# Supplementary material for: Synthesis and crystal structure of a one-dimensional chain-like strontium(II) coordination polymer built of N-methyldi­ethano­lamine and isobutyrate ligands
Source: Acta Crystallogr E Crystallogr Commun. 2021 Jun 11;77(Pt 7):703–7. doi: 10.1107/S2056989021005594 (PMC8382055; doi:10.1107/S2056989021005594)
Supplement: Supplementary file 1 [file e-77-00703-sup1.cif]

##############################################################################
#                                                                            #
# This CIF contains the data in a paper accepted for publication in          #
# Acta Crystallographica Section E. It conforms to the requirements of       #
# Notes for Authors for Acta Crystallographica Section E, and has been       #
# peer reviewed under the auspices of the IUCr Commission on Journals.       #
#                                                                            #
# Full details of the Crystallographic Information File format               #
# are given in the paper "The Crystallographic Information File (CIF):       #
# a New Standard Archive File for Crystallography" by S. R. Hall, F. H.      #
# Allen and I. D. Brown [Acta Cryst. (1991), A47, 655-685].                  #
#                                                                            #
# The current version of the core CIF dictionary is obtainable from          #
# ftp://ftp.iucr.org/pub/cif_core.dic.                                       #
#                                                                            #
# Software is freely available for graphical display of the structure(s)     #
# in this CIF. For information consult the CIF software page                 #
# http://www.iucr.org/resources/cif/software.                                #
#                                                                            #
# This file may be used for bona fide research purposes within the           #
# scientific community so long as proper attribution is given to the journal # 
# article from which it was obtained.                                        #
#                                                                            #
##############################################################################
data_I
_audit_creation_method
;
Olex2 1.3
(compiled 2020.11.12 svn.r5f609507 for OlexSys, GUI svn.r6226)
;
_journal_date_recd_electronic     2021-02-18
_journal_date_accepted     2021-05-31
_journal_name_full     'Acta Crystallographica, Section E'
_journal_year     2021
_journal_volume     77
_journal_issue      7
_journal_page_first     703
_journal_page_last     707
_journal_paper_category     GM
_journal_paper_doi     10.1107/S2056989021005594
_journal_coeditor_code     DJ2022
_publ_contact_author_name     'Kirill Yu. Monakhov'
_publ_contact_author_address
;
Leibniz Institute of Surface Engineering (IOM),
Permoserstr. 15, 04318 Leipzig, Germany
;
_publ_contact_author_email     'kirill.monakhov@iom-leipzig.de'
_publ_contact_author_fax     ?
_publ_contact_author_phone     ?
_publ_section_title
;
Synthesis and crystal structure of a one-dimensional chain-like strontium(II)
coordination polymer built of <i>N</i>-methyldiethanolamine and isobutyrate
ligands
;
loop_
    _publ_author_name
    _publ_author_footnote
    _publ_author_address
    'Sei\&s, Maximilian' .
;
Leibniz Institute of Surface Engineering (IOM)
Permoserstr. 15, 04318 Leipzig,
Germany
;
    'Schmitz, Sebastian' .
;
Leibniz Institute of Surface Engineering (IOM)
Permoserstr. 15, 04318 Leipzig,
Germany
;
    'B\"orner, Martin' .
;
Leibniz Institute of Surface Engineering (IOM)
Permoserstr. 15, 04318 Leipzig,
Germany
;
    'Monakhov, Kirill Yu.' .
;
Leibniz Institute of Surface Engineering (IOM), Permoserstr. 15, 04318 Leipzig,
Germany
;
_publ_section_synopsis
;
The structure of the product obtained from the reaction of
[Zr~6~O~4~(OH)~4~(ib)~12~(H~2~O)]\\cdot3Hib (Hib = isobutyric acid) with
Sr(NO~3~)~2~ and H~2~mda (H~2~mda=<i>N-</i>methyldiethanolamine) in the
presence of MnCl~2~ and Et~3~N in acetonitrile was shown to be the
one-dimensional coordination polymer [Sr(ib)~2~(H~2~mda)]<i>~n~</i>. Although
manganese did not incorporate into the structure, its addition was the key to
the isolation of a high-quality crystalline product.
;
_chemical_name_systematic
;\
<i>catena</i>-Poly[[(<i>N</i>-methyldiethanolamine-\
\k^3^<i>O</i>,<i>N</i>,<i>O</i>')strontium(II)]-di-\m~2~-\
isobutyrato-\k^3^<i>O</i>,<i>O</i>':<i>O</i>;\k^3^<i>O</i>:<i>O</i>,<i>O</i>']
;
_chemical_name_common     ?
_chemical_formula_moiety     'C13 H27 N O6 Sr'
_chemical_formula_sum     'C13 H27 N O6 Sr'
_chemical_formula_iupac     '[Sr (C4 H7 O2)2 (C5 H13 N O2)]'
_chemical_formula_weight     380.97
_chemical_melting_point     ?
_space_group_crystal_system     monoclinic
_space_group_name_H-M_alt     'P 1 21/c 1'
_space_group_name_Hall     '-P 2ybc'
loop_
    _space_group_symop_operation_xyz
    'x, y, z'
    '-x, y+1/2, -z+1/2'
    '-x, -y, -z'
    'x, -y-1/2, z-1/2'
_cell_length_a     8.1516(2)
_cell_length_b     19.1921(6)
_cell_length_c     11.4288(3)
_cell_angle_alpha     90
_cell_angle_beta     99.295(2)
_cell_angle_gamma     90
_cell_volume     1764.52(8)
_cell_formula_units_Z     4
_cell_measurement_reflns_used     16191
_cell_measurement_theta_min     4.54
_cell_measurement_theta_max     70.92
_cell_measurement_temperature     180
_exptl_crystal_description     block
_exptl_crystal_colour     'light yellow'
_exptl_crystal_size_max     0.278
_exptl_crystal_size_mid     0.207
_exptl_crystal_size_min     0.132
_exptl_crystal_density_diffrn     1.434
_exptl_crystal_density_meas     ?
_exptl_crystal_density_method     'not measured'
_exptl_crystal_F_000     792
_exptl_absorpt_coefficient_mu     4.462
_exptl_absorpt_correction_type     multi-scan
_exptl_absorpt_process_details
;
(XAREA <i>LANA</i>; Stoe, 2019)
;
_exptl_absorpt_correction_T_min     0.1781
_exptl_absorpt_correction_T_max     0.4584
_diffrn_ambient_temperature     180
_diffrn_source     'GeniX 3D HF Cu'
_diffrn_source_power     0.030
_diffrn_source_voltage     50
_diffrn_source_current     0.600
_diffrn_radiation_type     'Cu K\a'
_diffrn_radiation_wavelength     1.54186
_diffrn_radiation_monochromator     'Graded multilayer mirror'
_diffrn_measurement_device_type     'Stoe Stadivari'
_diffrn_measurement_device     'Eulerian 4-circle diffractometer'
_diffrn_measurement_method     'rotation method, \w scans'
_diffrn_detector     Pilatus300K
_diffrn_detector_area_resol_mean     5.81
_diffrn_reflns_number     15496
_diffrn_reflns_av_R_equivalents     0.0140
_diffrn_reflns_av_unetI/netI     0.0122
_diffrn_reflns_theta_min     4.547
_diffrn_reflns_theta_max     70.456
_diffrn_reflns_theta_full     67.686
_diffrn_measured_fraction_theta_max     0.982
_diffrn_measured_fraction_theta_full     0.992
_diffrn_reflns_limit_h_min     -6
_diffrn_reflns_limit_h_max     9
_diffrn_reflns_limit_k_min     -23
_diffrn_reflns_limit_k_max     22
_diffrn_reflns_limit_l_min     -13
_diffrn_reflns_limit_l_max     13
_diffrn_radiation_probe     x-ray
_refine_special_details     ?
_reflns_number_total     3300
_reflns_number_gt     3009
_reflns_threshold_expression     'I > 2\s(I)'
_refine_ls_structure_factor_coef     Fsqd
_refine_ls_matrix_type     full
_refine_ls_R_factor_all     0.0210
_refine_ls_R_factor_gt     0.0181
_refine_ls_wR_factor_gt     0.0455
_refine_ls_wR_factor_ref     0.0464
_refine_ls_goodness_of_fit_ref     1.061
_refine_ls_restrained_S_all     1.061
_refine_ls_number_reflns     3300
_refine_ls_number_parameters     240
_refine_ls_number_restraints     0
_refine_ls_hydrogen_treatment     constr
_refine_ls_weighting_scheme     calc
_refine_ls_weighting_details
              'w=1/[\s^2^(Fo^2^)+(0.0310P)^2^+0.1664P] where P=(Fo^2^+2Fc^2^)/3'
_atom_sites_solution_hydrogens     geom
_atom_sites_solution_primary     iterative
_atom_sites_solution_secondary     ?
_refine_ls_shift/su_max     0.002
_refine_ls_shift/su_mean     0.000
_refine_diff_density_max     0.385
_refine_diff_density_min     -0.194
_refine_ls_extinction_method     none
_refine_ls_extinction_coef     .
loop_
    _atom_type_symbol
    _atom_type_description
    _atom_type_scat_dispersion_real
    _atom_type_scat_dispersion_imag
    _atom_type_scat_source
    'C' 'C' 0.0181 0.0091
                         'International Tables Vol C Tables 4.2.6.8 and 6.1.1.4'
    'H' 'H' 0.0000 0.0000
                         'International Tables Vol C Tables 4.2.6.8 and 6.1.1.4'
    'N' 'N' 0.0311 0.0180
                         'International Tables Vol C Tables 4.2.6.8 and 6.1.1.4'
    'O' 'O' 0.0492 0.0322
                         'International Tables Vol C Tables 4.2.6.8 and 6.1.1.4'
    'Sr' 'Sr' -0.3528 1.8200
                         'International Tables Vol C Tables 4.2.6.8 and 6.1.1.4'
_computing_data_collection
;
X-Area Pilatus3_SV (Stoe, 2019)
;
_computing_cell_refinement
;
X-Area Recipe (Stoe, 2019)
;
_computing_data_reduction
;
X-Area Integrate (Stoe, 2019)
;
_computing_structure_solution
;
<i>olex2.solve</i> (Bourhis <i>et al.</i>,  2015)
;
_computing_structure_refinement
;
<i>SHELXL2018/3</i> (Sheldrick, 2015)
;
_computing_molecular_graphics
;
Olex2 1.3 (Dolomanov <i>et al.</i>,  2009)
;
_computing_publication_material
;
X-Area (Stoe, 2019)
;
loop_
    _atom_site_type_symbol
    _atom_site_label
    _atom_site_fract_x
    _atom_site_fract_y
    _atom_site_fract_z
    _atom_site_U_iso_or_equiv
    _atom_site_adp_type
    _atom_site_calc_flag
    _atom_site_occupancy
    _atom_site_disorder_assembly
    _atom_site_disorder_group
    Sr Sr1 0.74277(2) 0.53023(2) 0.46969(2) 0.02003(5) Uani d 1 . .
    O O1 1.03404(12) 0.57713(5) 0.53587(9) 0.0276(2) Uani d 1 . .
    N N1 0.71783(17) 0.65620(7) 0.33604(12) 0.0315(3) Uani d 1 . .
    C C1 1.14299(18) 0.61161(8) 0.60142(13) 0.0248(3) Uani d 1 . .
    O O2 1.29545(13) 0.59817(6) 0.60970(11) 0.0350(3) Uani d 1 . .
    C C2 1.0907(2) 0.66959(9) 0.67912(16) 0.0333(4) Uani d 1 . .
    H H2 0.967393 0.675584 0.660022 0.040 Uiso calc 1 . .
    O O3 0.44290(13) 0.51634(6) 0.36832(9) 0.0277(2) Uani d 1 . .
    C C3 1.1366(3) 0.64916(12) 0.80933(18) 0.0564(6) Uani d 1 . .
    H H3A 1.079880 0.605721 0.823650 0.085 Uiso calc 1 . .
    H H3B 1.102401 0.686203 0.859261 0.085 Uiso calc 1 . .
    H H3C 1.257147 0.642439 0.828695 0.085 Uiso calc 1 . .
    O O4 0.18685(13) 0.48389(7) 0.29816(10) 0.0360(3) Uani d 1 . .
    C C4 1.1738(3) 0.73767(10) 0.6536(2) 0.0579(6) Uani d 1 . .
    H H4A 1.294585 0.731263 0.665716 0.087 Uiso calc 1 . .
    H H4B 1.145448 0.773973 0.707215 0.087 Uiso calc 1 . .
    H H4C 1.134732 0.751626 0.571288 0.087 Uiso calc 1 . .
    O O5A 0.577(3) 0.6350(9) 0.5311(11) 0.0265(9) Uani d 0.381(3) A 2
    H H5A 0.609072 0.636661 0.604661 0.040 Uiso calc 0.381(3) A 2
    C C5 0.33403(18) 0.49642(8) 0.28442(13) 0.0248(3) Uani d 1 . .
    O O6A 0.882(6) 0.530(3) 0.273(5) 0.0294(17) Uani d 0.381(3) A 2
    H H6A 0.964326 0.504679 0.267529 0.044 Uiso calc 0.381(3) A 2
    C C6 0.3829(2) 0.48362(10) 0.16298(15) 0.0350(4) Uani d 1 . .
    H H6 0.502060 0.497040 0.166344 0.042 Uiso calc 1 . .
    C C7 0.2768(3) 0.52822(12) 0.06894(18) 0.0542(6) Uani d 1 . .
    H H7A 0.159415 0.515843 0.065063 0.081 Uiso calc 1 . .
    H H7B 0.310497 0.519856 -0.008377 0.081 Uiso calc 1 . .
    H H7C 0.292495 0.577568 0.089822 0.081 Uiso calc 1 . .
    C C8 0.3644(3) 0.40680(11) 0.13232(17) 0.0484(5) Uani d 1 . .
    H H8A 0.432387 0.379290 0.194290 0.073 Uiso calc 1 . .
    H H8B 0.401459 0.398322 0.056146 0.073 Uiso calc 1 . .
    H H8C 0.247570 0.393170 0.126731 0.073 Uiso calc 1 . .
    C C9A 0.5616(6) 0.6538(3) 0.2356(5) 0.0484(14) Uani d 0.381(3) A 2
    H H9AA 0.462861 0.641832 0.270231 0.073 Uiso calc 0.381(3) A 2
    H H9AB 0.578748 0.618626 0.176647 0.073 Uiso calc 0.381(3) A 2
    H H9AC 0.545747 0.699558 0.197278 0.073 Uiso calc 0.381(3) A 2
    C C10A 0.6919(7) 0.7102(2) 0.4143(5) 0.0447(13) Uani d 0.381(3) A 2
    H H10A 0.658994 0.752626 0.367158 0.054 Uiso calc 0.381(3) A 2
    H H10B 0.798802 0.720209 0.466068 0.054 Uiso calc 0.381(3) A 2
    C C11A 0.5675(15) 0.6966(8) 0.4890(14) 0.0384(12) Uani d 0.381(3) A 2
    H H11A 0.581608 0.730392 0.555314 0.046 Uiso calc 0.381(3) A 2
    H H11B 0.455628 0.703709 0.442146 0.046 Uiso calc 0.381(3) A 2
    C C12A 0.8593(6) 0.6604(2) 0.2824(4) 0.0372(12) Uani d 0.381(3) A 2
    H H12A 0.957084 0.667164 0.345023 0.045 Uiso calc 0.381(3) A 2
    H H12B 0.849687 0.702121 0.230877 0.045 Uiso calc 0.381(3) A 2
    C C13A 0.893(4) 0.5941(18) 0.205(3) 0.0431(8) Uani d 0.381(3) A 2
    H H13A 0.809510 0.592742 0.131210 0.052 Uiso calc 0.381(3) A 2
    H H13B 1.004460 0.597745 0.181722 0.052 Uiso calc 0.381(3) A 2
    O O6 0.866(3) 0.5342(16) 0.268(3) 0.0294(17) Uani d 0.619(3) A 1
    H H6B 0.960128 0.517184 0.294366 0.044 Uiso calc 0.619(3) A 1
    O O5 0.5875(15) 0.6406(5) 0.5558(6) 0.0265(9) Uani d 0.619(3) A 1
    H H5 0.505903 0.619209 0.574990 0.040 Uiso calc 0.619(3) A 1
    C C9 0.8519(4) 0.70964(15) 0.3830(3) 0.0411(7) Uani d 0.619(3) A 1
    H H9A 0.961638 0.690803 0.376032 0.062 Uiso calc 0.619(3) A 1
    H H9B 0.846963 0.719638 0.466490 0.062 Uiso calc 0.619(3) A 1
    H H9C 0.832910 0.752678 0.336686 0.062 Uiso calc 0.619(3) A 1
    C C11 0.5250(7) 0.6997(5) 0.4694(8) 0.0384(12) Uani d 0.619(3) A 1
    H H11C 0.403861 0.705598 0.467052 0.046 Uiso calc 0.619(3) A 1
    H H11D 0.580042 0.743736 0.498683 0.046 Uiso calc 0.619(3) A 1
    C C12 0.7389(4) 0.63928(16) 0.2165(2) 0.0404(8) Uani d 0.619(3) A 1
    H H12C 0.747000 0.683090 0.172108 0.048 Uiso calc 0.619(3) A 1
    H H12D 0.639044 0.613961 0.177495 0.048 Uiso calc 0.619(3) A 1
    C C13 0.887(2) 0.5965(11) 0.2096(17) 0.0431(8) Uani d 0.619(3) A 1
    H H13C 0.896781 0.587366 0.125768 0.052 Uiso calc 0.619(3) A 1
    H H13D 0.988442 0.620832 0.247982 0.052 Uiso calc 0.619(3) A 1
    C C10 0.5591(3) 0.68558(14) 0.3441(3) 0.0372(7) Uani d 0.619(3) A 1
    H H10C 0.472220 0.653633 0.304369 0.045 Uiso calc 0.619(3) A 1
    H H10D 0.548179 0.730028 0.299556 0.045 Uiso calc 0.619(3) A 1
loop_
    _atom_site_aniso_label
    _atom_site_aniso_U_11
    _atom_site_aniso_U_22
    _atom_site_aniso_U_33
    _atom_site_aniso_U_12
    _atom_site_aniso_U_13
    _atom_site_aniso_U_23
    Sr1 0.01411(8) 0.02466(8) 0.02156(8) -0.00039(4) 0.00361(5) -0.00108(5)
    O1 0.0218(5) 0.0283(5) 0.0319(6) -0.0029(4) 0.0016(4) -0.0046(4)
    N1 0.0321(8) 0.0296(7) 0.0338(7) 0.0040(5) 0.0082(6) 0.0048(6)
    C1 0.0201(7) 0.0262(7) 0.0287(7) -0.0014(5) 0.0059(5) -0.0009(6)
    O2 0.0176(6) 0.0348(6) 0.0537(7) -0.0017(4) 0.0092(5) -0.0128(5)
    C2 0.0233(8) 0.0343(8) 0.0418(9) 0.0036(6) 0.0040(6) -0.0114(7)
    O3 0.0203(5) 0.0360(6) 0.0259(5) -0.0021(4) 0.0010(4) -0.0006(4)
    C3 0.0662(14) 0.0652(14) 0.0378(11) 0.0156(11) 0.0084(9) -0.0165(10)
    O4 0.0177(6) 0.0627(8) 0.0276(6) -0.0007(5) 0.0043(4) 0.0012(5)
    C4 0.0619(14) 0.0340(10) 0.0818(16) -0.0043(9) 0.0239(11) -0.0198(10)
    O5A 0.0273(17) 0.0322(16) 0.021(3) -0.0033(11) 0.008(3) -0.0085(19)
    C5 0.0200(8) 0.0308(8) 0.0235(7) 0.0022(6) 0.0031(5) 0.0009(6)
    O6A 0.023(4) 0.035(3) 0.031(2) 0.007(3) 0.007(3) 0.0037(18)
    C6 0.0265(9) 0.0539(10) 0.0260(8) -0.0021(7) 0.0088(6) -0.0036(7)
    C7 0.0684(15) 0.0683(14) 0.0276(9) 0.0088(11) 0.0131(9) 0.0082(9)
    C8 0.0536(12) 0.0571(12) 0.0346(10) 0.0073(9) 0.0073(8) -0.0139(9)
    C9A 0.037(3) 0.052(3) 0.052(3) -0.001(2) -0.005(2) 0.017(2)
    C10A 0.057(3) 0.026(2) 0.056(3) -0.003(2) 0.022(2) -0.002(2)
    C11A 0.030(3) 0.0315(12) 0.056(3) 0.017(2) 0.015(3) 0.0070(18)
    C12A 0.039(3) 0.034(2) 0.042(3) 0.0017(18) 0.015(2) 0.015(2)
    C13A 0.0521(15) 0.0471(17) 0.0352(18) 0.0102(11) 0.0227(11) 0.0109(12)
    O6 0.023(4) 0.035(3) 0.031(2) 0.007(3) 0.007(3) 0.0037(18)
    O5 0.0273(17) 0.0322(16) 0.021(3) -0.0033(11) 0.008(3) -0.0085(19)
    C9 0.0362(16) 0.0362(15) 0.0495(18) -0.0081(12) 0.0024(12) 0.0055(13)
    C11 0.030(3) 0.0315(12) 0.056(3) 0.017(2) 0.015(3) 0.0070(18)
    C12 0.051(2) 0.0420(16) 0.0275(14) 0.0089(13) 0.0056(12) 0.0089(12)
    C13 0.0521(15) 0.0471(17) 0.0352(18) 0.0102(11) 0.0227(11) 0.0109(12)
    C10 0.0311(15) 0.0330(14) 0.0478(17) 0.0068(11) 0.0076(12) 0.0106(12)
_geom_special_details
;
 All esds (except the esd in the dihedral angle between two l.s. planes)
 are estimated using the full covariance matrix.  The cell esds are taken
 into account individually in the estimation of esds in distances, angles
 and torsion angles; correlations between esds in cell parameters are only
 used when they are defined by crystal symmetry.  An approximate (isotropic)
 treatment of cell esds is used for estimating esds involving l.s. planes.
;
loop_
    _geom_bond_atom_site_label_1
    _geom_bond_atom_site_label_2
    _geom_bond_site_symmetry_2
    _geom_bond_distance
    _geom_bond_publ_flag
    Sr1 O1 3_766 2.7563(10) y
    Sr1 O3 3_666 2.7244(11) y
    Sr1 O1 . 2.5377(10) y
    Sr1 O3 . 2.5444(10) y
    Sr1 O2 3_766 2.6270(11) y
    Sr1 O4 3_666 2.6364(11) y
    Sr1 O5 . 2.731(11) y
    Sr1 O6 . 2.66(3) y
    Sr1 N1 . 2.8495(13) y
    Sr1 Sr1 3_766 4.2981(3) y
    Sr1 Sr1 3_666 4.2868(3) y
    Sr1 O5A . 2.58(2) ?
    Sr1 C5 3_666 3.0199(15) ?
    Sr1 O6A . 2.68(6) ?
    O1 C1 . 1.2541(18) ?
    N1 C9A . 1.571(5) ?
    N1 C10A . 1.407(5) ?
    N1 C12A . 1.393(5) ?
    N1 C9 . 1.531(3) ?
    N1 C12 . 1.441(3) ?
    N1 C10 . 1.428(3) ?
    C1 O2 . 1.2578(19) ?
    C1 C2 . 1.527(2) ?
    C2 H2 . 1.0000 ?
    C2 C3 . 1.526(3) ?
    C2 C4 . 1.521(3) ?
    O3 C5 . 1.2563(18) ?
    C3 H3A . 0.9800 ?
    C3 H3B . 0.9800 ?
    C3 H3C . 0.9800 ?
    O4 C5 . 1.2581(19) ?
    C4 H4A . 0.9800 ?
    C4 H4B . 0.9800 ?
    C4 H4C . 0.9800 ?
    O5A H5A . 0.8400 ?
    O5A C11A . 1.27(2) ?
    C5 C6 . 1.524(2) ?
    O6A H6A . 0.8400 ?
    O6A C13A . 1.46(6) ?
    C6 H6 . 1.0000 ?
    C6 C7 . 1.528(3) ?
    C6 C8 . 1.517(3) ?
    C7 H7A . 0.9800 ?
    C7 H7B . 0.9800 ?
    C7 H7C . 0.9800 ?
    C8 H8A . 0.9800 ?
    C8 H8B . 0.9800 ?
    C8 H8C . 0.9800 ?
    C9A H9AA . 0.9800 ?
    C9A H9AB . 0.9800 ?
    C9A H9AC . 0.9800 ?
    C10A H10A . 0.9900 ?
    C10A H10B . 0.9900 ?
    C10A C11A . 1.450(16) ?
    C11A H11A . 0.9900 ?
    C11A H11B . 0.9900 ?
    C12A H12A . 0.9900 ?
    C12A H12B . 0.9900 ?
    C12A C13A . 1.60(3) ?
    C13A H13A . 0.9900 ?
    C13A H13B . 0.9900 ?
    O6 H6B . 0.8400 ?
    O6 C13 . 1.39(4) ?
    O5 H5 . 0.8400 ?
    O5 C11 . 1.537(12) ?
    C9 H9A . 0.9800 ?
    C9 H9B . 0.9800 ?
    C9 H9C . 0.9800 ?
    C11 H11C . 0.9900 ?
    C11 H11D . 0.9900 ?
    C11 C10 . 1.526(10) ?
    C12 H12C . 0.9900 ?
    C12 H12D . 0.9900 ?
    C12 C13 . 1.471(18) ?
    C13 H13C . 0.9900 ?
    C13 H13D . 0.9900 ?
    C10 H10C . 0.9900 ?
    C10 H10D . 0.9900 ?
loop_
    _geom_angle_atom_site_label_1
    _geom_angle_atom_site_label_2
    _geom_angle_atom_site_label_3
    _geom_angle_site_symmetry_1
    _geom_angle_site_symmetry_3
    _geom_angle
    _geom_angle_publ_flag
    O1 Sr1 O1 . 3_766 71.51(4) ?
    O1 Sr1 N1 . . 80.86(4) ?
    O1 Sr1 N1 3_766 . 127.74(4) ?
    O1 Sr1 O2 . 3_766 119.26(3) ?
    O1 Sr1 O3 . . 163.08(4) ?
    O1 Sr1 O3 . 3_666 120.63(3) ?
    O1 Sr1 O4 . 3_666 72.27(3) ?
    O1 Sr1 O5A . . 98.5(4) ?
    O1 Sr1 C5 3_766 3_666 97.57(4) ?
    O1 Sr1 C5 . 3_666 96.16(4) ?
    O1 Sr1 O6A . . 75.4(11) ?
    O1 Sr1 O6 . . 77.3(6) ?
    O1 Sr1 O5 . . 94.8(2) ?
    N1 Sr1 C5 . 3_666 129.42(4) ?
    O2 Sr1 O1 3_766 3_766 48.14(3) ?
    O2 Sr1 N1 3_766 . 128.06(4) ?
    O2 Sr1 O3 3_766 3_666 83.06(4) ?
    O2 Sr1 O4 3_766 3_666 104.22(4) ?
    O2 Sr1 C5 3_766 3_666 97.57(4) ?
    O2 Sr1 O6A 3_766 . 75.6(12) ?
    O2 Sr1 O6 3_766 . 76.6(7) ?
    O2 Sr1 O5 3_766 . 144.7(2) ?
    O3 Sr1 O1 . 3_766 120.02(3) ?
    O3 Sr1 O1 3_666 3_766 102.22(3) ?
    O3 Sr1 N1 . . 82.22(4) ?
    O3 Sr1 N1 3_666 . 130.04(4) ?
    O3 Sr1 O2 . 3_766 72.11(3) ?
    O3 Sr1 O3 . 3_666 71.14(4) ?
    O3 Sr1 O4 . 3_666 118.97(3) ?
    O3 Sr1 O5A . . 72.5(4) ?
    O3 Sr1 C5 . 3_666 94.46(4) ?
    O3 Sr1 C5 3_666 3_666 24.58(4) ?
    O3 Sr1 O6A . . 97.1(10) ?
    O3 Sr1 O6 . . 94.5(6) ?
    O3 Sr1 O5 3_666 . 70.7(2) ?
    O3 Sr1 O5 . . 77.2(2) ?
    O4 Sr1 O1 3_666 3_766 84.80(3) ?
    O4 Sr1 N1 3_666 . 127.72(4) ?
    O4 Sr1 O3 3_666 3_666 48.46(3) ?
    O4 Sr1 C5 3_666 3_666 24.52(4) ?
    O4 Sr1 O6A 3_666 . 142.4(9) ?
    O4 Sr1 O6 3_666 . 145.4(6) ?
    O4 Sr1 O5 3_666 . 75.82(16) ?
    O5A Sr1 N1 . . 59.3(4) ?
    O5A Sr1 C5 . 3_666 71.5(4) ?
    O5A Sr1 O6A . . 122.7(11) ?
    O6A Sr1 N1 . . 63.5(10) ?
    O6A Sr1 C5 . 3_666 164.0(9) ?
    O6 Sr1 O1 . 3_766 70.0(6) ?
    O6 Sr1 N1 . . 61.0(6) ?
    O6 Sr1 O3 . 3_666 158.1(7) ?
    O6 Sr1 C5 . 3_666 167.2(5) ?
    O6 Sr1 O5 . . 123.5(7) ?
    O5 Sr1 O1 . 3_766 159.08(16) ?
    O5 Sr1 N1 . . 62.5(2) ?
    O5 Sr1 C5 . 3_666 67.5(2) ?
    Sr1 O1 Sr1 . 3_766 108.50(4) y
    Sr1 O1 Sr1 . 3_666 108.84(5) y
    C1 O1 Sr1 . . 154.61(10) ?
    C1 O1 Sr1 . 3_766 90.10(9) ?
    C9A N1 Sr1 . . 110.3(2) ?
    C10A N1 Sr1 . . 106.8(2) ?
    C10A N1 C9A . . 107.4(3) ?
    C12A N1 Sr1 . . 106.99(19) ?
    C12A N1 C9A . . 108.1(3) ?
    C12A N1 C10A . . 117.2(3) ?
    C9 N1 Sr1 . . 113.27(13) ?
    C12 N1 Sr1 . . 107.93(14) ?
    C12 N1 C9 . . 107.2(2) ?
    C10 N1 Sr1 . . 106.71(13) ?
    C10 N1 C9 . . 108.39(19) ?
    C10 N1 C12 . . 113.45(19) ?
    O1 C1 Sr1 . 3_766 65.45(8) ?
    O1 C1 O2 . . 122.18(14) ?
    O1 C1 C2 . . 119.64(13) ?
    O2 C1 Sr1 . 3_766 59.55(8) ?
    O2 C1 C2 . . 118.10(13) ?
    C2 C1 Sr1 . 3_766 159.64(11) ?
    C1 O2 Sr1 . 3_766 96.07(9) ?
    C1 C2 H2 . . 108.8 ?
    C3 C2 C1 . . 109.41(14) ?
    C3 C2 H2 . . 108.8 ?
    C4 C2 C1 . . 109.84(15) ?
    C4 C2 H2 . . 108.8 ?
    C4 C2 C3 . . 111.17(17) ?
    Sr1 O3 Sr1 . 3_666 108.86(4) ?
    C5 O3 Sr1 . 3_666 91.00(9) ?
    C5 O3 Sr1 . . 152.58(10) ?
    C2 C3 H3A . . 109.5 ?
    C2 C3 H3B . . 109.5 ?
    C2 C3 H3C . . 109.5 ?
    H3A C3 H3B . . 109.5 ?
    H3A C3 H3C . . 109.5 ?
    H3B C3 H3C . . 109.5 ?
    C5 O4 Sr1 . 3_666 95.07(9) ?
    C2 C4 H4A . . 109.5 ?
    C2 C4 H4B . . 109.5 ?
    C2 C4 H4C . . 109.5 ?
    H4A C4 H4B . . 109.5 ?
    H4A C4 H4C . . 109.5 ?
    H4B C4 H4C . . 109.5 ?
    Sr1 O5A H5A . . 102.1 ?
    C11A O5A Sr1 . . 128.5(14) ?
    C11A O5A H5A . . 109.5 ?
    O3 C5 Sr1 . 3_666 64.42(8) ?
    O3 C5 O4 . . 122.22(14) ?
    O3 C5 C6 . . 119.20(14) ?
    O4 C5 Sr1 . 3_666 60.41(8) ?
    O4 C5 C6 . . 118.51(13) ?
    C6 C5 Sr1 . 3_666 160.72(11) ?
    Sr1 O6A H6A . . 120.7 ?
    C13A O6A Sr1 . . 121(3) ?
    C13A O6A H6A . . 109.5 ?
    C5 C6 H6 . . 108.6 ?
    C5 C6 C7 . . 110.42(15) ?
    C7 C6 H6 . . 108.6 ?
    C8 C6 C5 . . 109.65(15) ?
    C8 C6 H6 . . 108.6 ?
    C8 C6 C7 . . 110.99(16) ?
    C6 C7 H7A . . 109.5 ?
    C6 C7 H7B . . 109.5 ?
    C6 C7 H7C . . 109.5 ?
    H7A C7 H7B . . 109.5 ?
    H7A C7 H7C . . 109.5 ?
    H7B C7 H7C . . 109.5 ?
    C6 C8 H8A . . 109.5 ?
    C6 C8 H8B . . 109.5 ?
    C6 C8 H8C . . 109.5 ?
    H8A C8 H8B . . 109.5 ?
    H8A C8 H8C . . 109.5 ?
    H8B C8 H8C . . 109.5 ?
    N1 C9A H9AA . . 109.5 ?
    N1 C9A H9AB . . 109.5 ?
    N1 C9A H9AC . . 109.5 ?
    H9AA C9A H9AB . . 109.5 ?
    H9AA C9A H9AC . . 109.5 ?
    H9AB C9A H9AC . . 109.5 ?
    N1 C10A H10A . . 108.4 ?
    N1 C10A H10B . . 108.4 ?
    N1 C10A C11A . . 115.7(8) ?
    H10A C10A H10B . . 107.4 ?
    C11A C10A H10A . . 108.4 ?
    C11A C10A H10B . . 108.4 ?
    O5A C11A C10A . . 112.5(14) ?
    O5A C11A H11A . . 109.1 ?
    O5A C11A H11B . . 109.1 ?
    C10A C11A H11A . . 109.1 ?
    C10A C11A H11B . . 109.1 ?
    H11A C11A H11B . . 107.8 ?
    N1 C12A H12A . . 108.5 ?
    N1 C12A H12B . . 108.5 ?
    N1 C12A C13A . . 115.2(12) ?
    H12A C12A H12B . . 107.5 ?
    C13A C12A H12A . . 108.5 ?
    C13A C12A H12B . . 108.5 ?
    O6A C13A C12A . . 110(3) ?
    O6A C13A H13A . . 109.7 ?
    O6A C13A H13B . . 109.7 ?
    C12A C13A H13A . . 109.7 ?
    C12A C13A H13B . . 109.7 ?
    H13A C13A H13B . . 108.2 ?
    Sr1 O6 H6B . . 97.5 ?
    C13 O6 Sr1 . . 122(2) ?
    C13 O6 H6B . . 109.5 ?
    Sr1 O5 H5 . . 98.5 ?
    C11 O5 Sr1 . . 117.7(5) ?
    C11 O5 H5 . . 109.5 ?
    N1 C9 H9A . . 109.5 ?
    N1 C9 H9B . . 109.5 ?
    N1 C9 H9C . . 109.5 ?
    H9A C9 H9B . . 109.5 ?
    H9A C9 H9C . . 109.5 ?
    H9B C9 H9C . . 109.5 ?
    O5 C11 H11C . . 109.1 ?
    O5 C11 H11D . . 109.1 ?
    H11C C11 H11D . . 107.9 ?
    C10 C11 O5 . . 112.4(6) ?
    C10 C11 H11C . . 109.1 ?
    C10 C11 H11D . . 109.1 ?
    N1 C12 H12C . . 108.8 ?
    N1 C12 H12D . . 108.8 ?
    N1 C12 C13 . . 113.6(8) ?
    H12C C12 H12D . . 107.7 ?
    C13 C12 H12C . . 108.8 ?
    C13 C12 H12D . . 108.8 ?
    O6 C13 C12 . . 106.9(17) ?
    O6 C13 H13C . . 110.3 ?
    O6 C13 H13D . . 110.3 ?
    C12 C13 H13C . . 110.3 ?
    C12 C13 H13D . . 110.3 ?
    H13C C13 H13D . . 108.6 ?
    N1 C10 C11 . . 115.8(3) ?
    N1 C10 H10C . . 108.3 ?
    N1 C10 H10D . . 108.3 ?
    C11 C10 H10C . . 108.3 ?
    C11 C10 H10D . . 108.3 ?
    H10C C10 H10D . . 107.4 ?
loop_
    _geom_torsion_atom_site_label_1
    _geom_torsion_atom_site_label_2
    _geom_torsion_atom_site_label_3
    _geom_torsion_atom_site_label_4
    _geom_torsion_site_symmetry_1
    _geom_torsion_site_symmetry_2
    _geom_torsion_site_symmetry_3
    _geom_torsion_site_symmetry_4
    _geom_torsion
    _geom_torsion_publ_flag
    Sr1 O1 C1 Sr1 . . . 3_766 138.0(2) ?
    Sr1 O1 C1 O2 3_766 . . . 18.98(15) ?
    Sr1 O1 C1 O2 . . . . 157.02(16) ?
    Sr1 O1 C1 C2 3_766 . . . -157.82(13) ?
    Sr1 O1 C1 C2 . . . . -19.8(3) ?
    Sr1 N1 C10A C11A . . . . -46.2(7) ?
    Sr1 N1 C12A C13A . . . . 54.3(13) ?
    Sr1 N1 C12 C13 . . . . -50.4(9) ?
    Sr1 N1 C10 C11 . . . . 57.0(5) ?
    Sr1 C1 C2 C3 3_766 . . . 13.9(4) ?
    Sr1 C1 C2 C4 3_766 . . . 136.2(3) ?
    Sr1 O3 C5 Sr1 . . . 3_666 137.4(2) ?
    Sr1 O3 C5 O4 3_666 . . . 18.43(16) ?
    Sr1 O3 C5 O4 . . . . 155.79(15) ?
    Sr1 O3 C5 C6 3_666 . . . -158.64(13) ?
    Sr1 O3 C5 C6 . . . . -21.3(3) ?
    Sr1 O4 C5 O3 3_666 . . . -19.14(16) ?
    Sr1 O4 C5 C6 3_666 . . . 157.94(13) ?
    Sr1 O5A C11A C10A . . . . -12.8(19) ?
    Sr1 C5 C6 C7 3_666 . . . 141.2(3) ?
    Sr1 C5 C6 C8 3_666 . . . 18.6(4) ?
    Sr1 O6A C13A C12A . . . . 15(4) ?
    Sr1 O6 C13 C12 . . . . -41(2) ?
    Sr1 O5 C11 C10 . . . . 1.0(9) ?
    O1 C1 O2 Sr1 . . . 3_766 -20.07(16) ?
    O1 C1 C2 C3 . . . . 113.07(18) ?
    O1 C1 C2 C4 . . . . -124.64(17) ?
    N1 C10A C11A O5A . . . . 42.3(14) ?
    N1 C12A C13A O6A . . . . -49(3) ?
    N1 C12 C13 O6 . . . . 61.3(18) ?
    O2 C1 C2 C3 . . . . -63.9(2) ?
    O2 C1 C2 C4 . . . . 58.4(2) ?
    C2 C1 O2 Sr1 . . . 3_766 156.78(12) ?
    O3 C5 C6 C7 . . . . -123.02(18) ?
    O3 C5 C6 C8 . . . . 114.37(17) ?
    O4 C5 C6 C7 . . . . 59.8(2) ?
    O4 C5 C6 C8 . . . . -62.8(2) ?
    C9A N1 C10A C11A . . . . 72.0(7) ?
    C9A N1 C12A C13A . . . . -64.4(13) ?
    C10A N1 C12A C13A . . . . 174.1(13) ?
    C12A N1 C10A C11A . . . . -166.1(6) ?
    O5 C11 C10 N1 . . . . -41.3(8) ?
    C9 N1 C12 C13 . . . . 72.0(9) ?
    C9 N1 C10 C11 . . . . -65.3(5) ?
    C12 N1 C10 C11 . . . . 175.7(5) ?
    C10 N1 C12 C13 . . . . -168.4(9) ?
loop_
    _geom_hbond_atom_site_label_D
    _geom_hbond_atom_site_label_H
    _geom_hbond_atom_site_label_A
    _geom_hbond_site_symmetry_A
    _geom_hbond_distance_DH
    _geom_hbond_distance_HA
    _geom_hbond_distance_DA
    _geom_hbond_angle_DHA
    _geom_hbond_publ_flag
    O6A H6A O4 1_655 0.84 1.83 2.61(5) 152.9 yes
    O6 H6B O4 1_655 0.84 1.95 2.75(3) 159.9 yes
    O5 H5 O2 1_455 0.84 1.87 2.680(12) 162.7 yes
_shelx_space_group_comment
;
The symmetry employed for this shelxl refinement is uniquely defined
by the following loop, which should always be used as a source of
symmetry information in preference to the above space-group names.
They are only intended as comments.
;
_shelx_estimated_absorpt_T_min     0.370
_shelx_estimated_absorpt_T_max     0.590
_shelx_hkl_file
;
   1   0  -4 5831.24   17.54
   3  -6  -8  522.11    9.88
   3  -2  -7  101.32    4.06
   3   0  -6  827.50    9.17
   4   3  -3 1209.88    9.61
   5   0  -6 2631.55   20.10
   5   2  -4  364.89    7.28
   0  -5  -5 1569.88    9.18
   2  -4  -7 1500.40   13.24
   3   2  -4 1320.80   10.44
   4  -5  -8  335.79    8.62
   4   0  -6  781.10   10.72
   5  -2  -7  388.16    9.50
   6   1  -4   34.89    5.14
   1  -4  -6  929.55    8.76
   3  -7  -8   52.29    4.25
   4  -6  -8   60.48    6.00
   4   3  -2   44.48    2.79
   0  -3  -4  130.19    2.80
   1  -2  -5  345.45    5.17
   2  -5  -7   33.14    3.84
   2   1  -4  183.67    3.98
   3   3  -1   83.41    2.32
   4   1  -5  729.74    8.98
   4   3  -1 2158.70   10.64
   5  -3  -7  822.43   12.77
   3  -1  -6   11.37    2.28
   4  -8  -8   22.48    5.57
   4  -7  -8 1004.62   13.65
   4  -3  -7  192.44    6.67
   5  -1  -6  195.81    6.98
   5   2  -3  161.27    4.87
   6  -2  -6  621.14   11.51
   6   1  -3  943.13   11.27
   1  -5  -6  383.34    5.97
   3  -4  -7   82.23    5.19
   4  -1  -6   46.59    4.12
   6  -1  -5  305.52    8.29
   3   0  -5    5.80    2.64
   4   2  -3  395.29    6.06
   5  -4  -7  107.25    6.18
   5   1  -4   81.12    4.94
   5   2  -2    2.20    2.60
   6  -3  -6   92.50    6.48
   6   0  -4 1032.37   12.65
   2  -7  -7    5.45    3.58
   2  -3  -6  841.93    9.10
   2  -1  -5 1052.32    9.21
   3  -5  -7  528.53    9.10
   3  -2  -6  352.87    6.79
   3   1  -4    3.61    2.47
   4  -4  -7  160.98    6.17
   4   0  -5    2.51    3.22
   5  -2  -6 1970.00   17.76
   1  -6  -6  197.59    4.54
   1  -3  -5 4122.07   15.98
   1   0  -3    1.72    1.46
   2  -8  -7  598.34    8.95
   4  -2  -6  280.40    7.04
   4   1  -4  158.07    4.77
   2   0  -4   55.54    2.64
   3  -6  -7   82.63    5.58
   5  -6  -7   93.55    6.56
   5  -1  -5 1002.66   11.99
   6  -4  -6  740.55   12.44
   6  -2  -5   12.32    4.92
   6   0  -3   -3.17    4.56
   1  -7  -6  133.30    4.20
   2  -4  -6  383.58    6.55
   4   2  -2 5985.71   19.71
   5  -3  -6  268.28    7.73
   5   0  -4  564.83    8.71
   5   1  -3  348.61    6.45
   6  -1  -4   35.51    5.07
   7  -3  -4  140.18    7.38
   3  -7  -7  178.05    6.49
   3  -3  -6  251.84    5.43
   3   2  -2   27.24    1.72
   4  -3  -6  118.04    5.48
   4  -1  -5  730.33    9.12
   5  -7  -7    2.27    5.40
   6  -5  -6  941.76   13.77
   2  -2  -5  446.10    5.87
   3  -8  -7  762.46   11.23
   4  -7  -7  261.57    8.15
   5  -4  -6 1302.79   15.25
   6   0  -2 2436.16   16.57
   1  -4  -5 1471.11    9.82
   2  -5  -6  780.88    8.90
   3  -9  -7    5.68    4.58
   3   0  -4 2720.44   14.16
   3   1  -3  792.74    7.28
   4  -8  -7 1017.69   13.49
   4   0  -4 1922.15   13.47
   4   1  -3 2342.17   13.65
   4   2  -1  628.09    6.09
   5  -2  -5  153.56    6.26
   5   1  -2   61.46    3.43
   6  -6  -6  498.54   10.05
   7  -3  -3   71.11    6.24
   4 -10  -7  600.63   10.90
   4  -9  -7   49.35    5.54
   4  -4  -6   97.86    5.43
   6  -4  -5  240.16    8.21
   6  -2  -4  434.64    8.21
   6  -1  -3  958.10   11.63
   2  -6  -6  115.70    4.34
   2  -1  -4  178.84    3.84
   3  -2  -5   84.00    3.71
   3   2  -1  200.34    3.20
   4  -2  -5   62.57    3.90
   5  -5  -6  364.93    8.40
   5   0  -3    6.84    3.08
   0  -5  -4 1348.20    7.53
   5  -6  -6   20.11    5.08
   5  -3  -5  628.27   10.06
   5   1  -1   -2.26    2.64
   1  -5  -5  735.51    7.09
   1  -1  -3  538.49    4.67
   2  -7  -6  293.94    6.24
   4  -5  -6  561.39    8.97
   6  -5  -5  273.34    7.76
   6  -3  -4   17.24    4.96
   6  -1  -2    2.96    4.00
   3  -1  -4    6.84    2.49
   3   2   0  460.33    4.00
   4  -6  -6  111.59    5.36
   4   1  -2  198.76    4.31
   5  -7  -6  719.07   12.08
   6  -2  -3    3.03    4.51
   2  -8  -6   57.67    4.22
   3  -3  -5  149.95    4.46
   4  -3  -5  141.13    4.60
   5  -8  -6   50.69    5.90
   5  -4  -5  308.77    7.83
   5  -2  -4  368.39    6.96
   5   0  -2   65.59    3.62
   1  -6  -5  578.39    6.48
   1  -3  -4 1312.86    8.03
   2 -10  -6   89.64    5.01
   2  -9  -6  527.76    8.39
   3  -7  -6  683.04   10.11
   3   0  -3   -1.16    2.21
   6  -7  -5   10.56    5.50
   6  -4  -4  159.29    6.21
   0  -6  -4  584.67    5.29
   2  -2  -4 2096.82   11.48
   3  -8  -6   21.73    4.39
   5  -5  -5   36.56    4.99
   6  -3  -3  449.65    9.33
   3 -12  -6  371.15    8.98
   3  -9  -6  672.79   10.41
   3  -4  -5  638.11    8.27
   4 -11  -6  711.49   11.93
   4 -10  -6  267.52    8.01
   4  -9  -6  154.12    6.96
   4  -4  -5  147.78    4.76
   4  -2  -4  817.02    9.24
   4   1  -1 5428.20   17.65
   5  -3  -4  239.85    6.84
   6  -2  -2 1122.04   11.90
   7  -5  -2  515.02   10.65
   2  -5  -5 1457.88   11.10
   3 -11  -6  276.50    7.64
   3 -10  -6   81.92    5.65
   3  -2  -4 1286.79   10.19
   5  -6  -5  883.89   12.77
   5   0  -1   -0.46    2.59
   1  -8  -5  180.40    4.58
   4  -5  -5   10.83    3.79
   4  -1  -3 2381.98   14.25
   4   0  -2 9173.51   25.56
   5  -2  -3  167.95    5.56
   6  -4  -3   15.26    4.91
   1  -4  -4 1480.63    8.89
   3  -5  -5  374.25    6.75
   5  -7  -5    9.88    3.99
   5  -4  -4   80.11    5.00
   5  -1  -2   58.55    3.72
   6  -3  -2   33.14    4.84
   6  -2  -1    0.52    4.05
   1  -9  -5   49.90    3.41
   1  -2  -3  851.46    5.72
   2  -6  -5 1116.02   10.14
   2  -3  -4  642.06    6.77
   3  -1  -3  812.27    7.44
   3   1  -1   16.54    1.65
   4  -6  -5  809.01   10.93
   4  -3  -4  144.48    4.21
   4   1   0  156.98    3.18
   6  -8  -4   56.57    6.82
   3  -3  -4  308.87    5.49
   3   0  -2    1.77    1.98
   5 -10  -5  460.64   10.70
   5  -9  -5  107.55    5.94
   2  -7  -5  249.18    5.51
   4  -7  -5   20.77    4.30
   5  -5  -4  407.10    7.97
   4  -8  -5  783.95   11.03
   4  -4  -4  335.40    6.53
   5  -2  -2    2.11    3.12
   5  -1  -1    1.16    2.60
   6  -4  -2  733.68   10.42
   6  -3  -1  462.93    8.44
   1  -5  -4 2176.02   10.77
   2  -8  -5 1715.95   12.88
   2  -4  -4 4018.21   16.10
   4 -12  -5  296.11    9.01
   4 -11  -5  262.89    7.91
   4  -1  -2  198.09    4.66
   4   0  -1    3.26    2.26
   5  -6  -4    7.48    3.24
   2 -11  -5   42.13    4.66
   2 -10  -5 1692.46   13.83
   2  -9  -5   32.14    3.61
   2  -2  -3   33.56    2.01
   3  -8  -5  353.94    7.27
   3  -4  -4  371.20    5.98
   5  -7  -4  859.58   12.31
   5  -4  -3  165.30    5.62
   6  -5  -2   66.35    5.55
   3 -12  -5  622.06   10.53
   3 -11  -5  351.33    8.10
   3 -10  -5  304.81    7.81
   3  -9  -5   58.21    3.87
   3  -2  -3    4.79    1.55
   3   1   0    2.76    1.43
   4  -5  -4  289.35    5.90
   5  -8  -4   24.81    5.15
   6  -9  -3   95.24    6.83
   6  -8  -3  185.01    6.66
   6  -4  -1   22.92    4.90
   4  -3  -3 1238.73   10.78
   5  -9  -4  504.62   10.09
   5  -1   0  221.90    4.79
   6  -6  -2  419.45    9.22
   3  -5  -4  520.72    7.00
   3  -1  -2    3.08    1.90
   5 -11  -4  586.59   10.59
   5 -10  -4   24.36    3.99
   5  -5  -3    7.38    3.00
   5  -2  -1  577.09    7.72
   0  -5  -3  179.30    2.73
   3   0  -1   -0.11    1.50
   4   0   0  723.18    6.54
   6  -5  -1  494.12    9.16
   6  -4   0  210.63    6.46
   1  -7  -4  820.90    7.42
   3  -3  -3    4.83    2.43
   4  -7  -4  871.13   10.44
   4  -4  -3  323.32    6.16
   5  -6  -3 1195.21   12.77
   6  -8  -2   56.53    5.89
   3  -6  -4  820.39    8.85
   5  -4  -2  160.98    5.14
   0 -15  -2  122.25    6.29
   1  -5  -3    3.92    1.81
   3 -10  -4  126.52    5.27
   3  -9  -4  571.83    8.65
   4  -4  -3  305.65    4.83
   5 -12  -3  223.00    7.92
   0  -4  -2  758.73    5.33
   5 -11  -3   13.11    4.79
   5  -7  -3   16.39    4.18
   4 -14  -3   42.21    4.65
   4  -2  -2 5862.47   16.29
   5 -10  -3 1215.18   14.03
   5  -8  -3 2161.98   16.45
   0 -14  -2  498.90    8.81
   1 -16  -2  162.74    6.87
   1 -12  -3 1604.75   14.10
   1  -6  -3 3026.78   13.58
   2 -14  -3   26.48    4.87
   3  -4  -3 1157.17    8.36
   4  -5  -3  570.54    7.10
   1 -11  -3   68.61    4.27
   1  -7  -3  149.68    3.82
  -1 -13  -1  141.17    5.04
   0 -16  -1   16.58    4.91
   0 -13  -2   26.47    4.11
   1 -10  -3 1698.95   12.93
   1  -9  -3  129.91    4.27
   1  -8  -3  432.12    6.03
   2 -13  -3 1004.60   12.00
   2  -5  -3 1382.50    9.23
   3 -13  -3   82.79    5.62
   4  -6  -3  343.15    5.95
   1 -15  -2   37.17    3.87
   2 -12  -3    8.61    3.50
   3 -12  -3  381.56    8.30
   4 -10  -3  598.26    9.85
   4  -7  -3   24.50    3.40
  -1 -12  -1  564.61    7.41
   0 -12  -2 1162.49   11.28
   1 -17  -1   24.88    4.09
   2 -11  -3  203.03    5.85
   2  -6  -3  512.35    6.10
   3  -2  -2   29.39    1.67
   4  -9  -3   31.93    3.35
   4  -8  -3  515.36    7.66
   5 -12  -2    7.34    4.94
   0 -15  -1  659.82   10.37
   0  -6  -2  300.46    4.08
   1 -14  -2  188.49    6.64
   1  -3  -2  116.15    2.08
   2 -15  -2    4.38    5.02
   2 -10  -3   31.81    3.50
   2  -7  -3  181.03    4.30
   3 -11  -3   68.90    3.96
   3 -10  -3 1186.85   12.16
   4 -14  -2  676.53   11.86
   4  -3  -2   45.89    2.31
   5 -11  -2  925.28   12.35
   5  -6  -2   29.39    3.68
  -1 -11  -1  412.03    6.07
   0 -10  -2   54.46    3.12
   2  -9  -3  247.90    4.97
   2  -8  -3  319.78    5.33
   3  -9  -3   13.30    3.57
   3  -8  -3 1241.31   10.92
   5 -10  -2  114.40    5.97
   5  -7  -2 2097.66   15.02
  -1 -10  -1 2831.21   13.76
  -1  -6  -1 4010.62   12.00
   1 -16  -1   94.14    5.93
   2 -14  -2 1466.25   15.09
   3 -14  -2    0.54    4.51
   4 -13  -2    2.27    4.95
   5  -9  -2 2119.64   16.96
   5  -8  -2  106.80    5.34
  -1  -9  -1  110.21    3.23
  -1  -7  -1   94.88    2.56
   0 -14  -1    5.72    3.66
   4  -4  -2 1400.90    9.41
  -1  -8  -1 3702.25   13.92
   0 -16   0 1727.39   16.50
   1 -12  -2   29.12    3.29
   2 -13  -2   17.85    4.23
   3  -3  -2  845.64    6.34
   1 -17   0   -1.04    5.18
   1 -15  -1  426.29    9.19
  -1 -13   0  307.14    6.30
   0 -13  -1  625.68    9.12
   1 -11  -2  865.10    9.61
   2 -12  -2  511.90    8.74
   3 -15  -1    4.26    4.38
   3 -12  -2   58.95    4.89
   4 -14  -1    1.30    5.01
   4 -10  -2   44.64    4.71
   4  -5  -2   23.19    2.60
   1 -10  -2   20.95    3.02
   2 -15  -1  972.62   13.60
   4  -9  -2   61.11    4.51
   5 -11  -1    5.79    4.51
   0 -15   0    0.66    4.49
   0 -12  -1   23.71    3.23
   1 -16   0   17.97    4.63
   1 -14  -1  168.58    6.44
   1  -9  -2  792.89    8.12
   1  -6  -2  693.19    6.08
   2 -11  -2  222.90    5.62
   2  -4  -2  922.55    6.48
   3 -11  -2 1034.63   11.85
   4  -8  -2   -0.32    2.50
   4  -7  -2    1.72    1.96
   5 -10  -1 1760.47   16.05
  -1 -12   0   47.45    3.23
   1  -8  -2   33.35    2.20
   1  -7  -2 1693.21    9.88
   2 -10  -2   15.81    2.68
   3 -10  -2   -0.72    3.36
   4  -2  -1  623.79    5.38
   0 -11  -1  352.51    6.03
   1 -17   1  168.43    7.56
   2 -14  -1   12.10    3.09
   2  -5  -2  431.75    4.92
   3  -9  -2 1384.41   11.86
   3  -5  -2 3425.68   14.08
   5  -8  -1 1849.03   15.14
   5  -6  -1 1405.90   11.64
   0 -16   1   17.01    5.06
   0 -14   0  886.56   10.95
   2  -9  -2   29.11    2.34
   2  -8  -2   34.58    2.69
   2  -6  -2  172.15    3.69
   3 -13  -1   13.11    4.23
   3  -8  -2  247.25    5.31
   5 -12   0   11.46    5.23
  -1 -11   0 1829.11   11.87
   0 -10  -1  101.73    3.55
   1 -15   0  382.32    8.52
   2 -13  -1  900.68   11.45
   2  -7  -2  158.65    3.52
   3 -15   0  123.10    6.35
   4 -14   0  443.02   10.06
   1 -12  -1  340.64    6.67
   2 -15   0    8.70    5.31
   4  -3  -1 2168.42   10.65
   5 -11   0  419.81    8.91
   0 -13   0    3.93    3.46
   0  -9  -1    0.43    2.29
   1 -16   1  108.41    5.93
   2 -12  -1    8.18    3.45
   3 -12  -1  604.54    9.18
   4 -10  -1   37.85    4.70
  -1 -13   1    2.44    3.92
  -1 -10   0   82.96    2.98
   1 -14   0   31.01    4.41
   1 -11  -1   40.32    3.33
   3 -14   0   12.58    4.74
   4 -13   0   16.44    4.08
   4  -9  -1   35.64    4.17
   5 -10   0    1.32    4.41
   0  -6  -1  905.08    6.11
   2 -14   0 1123.06   13.36
   3 -11  -1   45.72    3.60
   4  -8  -1    0.54    3.38
   4  -4  -1  135.88    3.47
   5 -12   1  544.00   10.86
   5  -9   0 1164.39   13.10
  -1  -9   0 3307.67   13.67
   0 -12   0  127.68    4.56
   1 -10  -1 1763.48   12.25
   2 -11  -1  537.77    7.55
   3 -15   1    9.88    4.55
   3  -2  -1  197.20    2.84
   4 -14   1   81.96    6.50
   4  -7  -1  134.32    4.28
   4  -6  -1  204.38    4.77
   4  -5  -1  419.94    5.84
   5  -8   0   33.19    4.30
   1 -15   1  161.57    6.51
   3 -10  -1 1549.83   12.93
   5  -7   0  789.73    9.91
   5  -6   0    7.75    3.40
  -1 -12   1  358.34    6.02
  -1  -8   0  290.85    4.11
   0 -14   1    4.79    3.73
   1  -9  -1  369.93    5.58
   2 -15   1 1695.23   17.42
   2 -13   0   27.68    4.13
   2 -10  -1    3.34    1.75
   3  -9  -1  225.74    5.43
   0 -11   0    0.57    2.71
   1 -16   2  554.12    9.75
   3  -3  -1   87.49    2.42
  -1  -7   0 5602.34   14.74
   1 -12   0   49.58    3.78
   1  -8  -1 7112.09   21.00
   2  -9  -1   36.74    2.37
   3 -12   0   47.19    3.89
   3  -8  -1 3105.96   16.09
   4 -10   0  185.55    6.36
   5 -10   1  576.20   10.22
  -1  -6   0  839.01    5.17
   0 -16   3   56.82    5.35
   0 -13   1  624.32    8.84
   1 -14   1   96.49    5.51
   1  -7  -1  602.76    5.89
   2 -14   1   41.94    4.52
   2  -8  -1  184.74    4.25
   3  -4  -1 1781.81    9.52
   5  -9   1    5.16    4.64
  -1 -11   1   45.59    2.97
   0 -10   0   16.22    2.58
   1  -4  -1   42.42    1.60
   3 -11   0  442.31    8.14
   3  -5  -1  216.98    3.71
   4  -9   0  258.02    6.32
   5 -11   2 1240.15   15.49
  -1 -13   2  580.91    8.38
   1 -16   3    2.05    4.88
   1 -15   2    4.08    4.16
   1 -11   0 1818.31   13.08
   2 -15   2   35.49    5.63
   2  -7  -1   21.52    1.81
   3 -13   1   34.69    4.89
   0 -14   2  493.31    8.53
   2 -11   0  177.83    4.94
   2  -5  -1  343.87    4.25
   2  -4  -1   11.31    1.40
   3 -14   2  169.40    6.90
   4  -8   0   55.26    4.13
   5 -10   2    7.27    5.15
   5  -7   1    6.45    4.15
   0 -15   3  157.02    6.36
   0 -12   1   19.53    3.11
   0  -9   0    0.99    2.07
   2 -13   1  622.99    9.35
   4  -7   0   18.98    2.87
  -1 -10   1 1777.14   10.80
   1 -10   0   79.76    3.52
   3 -12   1 1446.19   14.77
   1 -15   3  223.12    7.04
   2 -14   2 1096.96   12.89
   2 -10   0  273.12    5.12
   3  -9   0 1906.73   13.84
   4 -10   1  394.42    7.62
   4  -5   0   67.28    3.16
   4  -4   0  839.47    7.21
   4  -3   0   80.48    2.64
   5  -9   2  650.41   10.44
   1  -1   5  906.15    7.84
   1   2   7   52.84    3.41
   2  -2   5  580.82    7.29
   3   3   8    1.32    4.49
   4  -4   1    0.37    2.29
   4  -1   6   50.36    3.85
   5  -3   3  768.02    9.99
   5   0   6 1373.02   15.14
   6  -2   3   97.12    5.49
   6  -1   4  102.88    5.97
   0   0   4  639.37    5.04
   2   1   7    6.53    3.58
   3  -3   4  433.99    6.34
   3  -1   6  138.17    5.32
   4  -2   5   10.56    2.75
   0   1   5 1162.67    7.41
   2  -3   3  852.23    6.82
   3  -2   5  210.58    4.84
   3   4   8  281.64    8.10
   5  -3   2  600.12    8.18
   5  -2   4 1086.24   11.83
   6  -2   2 1339.11   13.09
   3  -3  -1   84.82    1.88
   4  -3   3  850.95    9.16
   4   0   6   47.13    4.45
   5  -3   0   86.60    3.30
   5  -3   1   77.83    3.74
   5   1   6    0.62    4.69
   6  -2   1  157.38    5.42
   0   3   6   62.26    2.99
   1   1   6   27.08    2.97
   1   3   7  926.97    9.46
   2  -3   1 2391.31    9.25
   2  -3   2  689.46    5.59
   3  -3   3 1615.10   10.78
   3   5   8    1.53    4.95
   4  -3  -1 2106.30    9.50
   6  -1   3 1030.04   12.57
   1  -2   2    5.90    0.86
   2  -2   4 2073.31   11.57
   2  -1   5  931.75    8.86
   3   0   6  864.27   10.00
   3   2   7    4.21    4.09
   4  -2   4  282.45    6.22
   4  -1   5  394.73    7.64
   5   0   5    2.83    4.02
   1  -1   4  527.57    5.30
   3  -3   2  992.03    7.79
   3  -2   4 1255.06   10.29
   3  -1   5  488.12    7.22
   4   3   7   58.54    4.25
   5  -1   4    5.26    3.55
   1   4   7   14.24    3.34
   2   3   7  107.33    4.68
   3  -3   0  405.09    4.19
   4  -3   0   82.08    2.74
   4  -3   1 1144.67    8.97
   4   1   6   46.94    3.58
   6  -1   2    8.90    2.98
   3   3   7  716.42    9.89
   5  -2   2  416.94    6.93
   5   1   5  719.55   10.91
   5   3   6   42.30    5.34
   6  -1   1  233.02    5.99
   6   0   3   -1.06    3.93
   0   2   5  230.89    3.46
   1   2   6 1739.08   11.34
   2  -2   3  877.85    6.74
   4  -2   3  140.41    3.89
   4  -1   4    1.66    2.91
   4   0   5    0.00    3.25
   5  -2   1  161.28    4.53
   6  -1   0   29.10    3.66
   2   0   5    1.65    2.42
   2   4   7  620.87    8.90
   3  -2   3   73.33    3.03
   3   4   7   19.48    4.49
   4   2   6  113.44    4.90
   5  -2   0   29.47    2.71
   5   0   4  685.86   10.05
   6   2   4   84.04    6.00
   1  -1   3  652.44    5.14
   2  -1   4    9.97    1.63
   3  -1   4   39.83    2.83
   3   0   5    1.34    2.09
   5   2   5   54.33    5.11
   6   0   2  709.02   10.05
   6   1   3  986.82   12.64
   1   1   5  927.46    7.72
   2   2   6   82.51    4.22
   3   5   7  324.66    7.61
   4   1   5  383.90    7.58
   4   3   6  277.27    7.57
   2   5   7   56.03    4.55
   5   1   4    6.33    3.95
   6   0   1   -0.83    3.83
   6   3   4  778.19   12.08
   3  -2   2 1650.19    9.65
   3   6   7    2.25    4.43
   4  -2  -1  627.28    5.39
   4  -2   1    0.20    2.13
   4  -1   3  331.37    5.84
   4   0   4  390.12    6.95
   5   0   3    1.87    3.09
   5   3   5  828.89   11.96
   0   3   5 1771.45    8.96
   2   6   7  774.97   10.40
   3   1   5  502.70    7.57
   3   3   6  235.28    6.79
   4  -2   0 1543.02    9.30
   5  -1   1  238.86    5.23
   6   0   0 1269.76   11.47
   6   1   2    7.18    4.48
   1  -1   2  127.88    2.06
   2  -1   3  710.85    6.20
   2   3   6 1013.95   10.20
   3  -2  -1  200.97    2.74
   3  -1   3 3363.05   15.09
   3   0   4 1826.32   12.22
   3   7   7  215.77    7.09
   4   2   5   11.70    3.65
   6   4   4   43.57    5.76
   1   4   6 2086.51   12.77
   2   0   4 1246.90    8.86
   3   8   7   23.46    5.31
   5  -1  -1    0.09    2.13
   5  -1   0  221.29    4.56
   5   2   4 1098.65   12.77
   5   4   5    8.38    4.41
   3   4   6  152.12    5.85
   4   1   4    3.66    2.97
   5   0   2   61.63    3.66
   5   1   3  249.05    6.36
   6   1   1  238.47    6.44
   0   2   4 1879.63    8.05
   2   4   6    4.72    3.03
   3   2   5  210.29    5.30
   4   0   3   -0.92    1.73
   4   3   5  246.83    6.62
   4   6   6    9.03    4.57
   5   5   5  589.14   10.76
   6   2   2 1353.19   13.38
   1   0   3    3.48    1.24
   6   1   0   32.47    3.85
   1   5   6   30.24    2.87
   3  -1   2    1.28    1.42
   3   1   4   35.67    2.93
   3   5   6   22.56    4.18
   4  -1   1 1053.34    8.47
   4   7   6  518.62   10.09
   5   0   1    2.99    2.98
   5   6   5  182.55    7.27
   0   4   5  886.57    6.43
   2   1   4   12.36    2.20
   2   5   6 1019.69   10.51
   3   0   3    0.35    2.13
   3   3   5   92.31    4.01
   4   2   4  285.79    6.37
   4   8   6    5.11    4.99
   5   2   3   98.40    4.86
   6   2   1  153.51    6.02
   6   3   2  134.13    6.14
   5   4   4 1021.46   12.04
   5   7   5   50.25    4.45
  -1  10   4  132.65    4.34
  -1  11   4  916.34    9.77
  -1  12   4   88.00    4.72
   4   3   2    1.81    1.98
   0  15   4    6.49    4.69
   2   3   3  868.42    6.81
   2   6   4  937.65    8.82
   3   4   3 1001.13    8.24
   4   6   3  785.25    8.96
   5   6   2  103.72    4.65
   1   6   4  160.67    3.89
   3   2   2 1647.01    8.55
   3   8   4  113.67    4.21
   3   9   4   78.96    4.52
   3  13   4  219.76    7.29
  -1   6   3 2933.43   11.43
   0   4   3    4.42    1.33
   0  14   4  120.98    6.02
   1  15   4   19.95    5.01
   2   7   4  721.02    8.12
   3  10   4  110.13    5.21
   3  11   4  185.16    6.48
   3  12   4  344.46    7.96
   4   7   3   10.61    3.40
   5   7   2  829.60    9.89
   1   7   4  863.59    8.34
   1  14   4  245.84    7.05
   2  14   4  126.98    6.43
   4   2   1    0.38    1.45
   4   4   2 1583.03   10.35
   0   9   4  207.05    4.46
   0  10   4  453.22    7.26
   0  11   4  700.26    9.45
   0  12   4  455.33    8.12
   2   4   3 1538.46    9.30
   2   8   4  205.27    4.70
   2  13   4   22.47    4.92
   4   8   3  762.84    9.49
   4   9   3   36.42    4.27
   5   8   2   37.42    3.46
   5   9   2  648.74    9.89
   1   4   3  674.01    5.81
   1   8   4   57.81    2.78
   1   9   4 2212.66   14.71
   2   9   4  675.75    8.53
   2  10   4   46.71    4.12
   2  11   4  427.50    8.13
   2  12   4  230.21    6.14
   5  10   2    9.52    4.24
   5  11   2 1211.67   14.02
  -1   7   3  149.73    3.22
   0   5   3  178.32    3.19
   0  16   3   47.77    5.54
   1   2   2    4.08    1.07
   1  10   4    5.02    3.11
   1  11   4 1018.28   11.23
   3   3   2 1008.00    7.17
  -1  13   3   53.56    3.90
   1  16   3    2.58    4.46
   3  14   3   46.51    5.07
   4   5   2   81.63    2.92
   0  15   3  152.18    6.46
   2   5   3  426.00    5.20
   3   7   3  147.43    4.41
  -1   9   3  130.07    3.48
  -1  11   3   69.63    3.55
   1   5   3  932.13    7.14
   3   8   3  150.05    4.79
   3  13   3  196.72    6.23
   4   3   1 1105.26    7.66
   4   6   2   54.64    3.14
   0   3   2   71.93    1.71
   0   6   3 3626.42   13.60
   0  14   3   46.91    4.93
   1  15   3  226.41    6.67
   2  14   3  141.06    6.70
   3   9   3   14.69    3.60
   3  10   3  253.74    6.47
   3  11   3  109.38    5.24
   3  12   3  259.00    6.59
   5   7   1   10.63    3.26
   1  14   3  144.43    6.10
   4   7   2  593.54    8.07
   4  13   2  174.43    6.89
   5   8   1  660.21    9.25
   5  12   1  497.89    9.82
   0  13   3  548.79    8.82
   1   6   3  257.36    4.08
   2   3   2  683.53    5.33
   2   7   3  200.37    4.50
   2  13   3  590.69    9.93
   4   8   2   37.47    4.01
   5   9   1    7.24    4.42
   5  11   1   40.30    5.23
  -1   5   2 2007.22    7.84
   0  12   3  340.45    6.93
   0  16   2  389.13    8.68
   2  11   3  348.42    7.20
   2  12   3  217.54    6.46
   3   2   1  619.06    4.90
   3  15   2   70.56    5.48
   4   4   1    1.58    1.70
   4   9   2  539.49    8.25
   0   9   3   13.64    2.41
   0  10   3  602.83    7.55
   0  11   3  401.67    6.74
   1   7   3    3.47    1.62
   2   9   3   11.46    2.29
   2  10   3 1254.16   11.77
   4   2   0 1504.33    7.80
   1   8   3  518.05    6.23
   1   9   3  168.54    4.61
   1  10   3 1248.11   11.13
   1  11   3   56.80    4.11
   1  16   2  531.40   10.22
   3  14   2  167.12    5.85
  -1  13   2  562.10    8.36
   0   4   2  745.78    5.02
   0  15   2  115.18    5.85
   2   4   2 2328.42   10.48
   2  15   2   44.93    5.41
   4  14   1   81.12    6.39
  -1   6   2  691.45    5.14
   1  15   2    5.87    4.17
   3  12   2   69.54    4.96
   5   6   0    8.13    3.06
  -1  12   2   21.19    3.04
   2  14   2 1114.18   13.42
   3   7   2 1648.87   11.32
   4   6   1  109.51    3.64
   4  13   1  366.75    8.54
   5  12   0   15.84    4.92
  -1   7   2 1662.75    8.45
   0  14   2  439.70    7.67
   1  14   2  723.83   10.74
   1  17   1  175.57    7.28
   2   5   2  186.58    3.53
   3   3   1  162.65    3.01
   3   8   2   53.65    2.79
   3   9   2  416.02    6.98
   3  10   2  209.85    5.25
   5   8   0   31.32    3.97
   5  10   0    1.36    4.05
   5  11   0  408.57    8.35
   2  13   2    5.87    2.95
   3   1   0    2.73    1.00
   3  15   1   13.60    3.40
   4   7   1   38.92    3.10
   5   9   0 1167.75   12.08
  -1   8   2   35.21    2.20
  -1   9   2  765.19    6.86
  -1  10   2   23.59    2.22
   0   5   2  108.03    2.34
   0  13   2   23.11    3.15
   0  16   1   13.27    5.24
   2   6   2  510.33    5.72
   2  12   2  824.83   10.64
   4   8   1  907.34    9.42
   4   9   1   58.86    4.13
   4  10   1  390.52    7.36
   2  -3 -13  206.21    5.88
   3  -3 -13  226.80    5.91
   3   5  -8   40.93    4.59
   5  -3 -12   12.65    3.93
  -1  -3 -11  216.23    7.59
  -1   0 -10  210.29    7.75
   0  -3 -12   12.13    4.49
   0   2 -10   55.65    5.54
   1  -7 -13   90.68    3.85
   1  -6 -13  218.05    5.07
   1   3 -10   29.21    4.53
   1   4  -9    0.06    4.30
   2   0 -12   63.83    5.07
   2   2 -11   12.44    4.33
   3   0 -12  238.07    6.99
   4  -1 -12    7.99    3.70
   4   4  -8   25.77    4.35
   5   1 -10    4.63    3.68
   0   3  -9  231.71    6.69
   1  -1 -12   10.62    3.10
   2  -4 -13  163.97    5.36
   2   4  -9  502.97    9.57
   3  -4 -13  121.56    4.88
   3   4  -9   19.89    4.36
   4   1 -11    9.92    4.02
   5  -4 -12  209.43    5.62
  -1   1  -9 1063.37   13.43
   0  -4 -12   98.37    5.04
   1   1 -11  649.05   10.29
   2  -5 -13   72.30    4.45
   2   3 -10  355.51    7.93
   3  -5 -13   44.60    3.80
   4   2 -10    0.79    4.44
   4   3  -9    5.58    3.92
  -1  -1 -10   20.67    5.36
   0  -5 -12  115.30    5.16
   0  -1 -11  360.72    8.97
   1  -2 -12  193.23    6.49
   2  -8 -13  228.36    5.05
   2  -7 -13   12.04    3.14
   2  -6 -13  171.34    4.69
   2  -1 -12    2.16    4.00
   2   1 -11   37.15    4.82
   3  -6 -13  262.99    5.69
   3  -1 -12    1.36    3.79
   4  -2 -12  121.06    5.15
   5  -5 -12   20.37    3.72
  -1  -5 -11    5.37    3.76
   0  -6 -12   12.53    3.89
   1   2 -10  597.83   10.17
   1   3  -9  887.46   12.09
   3  -7 -13    3.27    3.14
   4   0 -11   -1.07    4.05
   5   0 -10  186.45    5.79
  -1  -2 -10  447.08    9.15
  -1   0  -9    3.28    4.51
   0  -8 -12   11.68    3.24
   0  -7 -12  215.29    5.82
   1  -3 -12   55.85    4.74
   1   0 -11   -2.47    3.47
   2   2 -10   78.96    5.46
   3  -2 -12  317.29    7.59
   3   3  -9  705.80   11.04
   4  -3 -12  137.70    5.42
   4   3  -8   97.26    5.23
   5  -6 -12   38.12    3.53
   5  -2 -11    5.40    4.01
   0  -2 -11   14.74    3.52
   2   3  -9   69.96    5.20
   3   0 -11    1.59    4.29
   4   1 -10    0.85    4.28
   4   2  -9  103.94    5.48
   1  -4 -12   77.22    4.81
   1  -1 -11  675.90   11.37
   2  -3 -12  111.66    5.58
   2   0 -11    3.30    3.00
   4  -1 -11    6.92    4.31
   5  -3 -11  771.08    9.93
  -1  -3 -10  147.23    6.69
  -1  -1  -9 1054.46   13.39
   0  -3 -11  323.22    8.36
   1   2  -9  118.94    5.74
   3  -3 -12   21.78    3.34
   5  -1 -10    5.97    3.75
   1 -11 -12  140.65    4.32
   2  -4 -12   49.38    4.70
   2  -1 -11   41.54    4.77
   2   1 -10   41.58    5.06
   3  -1 -11  431.16    8.93
  -1  -4 -10  307.47    7.96
   0  -4 -11  122.64    6.36
   1  -2 -11   11.53    4.79
   1   0 -10  989.44   13.67
   2   2  -9  360.48    8.46
   3  -4 -12  102.70    4.70
   4  -2 -11   14.18    4.48
   4   0 -10   58.08    5.05
   4   2  -8   63.56    4.80
   5  -4 -11    3.71    4.06
  -1  -2  -9  111.60    5.92
   1 -10 -12    3.59    3.00
   1  -9 -12  159.99    5.01
   1  -8 -12   23.05    3.85
   4   1  -9    5.79    4.24
   5  -2 -10  543.06    9.28
  -1  -5 -10   22.34    4.67
   1   1  -9 1027.72   13.35
   2  -2 -11   11.89    4.31
   2   0 -10   53.20    5.40
   3  -2 -11   18.70    4.56
   4 -10 -12   15.37    3.37
   4  -8 -12    0.44    3.45
   5  -5 -11  245.36    6.51
  -1  -6 -10   13.90    4.05
   0 -12 -11  121.88    4.34
   0  -6 -11  366.35    8.35
   2 -11 -12   76.11    3.84
   2  -7 -12  264.36    6.46
   3  -6 -12    3.26    3.62
   3   1  -9 1668.34   16.16
   4  -3 -11    5.09    3.16
   4  -1 -10    0.07    4.51
  -1  -3  -9 1500.65   15.41
   0 -11 -11   49.95    4.33
   0  -7 -11   32.39    4.74
   1  -1 -10   22.79    4.08
   2 -10 -12    5.60    2.79
   2  -9 -12  303.42    6.47
   2  -8 -12   -2.61    3.77
   2   1  -9    0.09    4.13
   3 -11 -12   67.56    3.84
   3  -7 -12  142.44    5.08
   5  -6 -11    4.12    3.80
   5  -3 -10    5.56    4.52
  -1  -7 -10   10.59    4.06
   0 -10 -11  360.69    7.03
   0  -9 -11    8.34    4.03
   0  -8 -11  269.68    7.09
   0  -3 -10  126.96    6.38
   2  -3 -11    8.26    3.34
   3 -10 -12   14.63    3.50
   3  -9 -12  111.20    4.41
   3  -3 -11  529.13    9.89
   3  -1 -10   11.16    4.91
   4  -4 -11  178.42    6.39
   4   0  -9    0.76    4.34
   4   1  -8   90.30    5.24
   5  -7 -11    9.29    3.58
  -1  -8 -10   37.00    4.45
   1  -5 -11  123.39    6.14
   1   0  -9   -1.41    4.01
   2  -1 -10   41.78    3.92
   4  -2 -10    3.97    4.39
   5 -10 -11   30.37    3.57
   5  -9 -11    3.51    3.35
   5  -8 -11   41.71    4.03
  -1  -4  -9   43.05    4.99
   0  -4 -10   76.36    5.87
   3  -4 -11  100.32    5.69
   3   0  -9    6.82    4.40
   5  -4 -10  652.67    9.77
   5  -2  -9    3.13    3.97
   0  -2  -9  129.33    6.00
   1 -13 -11  282.66    5.50
   2   0  -9    2.23    2.95
   4  -1  -9    9.05    4.24
  -1  -5  -9  649.90   10.50
   0  -5 -10  744.44   11.77
   1  -3 -10   26.70    5.01
   1  -1  -9 1030.14   13.19
   2  -5 -11    6.83    4.27
   2  -2 -10   73.99    4.47
   3  -5 -11  145.90    6.25
   3  -2 -10  832.22   11.75
   4  -3 -10  119.12    6.29
   4   0  -8   96.31    5.50
   1 -12 -11   66.82    3.96
   2  -6 -11  195.34    6.89
  -1  -6  -9    3.19    4.54
   0 -14 -10   25.85    3.26
   0  -3  -9  235.33    7.21
   1 -11 -11   60.44    4.41
   1 -10 -11   63.98    4.46
   2  -3 -10  358.97    8.42
   2  -1  -9    4.33    3.84
   3  -6 -11  101.96    5.54
   3  -3 -10   16.82    4.49
   4 -12 -11  240.61    5.90
   5  -6 -10   97.26    5.12
   0  -7 -10  974.99   12.88
   1  -4 -10  152.38    5.73
   2  -7 -11   -1.59    3.98
   3 -13 -11  221.42    5.11
   3  -7 -11   23.09    4.36
   4 -11 -11    3.56    3.07
   4 -10 -11  381.53    7.23
   4  -9 -11    2.88    3.47
   4  -2  -9  101.17    5.30
  -1  -7  -9   19.15    4.63
   0 -13 -10  212.74    5.51
   0  -8 -10   12.25    4.23
   1  -2  -9  116.49    5.09
   2 -12 -11   26.90    3.69
   2  -9 -11   16.78    4.06
   2  -8 -11  275.64    7.27
   3 -12 -11   35.17    3.40
   3  -8 -11    3.07    3.98
   4  -1  -8   83.25    4.86
   5  -7 -10    3.79    3.69
   5  -4  -9    3.56    4.33
  -1  -8  -9    0.31    4.01
   0 -12 -10   19.97    3.85
   0  -9 -10  591.67    9.97
   0  -4  -9  200.79    6.99
   1  -5 -10    8.78    3.46
   2 -11 -11    3.15    3.46
   2 -10 -11  229.66    6.39
   2  -4 -10  155.01    6.14
   3 -11 -11   61.77    3.95
   3 -10 -11    8.94    3.55
   3  -9 -11    3.83    3.85
   3  -4 -10  298.68    7.98
   4  -5 -10  618.15   10.39
   5  -8 -10   11.99    3.64
  -1  -9  -9    3.29    4.49
   0 -11 -10  598.41    9.26
   0 -10 -10   68.20    5.01
   1 -15 -10    5.33    3.00
   2  -2  -9  359.05    7.66
   4  -3  -9    9.96    4.09
   5 -12 -10  162.04    5.29
   5 -11 -10    3.18    3.17
   5 -10 -10   23.57    3.66
   5  -9 -10    4.65    3.50
   0  -5  -9   37.51    4.73
   1  -6 -10   69.16    4.41
   1  -3  -9  871.17   11.53
   2  -5 -10  757.90   11.53
   3  -5 -10  101.10    5.95
   1 -14 -10  386.43    7.12
   4  -2  -8   60.91    4.80
   0  -6  -9  914.77   12.35
   1  -4  -9    4.00    4.23
   2  -6 -10   85.49    5.58
   2  -3  -9   67.95    4.39
   3  -6 -10  198.21    6.90
   3  -3  -9  691.37   10.25
   4 -14 -10    5.78    3.35
   4  -4  -9  444.20    9.38
   5  -6  -9   23.41    4.69
  -1  -6  -8  442.51    8.55
   1 -13 -10   12.48    3.75
   2  -7 -10  481.21    9.41
   3 -15 -10   18.60    3.05
   0 -15  -9    2.89    3.34
   0  -7  -9    3.90    4.29
   1 -17  -9  403.68    6.07
   1 -12 -10  242.27    6.36
   1 -11 -10    7.26    4.06
   3  -7 -10   42.10    4.00
   3  -4  -9   23.09    4.44
   4 -13 -10  257.53    5.76
   4 -12 -10    0.38    3.57
   4 -10 -10    2.62    3.70
   4  -9 -10  705.77   10.22
   5  -7  -9    7.37    4.08
  -1  -7  -8   21.52    3.97
   1  -5  -9  554.02    9.88
   2 -14 -10   13.61    2.54
   2  -8 -10    9.30    4.16
   3 -14 -10  347.93    6.56
   3  -8 -10   12.16    4.34
   4 -11 -10  545.89    8.08
   4  -5  -9   44.78    3.98
   4  -3  -8   92.53    5.06
   5 -14  -9   10.14    3.61
   5  -8  -9   37.70    4.61
   6 -13  -8  215.41    4.91
  -1  -8  -8    9.47    4.11
   0 -14  -9   98.09    4.77
   0  -8  -9 1419.41   14.32
   2 -13 -10  203.97    5.97
   2 -12 -10   33.42    4.28
   2 -11 -10  320.55    7.55
   2  -9 -10  428.39    8.31
   3 -13 -10   22.27    3.79
   3 -10 -10   14.36    4.08
   3  -9 -10    2.38    3.88
   5  -9  -9   57.06    4.43
   5  -5  -8    4.07    4.16
   6 -12  -8   12.40    3.11
   6 -10  -8   10.28    3.42
  -1  -9  -8    2.20    4.02
   0 -13  -9   10.05    4.02
   0 -12  -9  543.80    9.19
   0 -10  -9  885.92   11.83
   0  -9  -9  140.44    6.23
   1 -16  -9   10.95    3.86
   1  -6  -9  169.13    6.42
   2  -5  -9   33.88    4.32
   3 -12 -10   84.02    4.23
   3 -11 -10   11.70    3.99
   3  -5  -9  328.99    7.95
   4  -6  -9  682.55   10.70
   5 -13  -9  228.00    5.51
   5 -12  -9    2.74    3.44
   5 -10  -9   32.59    4.29
  -1 -10  -8   41.90    4.54
   0 -17  -8    6.35    3.66
   0 -11  -9   31.51    5.01
   3 -17  -9  440.71    6.22
   4  -4  -8   25.62    4.13
   5 -11  -9   39.39    4.28
   5  -6  -8  113.97    5.49
   1  -7  -9   86.36    4.59
   2  -6  -9  754.24   11.22
   3  -6  -9   98.28    5.77
   4  -7  -9    4.22    4.56
   1 -15  -9  347.14    6.94
   3 -16  -9   10.96    3.43
   4 -15  -9    1.94    3.14
   5 -16  -8  403.77    6.13
   5  -7  -8    3.74    4.33
   1 -18  -8  337.89    6.15
   1 -14  -9    2.13    3.54
   3  -7  -9  214.04    6.87
   4  -5  -8  336.19    7.74
   6 -14  -7   83.32    3.82
   0 -16  -8    1.70    3.42
   0  -7  -8  874.54   11.33
   1 -13  -9  473.04    8.78
   1 -12  -9    2.71    4.03
   2 -15  -9    3.11    3.37
   2  -8  -9 1074.53   13.30
   3 -15  -9  527.82    8.11
   4 -13  -9    3.19    3.59
   4 -12  -9  393.93    8.04
   4 -11  -9    5.60    4.27
   4 -10  -9  542.78   10.38
   5 -15  -8    0.06    3.12
   5  -8  -8   78.54    5.23
   5  -5  -7  555.78    9.16
   6 -13  -7   39.07    4.25
   0  -8  -8    2.16    4.28
   2  -9  -9    0.65    4.28
   3  -9  -9   34.65    4.59
   5  -9  -8    1.44    4.13
   6 -12  -7  164.20    5.18
   6 -11  -7    0.56    3.26
   0 -15  -8   47.91    4.48
   2 -14  -9  183.15    5.34
   2 -13  -9    1.63    3.86
   2 -10  -9  465.44    9.27
   3 -18  -8  297.38    5.59
   3 -14  -9   27.05    3.36
   3 -13  -9  281.66    7.24
   3 -10  -9    6.24    4.09
   3  -5  -8   37.97    3.47
   4 -17  -8   54.06    3.81
   5 -14  -8  395.00    7.07
   5 -10  -8  134.14    5.64
   0 -18  -7  111.70    4.81
   0 -14  -8   22.36    4.34
   0  -9  -8  931.26   12.01
   1 -17  -8    2.36    3.32
   2 -11  -9   32.88    3.91
   3 -12  -9   29.74    4.58
   3 -11  -9  213.44    6.22
   5 -17  -7  199.44    4.93
   5 -13  -8    9.94    4.00
   5 -12  -8  244.68    6.71
   5 -11  -8    3.13    3.77
  -1  -9  -7  256.18    7.01
   0 -13  -8  495.46    9.30
   0 -12  -8    2.63    4.57
   0 -11  -8 1137.67   13.57
   0 -10  -8   64.54    5.42
   1  -7  -8  268.25    7.08
   2  -6  -8    2.55    3.54
   3  -6  -8  507.95    9.20
   4 -16  -8    8.14    3.44
   4  -7  -8  982.35   11.90
   6 -15  -6   61.77    4.07
   1 -19  -7  239.55    5.49
   2 -17  -8    1.83    3.31
   3 -17  -8   -0.18    3.38
   4  -8  -8   25.32    4.67
   5  -7  -7    3.62    3.90
   1  -8  -8   36.43    4.24
   3  -7  -8   54.71    5.05
   4 -15  -8   20.77    3.69
   5 -16  -7   18.36    3.12
   6 -14  -6  233.35    5.63
   0 -17  -7   50.48    4.15
   1 -15  -8   11.21    3.98
   2 -16  -8    4.20    3.56
   3 -19  -7  159.56    4.40
   3 -16  -8  390.42    7.63
   4 -18  -7   85.96    4.01
   5  -8  -7  193.37    6.40
   1 -14  -8  265.21    7.30
   1 -13  -8   13.36    4.59
   2  -8  -8    2.16    4.16
   3  -8  -8   55.27    4.07
   4 -13  -8   64.30    4.81
   4  -6  -7 1040.90   12.31
   5 -18  -6  211.28    4.99
   5 -15  -7  318.04    6.71
   5  -9  -7    8.88    4.22
   0 -19  -6  132.48    5.22
   0 -16  -7   26.85    4.51
   1 -18  -7   18.37    3.76
   2  -9  -8 1494.58   15.71
   3 -15  -8   10.23    2.95
   3  -9  -8  340.88    8.23
   5 -14  -7   98.11    5.22
   5 -10  -7  161.26    6.32
   1 -20  -6  348.05    6.26
   2 -14  -8   28.66    4.56
   2 -13  -8  205.15    7.06
   2 -10  -8    1.46    4.52
   3 -14  -8  317.57    7.21
   3 -13  -8   27.93    4.54
   3 -12  -8  595.50   10.13
   3 -11  -8   45.07    4.80
   3 -10  -8  372.00    8.68
   4 -17  -7  109.84    4.80
   4  -7  -7  256.65    6.89
   5 -13  -7  429.23    8.12
   5 -12  -7   72.42    5.13
   5 -11  -7  103.95    5.21
   0 -15  -7   50.66    5.05
   2 -18  -7   35.12    3.95
   2 -12  -8    8.64    3.50
   2 -11  -8  403.34    8.27
   3 -20  -6   67.32    4.05
   3 -18  -7   13.24    2.62
   4 -19  -6   52.37    4.52
   5 -17  -6    2.01    3.24
   0 -10  -7  523.93    9.42
   1 -17  -7  321.02    6.98
   4 -16  -7    5.32    3.32
   4  -8  -7  985.44   12.28
   0 -18  -6   80.08    4.69
   0 -13  -7   13.71    3.67
   0 -12  -7  705.49   10.93
   0 -11  -7   17.77    4.44
   3 -17  -7  311.36    7.16
   4 -15  -7   64.86    4.70
   5 -16  -6  276.33    6.46
   5  -8  -6   52.69    4.78
   0 -20  -5  134.14    4.80
   1 -21  -5  220.19    4.93
   1 -19  -6    8.94    3.34
   1 -16  -7   -2.54    4.10
   2 -17  -7   62.70    3.64
   4 -14  -7   35.39    4.57
   4  -9  -7   45.15    4.21
   1 -15  -7  456.08    9.06
   2 -16  -7   35.34    4.32
   3 -21  -5   32.69    3.27
   3 -19  -6   12.03    3.35
   3 -16  -7    6.63    4.17
   3  -8  -7  752.01   10.78
   4 -20  -5   45.05    3.92
   4 -18  -6  163.02    5.01
   4 -13  -7   14.17    4.59
   4 -10  -7  588.97    9.71
   5 -15  -6   61.57    4.63
   5  -9  -6  478.84    8.80
   1 -14  -7    2.01    4.60
   2 -19  -6   37.17    4.08
   3 -15  -7  286.17    7.47
   3  -9  -7    7.23    4.06
   5 -14  -6  274.85    7.10
   5 -10  -6   78.73    5.57
   1 -18  -6  311.80    6.74
   2 -15  -7   99.91    5.45
   2  -9  -7    9.31    3.59
   3 -14  -7  160.16    6.00
   3 -10  -7  371.56    8.27
   4 -17  -6   -1.12    3.46
   5 -19  -4   59.07    4.08
   5 -13  -6   77.32    5.04
   5 -12  -6  116.53    5.51
   5 -11  -6  285.15    7.53
   0 -21  -4   89.69    3.88
   0 -19  -5  210.56    5.63
   0 -16  -6   66.38    5.04
   2 -14  -7  319.32    8.26
   2 -13  -7  141.02    6.32
   2 -11  -7  126.66    6.10
   2 -10  -7  580.93   10.16
   3 -18  -6  326.22    6.98
   3 -12  -7   16.57    4.57
   3 -11  -7  320.85    8.17
   0 -15  -6   21.76    4.75
   1 -20  -5    9.87    3.42
   2 -18  -6   60.87    4.43
   2 -12  -7  559.38    9.65
   3 -20  -5   17.64    3.25
   4 -19  -5  237.48    5.82
   4 -16  -6  146.08    6.08
   4  -8  -6    4.34    4.23
   0 -14  -6   43.64    5.19
   1 -17  -6    9.88    4.09
   2 -20  -5  121.76    4.93
   3 -17  -6   24.56    4.11
   5 -16  -5   35.37    4.31
   0 -13  -6  181.68    6.58
   0 -12  -6    6.52    4.10
   2 -17  -6    3.81    3.92
   4 -20  -4  165.02    4.81
   4 -15  -6   10.40    3.11
   5 -18  -4  163.90    4.98
   5 -15  -5  112.34    5.22
   5  -9  -5  105.74    5.05
   0 -18  -5   78.17    5.01
   1 -21  -4   86.25    3.97
   1 -19  -5  348.73    7.15
   1 -16  -6  466.64    9.31
   3 -21  -4  162.31    4.61
   3 -16  -6  272.45    7.42
   4 -21  -3  125.86    4.13
   4 -18  -5   -0.71    3.03
   4 -14  -6  111.08    4.93
   4 -11  -6  710.33   11.07
   4 -10  -6  255.40    7.19
   5 -14  -5   23.26    4.08
   0 -20  -4  163.97    5.41
   2 -21  -4  160.36    4.86
   2 -16  -6  159.43    6.51
   3 -22  -3  248.34    4.97
   5 -19  -3   38.78    3.67
   5 -13  -5   88.47    5.72
   5 -12  -5  316.97    8.02
   5 -11  -5   19.70    4.27
   5 -10  -5  448.97    8.40
   0 -17  -5  152.34    5.99
   1 -22  -3  140.46    4.23
   2 -19  -5  135.14    5.25
   2 -15  -6   42.77    4.87
   3 -15  -6   75.43    4.32
   4 -17  -5  243.62    6.67
   5 -17  -4    8.49    3.78
   1 -18  -5   50.72    4.62
   2 -22  -3  113.42    4.08
   2 -14  -6  132.07    6.08
   3 -18  -5   33.59    4.20
   3 -14  -6  293.84    7.08
   3 -13  -6  193.79    6.99
   3 -12  -6  353.39    8.24
   3 -11  -6  277.63    7.67
   3 -10  -6   76.79    5.00
   4 -19  -4   28.91    4.01
   0 -21  -3   66.15    3.98
   0 -19  -4   24.37    4.97
   0 -16  -5   26.45    4.60
   1 -20  -4  153.35    5.44
   2 -18  -5    4.66    3.68
   2 -13  -6  184.94    7.08
   3 -20  -4   95.74    4.46
   4 -16  -5   34.04    4.61
   5 -16  -4  208.22    6.24
   2 -20  -4  265.10    6.45
   3 -17  -5  214.05    6.80
   4 -20  -3   34.71    3.67
   5 -19  -2  107.73    4.91
   5 -15  -4  121.64    5.48
   0 -15  -5  205.36    6.78
   1 -17  -5  445.21    9.03
   3 -22  -2    0.59    3.20
   4 -21  -2    5.16    3.33
   4 -18  -4  407.53    7.77
   0 -14  -5  183.16    6.68
   1 -21  -3   39.88    3.99
   2 -17  -5  121.45    5.81
   3 -19  -4   66.98    4.91
   3 -16  -5    2.88    3.85
   4 -12  -5  285.50    7.64
   4 -11  -5  261.55    7.23
   4 -10  -5  675.25    9.94
   5 -17  -3  161.05    5.69
   5 -14  -4  124.60    5.83
   5 -13  -4  117.42    5.77
   5 -10  -4   25.10    4.33
   0 -20  -3    1.68    3.87
   0 -18  -4  435.02    8.51
   0 -13  -5   65.05    5.04
   1 -19  -4   93.28    5.29
   2 -21  -3  109.48    4.83
   4 -17  -4   27.50    4.21
   5 -12  -4   92.42    5.21
   5 -11  -4  581.76    9.65
   1 -22  -2   35.34    3.36
   2 -22  -2   47.57    3.27
   2 -19  -4   23.27    4.17
   2 -16  -5   32.08    3.59
   4 -19  -3  322.81    7.02
   5 -19  -1    6.92    3.84
   5 -18  -2   19.80    3.74
   5 -16  -3  109.94    5.36
   0 -17  -4   10.38    4.26
   2 -15  -5  356.72    8.56
   3 -20  -3  203.75    5.81
   3 -18  -4  293.32    7.57
   3 -14  -5  174.65    6.64
   4 -20  -2  266.00    6.04
   0 -21  -2    4.82    3.52
   1 -20  -3  170.52    5.72
   1 -18  -4  332.89    8.09
   2 -18  -4  150.12    6.17
   2 -14  -5  118.40    5.83
   3 -22  -1  249.57    5.26
   3 -21  -2  181.81    5.18
   3 -13  -5  587.94    9.67
   3 -12  -5  623.67   10.16
   3 -11  -5  356.78    7.86
   5 -15  -3  165.62    6.21
   0 -19  -3  392.39    8.25
   0 -16  -4  306.42    7.80
   2 -13  -5  129.01    6.27
   2 -12  -5  324.53    7.61
   3 -17  -4   13.36    4.41
   4 -18  -3    2.14    3.59
   5 -17  -2    2.24    3.43
   5 -14  -3   56.10    5.11
   1 -23   0  256.80    4.80
   3 -19  -3    3.42    4.15
   5 -19   0  149.03    4.80
   5 -18  -1   57.09    4.58
   5 -13  -3   24.70    4.40
   0 -15  -4    6.65    4.17
   1 -22  -1  282.62    6.42
   1 -21  -2  179.30    5.53
   2 -21  -2   11.81    3.45
   2 -17  -4    5.33    4.17
   3 -16  -4  512.71    9.82
   4 -13  -4   33.12    4.64
   4 -12  -4  307.15    7.70
   5 -12  -3  214.02    7.01
   5 -11  -3    9.78    4.16
  -1 -16  -3    1.51    3.81
   0 -20  -2  305.43    7.10
   0 -18  -3    0.89    4.25
   3 -22   0    3.09    3.11
   3 -20  -2   11.63    3.56
   5 -19   1   -1.41    3.30
   5 -16  -2   24.21    4.26
   0 -14  -4  127.44    4.94
   2 -16  -4  254.53    7.50
   3 -21  -1    2.18    3.21
   3 -18  -3   39.86    4.39
   3 -15  -4   -0.18    3.11
   5 -15  -2   53.57    5.83
  -1 -15  -3  231.85    6.71
   0 -22   0  154.69    4.86
   0 -21  -1  171.77    5.91
   1 -23   1   16.07    2.67
   2 -15  -4   12.85    4.45
   3 -14  -4  487.78    9.55
   5 -18   0    3.65    3.33
   5 -17  -1    7.24    3.91
  -1 -18  -2   95.16    5.18
   0 -17  -3  847.86   11.87
   2 -20  -2  174.88    5.99
   2 -18  -3   -2.90    4.31
   3 -22   1  286.26    5.57
   3 -17  -3  256.76    7.29
   3 -13  -4  115.34    5.91
   3 -12  -4  327.67    7.71
   5 -14  -2    2.62    4.37
   0 -19  -2   17.67    4.19
   2 -22   0   85.44    4.07
   2 -21  -1  131.35    4.83
   3 -19  -2   51.96    4.57
   4 -14  -3   36.94    4.71
   5 -16  -1    4.41    3.83
   5 -13  -2  140.36    5.91
   0 -16  -3   51.77    5.00
   2 -17  -3  414.71    8.98
   2 -13  -4  225.44    6.17
   3 -21   0  141.68    4.95
   3 -20  -1   44.40    4.28
   5 -18   1   38.98    3.68
   5 -17   0   22.12    4.54
   5 -12  -2    9.74    4.34
  -1 -19  -1    3.93    3.68
  -1 -17  -2   37.21    4.69
   2 -19  -2    1.55    3.89
   3 -16  -3   32.93    3.86
   4 -20   1    2.21    3.21
   4 -13  -3  345.06    7.70
   4 -12  -3   74.24    4.89
   5 -18   2  109.95    4.49
   5 -15  -1   80.75    5.19
   0 -22   1   33.28    3.51
   0 -20  -1   14.07    4.11
   0 -18  -2  772.46   11.31
   0 -15  -3  149.55    5.91
   2 -22   1   74.80    3.93
   3 -18  -2   12.91    4.27
  -1 -21   1   38.16    4.37
  -1 -20   0   19.47    3.83
   0 -21   0   -2.18    3.67
   2 -20  -1    3.16    3.78
   2 -16  -3   42.68    4.04
   3 -21   1    4.96    3.16
   5 -17   1   35.97    4.67
   5 -16   0  136.42    5.85
  -1 -16  -2  529.41    9.09
   2 -21   0    0.27    2.30
   2 -18  -2  459.58    9.29
   3 -20   0    1.52    3.68
   3 -19  -1   -2.08    3.90
   3 -17  -2   36.53    4.62
   3 -14  -3   19.31    4.30
   4 -15  -2    3.78    4.35
  -1 -18  -1  188.14    6.27
   0 -17  -2   -1.85    4.28
   2 -22   2   97.93    4.13
   3 -13  -3   86.15    5.13
   5 -13  -1   71.35    5.10
  -1 -15  -2    3.42    3.97
   0 -22   2   86.63    4.19
   0 -19  -1  443.30    8.73
   2 -14  -3   23.32    4.02
   3 -21   2  212.16    5.32
   4 -14  -2  667.98   10.32
   5 -17   2   13.43    3.44
   5 -15   0    5.60    3.81
   0 -20   0  210.05    6.33
   2 -22   3  132.85    4.16
   2 -21   1  128.60    4.71
   2 -17  -2   41.04    5.07
   3 -18  -1   -1.48    4.08
   3 -16  -2   26.76    4.60
   4 -16  -1   29.99    4.95
   4 -13  -2    3.36    4.06
   5 -16   1   25.42    3.91
  -1 -19   0  187.09    6.03
  -1 -17  -1  181.31    6.52
   0 -16  -2  391.15    8.56
   3 -20   1   65.95    4.16
   3 -19   0    0.87    3.85
   4 -19   2   -1.74    3.58
   4 -12  -2  145.31    5.85
   5 -14   0  150.16    5.63
  -1 -20   1  101.11    5.11
   0 -22   3   67.45    3.58
   0 -18  -1   64.46    5.33
   1 -22   3   95.59    3.98
   2 -16  -2 1233.59   14.38
   3 -15  -2   17.35    4.33
   4 -15  -1  831.75   12.02
   5 -16   2  108.13    4.81
   5 -15   1   97.63    4.85
   5 -13   0   68.06    5.46
   0 -22   4   23.19    3.20
   0 -15  -2  111.99    5.40
   2 -18  -1   34.63    4.42
   3 -17  -1    1.86    4.40
   4 -19   3  210.25    5.39
   4 -19   4  100.16    4.14
   4 -18   1    4.64    3.75
   1 -22   4   39.55    3.01
   1 -18  -1   12.15    4.38
   2 -21   2   88.96    4.23
   2 -15  -2    8.90    4.04
   3 -20   2   77.39    4.68
   3 -14  -2    4.79    3.09
   4 -14  -1    3.46    4.50
   2 -19   0    0.81    2.87
   0 -16  -6   62.45    4.99
   0 -11  -7   15.03    4.97
   1 -20  -5    8.77    3.42
   1 -16  -7   -1.86    4.02
   2  -6  -8    2.12    2.66
   3 -16  -8  376.89    7.65
   3  -5  -8   43.27    4.90
   4 -16  -8   10.05    3.40
   4  -5  -8  336.05    7.46
   2 -14  -8   26.20    4.82
   2  -7  -8 1243.99   13.79
   1 -18  -6  300.55    6.91
   1 -15  -7  455.35    8.97
   2 -13  -8  202.35    6.78
   2  -8  -8    0.41    4.30
   3 -18  -7   12.71    3.46
   3 -15  -8   10.38    4.01
   3  -6  -8  494.05    8.76
   4 -18  -7   83.51    4.09
   4 -15  -8   21.10    3.70
   4  -6  -8   60.39    4.65
   5 -14  -8  391.75    7.08
   6 -15  -7   36.27    4.11
   0 -15  -6   27.58    4.73
   2 -19  -6   37.78    3.83
   2 -11  -8  409.80    8.67
   2  -9  -8 1525.38   15.84
   5 -17  -7  191.15    5.22
   5 -13  -8   11.49    3.85
   5  -8  -8   81.36    5.00
   0 -17  -5  146.69    6.19
   0 -14  -6   48.04    5.17
   3 -14  -8  321.25    7.17
   3  -7  -8   55.30    4.16
   4 -14  -8    2.43    3.80
   4  -7  -8  999.64   12.26
   5 -12  -8  247.80    6.72
   5 -11  -8    4.69    3.70
   5 -10  -8  136.74    5.80
   5  -9  -8    2.54    4.51
   1 -19  -5  335.78    6.99
   1 -17  -6   11.64    4.13
   2 -16  -7   34.75    4.82
   3 -17  -7  313.08    6.90
   3 -13  -8   24.85    4.54
   3 -12  -8  591.30   10.19
   4 -17  -7  105.77    4.30
   4  -8  -8   16.73    4.63
   6 -14  -7   85.17    4.09
   1 -12  -7    1.32    4.28
   1 -11  -7  180.06    6.74
   1 -10  -7   88.49    5.32
   1  -9  -7  114.29    5.50
   2 -20  -5  126.17    4.60
   3 -19  -6   11.77    3.28
   3 -11  -8   47.93    5.16
   3 -10  -8  370.12    8.66
   3  -9  -8  323.47    7.36
   4 -19  -6   53.52    3.50
   4 -10  -8   26.66    4.71
   4  -9  -8  668.53   10.68
   6 -13  -7   37.67    4.37
   0 -16  -5   27.74    4.49
   0 -12  -6    9.66    3.08
   0 -11  -6  547.16    9.27
   2 -21  -4  155.37    4.61
   2 -18  -6   57.47    4.78
   2 -15  -7  106.49    5.55
   6 -12  -7  165.70    5.88
   1 -16  -6  482.02    9.35
   3 -16  -7   11.19    3.98
   4 -20  -5   45.10    3.27
   4 -16  -7    7.29    3.90
   6 -11  -7    1.61    3.91
   6 -10  -7  488.46    8.22
   1 -18  -5   48.24    4.88
   2 -14  -7  322.22    8.25
   0 -15  -5  208.27    6.64
   1 -15  -6   11.41    4.53
   2 -19  -5  134.11    5.26
   2 -13  -7  130.18    6.33
   3 -18  -6  326.40    7.01
   3 -15  -7  288.55    7.55
   4 -18  -6  156.25    4.94
   4 -15  -7   71.10    4.77
   5 -19  -5  105.62    4.05
   5  -7  -7    3.78    4.02
   0 -17  -4    8.04    4.20
   1 -14  -6  482.98    9.53
   2 -12  -7  571.52   10.16
   2 -11  -7  121.81    5.65
   2 -10  -7  606.02   10.11
   2  -9  -7   14.77    3.74
   3 -14  -7  161.16    6.12
   4  -6  -7 1009.69   11.85
   5 -17  -6    1.57    3.35
   5 -13  -7  425.75    8.21
   6 -15  -6   57.48    3.82
   1 -19  -4   93.87    4.96
   1 -17  -5  457.24    8.79
   4 -14  -7   35.32    4.74
   4  -7  -7  266.32    6.81
   5 -12  -7   67.23    5.16
   5  -9  -7    8.82    4.22
   5  -8  -7  191.85    6.33
   1 -20  -3  165.84    5.25
   2 -21  -3  105.74    4.12
   2 -20  -4  256.08    6.21
   2 -16  -6  150.44    5.83
   3 -17  -6   23.47    4.15
   3 -12  -7   16.69    4.44
   4 -19  -5  239.24    5.70
   4 -17  -6   -1.21    3.48
   4 -13  -7   13.02    4.34
   5 -11  -7  105.40    5.41
   5 -10  -7  167.32    6.13
   6 -14  -6  235.20    5.88
   0 -16  -4  298.74    7.76
   1 -11  -6  158.46    5.96
   2 -18  -5    3.40    4.14
   3 -11  -7  332.74    8.22
   3 -10  -7  371.94    8.48
   3  -9  -7    4.83    2.97
   4 -12  -7  355.08    8.46
   4  -9  -7   49.27    4.96
   4  -8  -7  991.96   11.61
   5 -16  -6  277.59    6.50
   1 -16  -5   12.78    4.51
   2 -15  -6   43.90    4.10
   3 -20  -4   98.54    4.77
   3 -16  -6  281.99    7.62
   4 -20  -4  167.50    4.59
   2 -14  -6  134.26    6.34
   3 -21  -3    1.64    3.01
   4 -16  -6  146.00    5.16
   6 -16  -5    1.82    3.38
   6 -12  -6  139.02    5.68
   6 -11  -6  421.04    8.36
   7 -15  -4    9.52    3.39
   0 -15  -4    4.91    3.88
   1 -15  -5  551.45   10.15
   2 -19  -4   25.90    4.16
   2 -13  -6  191.42    6.68
   3 -18  -5   31.77    3.99
   5 -19  -4   57.41    3.96
   6 -10  -6   14.63    3.87
   1 -19  -3   29.71    4.08
   2 -12  -6  107.20    5.87
   4 -15  -6    9.79    4.20
   5 -20  -3   73.16    3.68
   5 -17  -5  208.37    5.94
   0 -14  -4  132.03    5.88
   1 -17  -4    0.51    4.46
   2 -21  -2   12.27    3.16
   2 -20  -3   31.44    4.07
   2 -11  -6  362.47    8.36
   3 -14  -6  297.92    7.97
   7 -14  -4  140.74    4.70
   1 -13  -5  487.05    9.11
   3 -13  -6  201.02    6.86
   4 -17  -5  250.40    6.91
   5  -8  -6   51.22    4.70
   2 -18  -4  153.59    6.20
   3 -21  -2  172.16    4.85
   3 -20  -3  197.99    5.73
   3 -12  -6  363.65    8.74
   4 -20  -3   35.66    3.50
   5 -18  -4  152.56    5.20
   5 -16  -5   36.15    4.18
   5 -11  -6  280.42    7.79
   5 -10  -6   80.36    5.41
   6 -18  -3    6.24    3.54
   6 -14  -5   29.59    4.43
   1 -18  -3    3.85    4.33
   1 -16  -4  515.24    9.56
   2 -15  -5  360.13    8.58
   3 -16  -5    2.29    4.23
   3 -11  -6  277.87    7.66
   3 -10  -6   78.43    5.08
   4 -12  -6  193.39    7.03
   4  -8  -6    6.47    4.18
   6 -13  -5  502.50    8.48
   2 -21  -1  121.16    4.94
   2 -19  -3  238.15    6.57
   3 -18  -4  288.39    7.49
   4 -18  -4  400.02    8.18
   4 -16  -5   34.00    3.83
   4 -10  -6  268.58    7.44
   4  -9  -6  149.30    5.32
   5 -20  -2    6.27    2.93
   5 -19  -3   37.68    3.60
   5 -15  -5  108.08    5.55
   6 -12  -5  143.35    5.82
   7 -15  -3   83.07    4.13
   7 -12  -4   58.88    4.27
   1 -19  -2   30.51    3.94
   1 -15  -4   21.80    4.38
   2 -20  -2  180.08    5.70
   2 -17  -4    2.56    4.56
   2 -14  -5  103.14    5.02
   3 -15  -5  237.24    7.19
   5 -17  -4    8.39    3.94
   2 -13  -5  129.96    6.19
   4 -19  -3  319.53    6.69
   4 -15  -5  167.30    6.26
   6 -15  -4    7.71    3.74
   6 -10  -5  149.68    5.76
   7 -16  -2    6.48    3.46
   1 -17  -3   69.04    5.18
   1 -14  -4  359.73    7.85
   2 -12  -5  321.23    7.69
   3 -21  -1    1.08    3.03
   3 -17  -4   11.78    4.24
   3 -14  -5  167.36    6.72
   4 -20  -2  264.39    6.01
   4 -17  -4   26.64    4.54
   7 -14  -3  158.72    4.95
   2 -21   0    3.00    3.56
   2 -18  -3   -0.69    4.21
   3 -20  -2   11.78    3.58
   4 -14  -5    7.69    4.30
   5 -20  -1  181.14    4.65
   5 -18  -3   20.36    3.52
   5 -16  -4  218.05    6.55
   6 -14  -4  409.35    7.93
   1 -18  -2    6.75    3.96
   3 -13  -5  603.75   10.21
   4 -13  -5  261.58    7.63
   5 -12  -5  325.95    8.39
   7 -15  -2  124.27    5.13
   7 -13  -3   58.93    4.52
   1 -19  -1    2.43    3.53
   1 -16  -3    3.30    4.16
   2 -20  -1    1.42    3.90
   2 -19  -2   -1.05    3.79
   3 -18  -3   34.51    4.69
   3 -16  -4  508.92    9.80
   3 -12  -5  602.95   10.39
   4 -21   0    0.43    2.83
   4 -18  -3    3.67    3.83
   4 -16  -4  193.32    6.72
   4 -12  -5  288.77    7.74
   5 -11  -5   21.57    3.54
   5 -10  -5  465.71    8.93
   5  -9  -5  108.24    5.43
   5  -8  -5  444.88    8.55
   6 -13  -4    4.81    4.00
   7 -16  -1   35.36    4.19
   7 -12  -3  317.71    7.34
   2 -17  -3  417.90    8.96
   3 -21   0  132.30    4.47
   5 -17  -3  157.40    5.81
   5 -15  -4  116.22    5.89
   1 -15  -3  125.73    5.89
   2 -14  -4  653.09   10.42
   3 -20  -1   40.25    4.13
   3 -15  -4   -0.67    4.39
   4 -20  -1    1.83    3.17
   5 -20   0   -1.20    2.91
   6 -18  -1    4.26    3.67
   6 -17  -2    8.88    3.56
   6 -15  -3  311.46    7.11
   6 -12  -4  507.14    9.16
   7 -14  -2   11.44    3.54
   7 -11  -3    3.93    3.90
   1 -17  -2   -0.32    4.12
   4 -15  -4   57.37    4.06
   5 -18  -2   19.12    3.86
   5 -14  -4  133.55    6.17
   6 -11  -4    3.31    4.44
   6 -10  -4   33.22    4.37
   2 -18  -2  446.10    9.12
   2 -16  -3   42.43    5.05
   3 -21   1    3.64    2.93
   3 -17  -3  244.70    6.71
   3 -14  -4  505.94    9.90
   5 -19  -1    6.04    2.66
   5 -16  -3  112.49    5.40
   6  -9  -4   65.17    4.98
   7 -15  -1    5.71    3.46
   1 -18  -1    9.51    4.14
   2 -20   0  146.99    5.32
   2 -19  -1  190.83    6.32
   4 -14  -4  247.92    7.32
   6 -14  -3   26.21    4.53
   7 -13  -2  197.44    5.72
   1 -16  -2  161.61    6.36
   3 -21   2  201.79    4.67
   3 -13  -4  110.91    5.58
   4 -18  -2  592.92    9.81
   5 -12  -4   85.09    5.94
   6 -18   0  424.39    6.77
   6 -17  -1  665.99    8.84
   3 -20   0   -0.57    3.56
   3 -19  -1   -2.07    3.68
   3 -16  -3   34.80    3.79
   4 -19  -1  356.59    7.18
   4 -16  -3   14.23    3.21
   4 -13  -4   35.56    3.85
   5 -19   0  149.38    4.75
   5 -17  -2   -0.49    3.77
   5 -11  -4  605.46   10.32
   7 -14  -1  286.60    6.70
   7 -12  -2    0.96    3.86
   2 -17  -2   40.85    4.31
   4 -12  -4  325.45    8.10
   5 -18  -1   61.66    4.27
   5 -10  -4   29.71    4.62
   5  -9  -4  495.14    8.93
   6 -18   1   -0.29    3.42
   7 -15   0   76.21    4.17
   1 -17  -1   29.39    4.51
   1 -15  -2   35.01    4.49
   2 -20   1   28.28    3.95
   3 -15  -3  195.22    7.08
   4 -17  -2   -0.10    4.32
   4 -15  -3  369.21    8.59
   4 -11  -4  401.52    8.20
   5 -14  -3   54.15    5.07
   6 -12  -3   32.16    3.55
   1 -18   0   23.12    4.33
   2 -19   0   -1.06    4.16
   3 -20   1   59.55    4.20
   3 -17  -2   33.24    3.81
   5 -19   1   -0.13    3.06
   5 -16  -2   18.96    4.73
   6 -17   0   -2.26    3.65
   6 -16  -1   16.34    3.96
   6 -11  -3  195.26    6.92
   7 -13  -1   16.06    3.98
   2 -16  -2 1266.52   14.49
   4 -19   0    3.74    3.51
   4 -18  -1    2.22    4.01
   6 -14  -2  529.46    9.51
   6 -10  -3   53.12    4.95
   6  -9  -3   93.61    6.41
   2 -20   2  307.06    6.45
   3 -19   0    2.29    3.61
   3 -14  -3   19.42    3.46
   4 -20   3   74.67    3.85
   4 -16  -2 1279.01   14.46
   5 -18   0   -0.40    3.52
   5 -17  -1    3.89    3.99
   7 -14   0   55.77    3.99
   7 -12  -1  296.29    7.00
   1 -16  -1   97.90    5.42
   3 -20   2   69.31    4.39
   3 -16  -2   27.64    4.66
   5 -15  -2   56.52    5.06
   6 -17   1  223.57    5.53
   6 -13  -2   77.51    5.57
   2 -20   3   45.85    3.82
   2 -19   1  164.13    6.05
   2 -15  -2    1.82    4.66
   3 -13  -3   86.76    4.49
   4 -19   1  293.73    6.54
   4 -13  -3  346.43    7.85
   5 -19   3  215.52    4.78
   7 -11  -1    3.87    3.87
   1 -17   0    0.20    4.34
   2 -18   0  360.00    8.13
   3 -20   3  169.77    4.90
   3 -20   4  226.64    4.84
   3 -17  -1   -0.45    5.05
   4 -18   0  506.95    9.36
   4 -17  -1  933.36   11.88
   4 -15  -2    2.45    4.32
   4 -12  -3   80.47    5.47
   5 -18   1   40.09    3.78
   5 -16  -1    2.58    4.37
   5 -14  -2    6.91    4.22
   5 -11  -3   10.32    4.35
   6 -12  -2  431.41    9.17
   7 -14   1   39.00    3.76
   7 -13   0  231.61    6.32
   1 -15  -1  401.54    8.46
   3 -19   1   24.99    2.97
   3 -15  -2   15.95    4.38
   5 -17   0   17.66    4.35
   5 -10  -3 1187.67   13.37
   6 -17   2   31.49    3.69
   6 -14  -1   12.73    4.53
   2 -16  -1    7.85    4.41
   4 -11  -3  167.25    6.00
   5  -9  -3  250.12    6.92
   6 -17   3  202.56    5.03
   6 -11  -2   50.77    5.38
   7 -14   2  137.96    5.26
   7 -12   0   83.97    5.11
   2 -19   2   66.60    4.93
   3 -14  -2    3.08    4.40
   4 -16  -1   28.71    4.74
   4 -14  -2  665.45   11.06
   5 -18   2  105.99    4.50
   5 -15  -1   81.86    5.72
   6 -16   1   42.51    3.25
   6 -13  -1  417.37    8.89
   6 -10  -2   68.32    5.09
   7 -13   1   85.79    4.47
   1 -16   0   18.52    4.73
   2 -18   1   10.25    4.43
   2 -17   0   16.48    4.59
   3 -19   2   69.02    4.82
   3 -16  -1   -2.45    3.31
   4 -18   1    1.11    4.13
   4 -17   0    8.66    4.38
   7 -11   0  357.81    7.42
   1 -17   1  171.36    6.64
   2 -19   3  317.02    7.02
   2 -15  -1  959.19   12.60
   4 -13  -2    5.04    4.42
   5 -18   3   33.36    3.53
   5 -18   4  335.13    5.93
   5 -17   1   40.02    4.68
   5 -16   0  132.47    5.96
   3 -19   3  248.25    6.27
   3 -13  -2  730.05   10.89
   4 -15  -1  833.99   12.51
   5 -14  -1  154.60    6.63
   6 -15   1  167.59    6.16
   6 -12  -1   38.81    5.34
   7 -13   2  141.06    4.96
   7 -12   1  114.79    5.28
   7 -10   0   23.79    4.27
   2 -19   4   26.10    4.08
   3 -19   4   44.36    4.05
   3 -19   5  161.02    4.70
   3 -15  -1   -1.17    4.10
   4 -18   2  308.02    7.08
   5 -11  -2  929.65   12.57
   6 -16   3   -4.25    3.19
   6 -16   4  116.24    4.68
   1 -15   0  376.75    8.28
   2 -18   2  182.55    6.62
   2 -16   0 1289.01   14.68
   4 -17   1  414.35    8.88
   4 -16   0  514.91    9.82
   4 -12  -2  135.43    5.39
   5 -17   2   10.43    2.95
   5 -15   0    8.09    4.74
   5 -10  -2  112.72    5.52
   6 -13   0   18.69    4.54
   6 -11  -1  205.11    6.94
   7 -11   1   10.41    4.88
   2 -17   1  545.84    9.94
   3 -18   2  262.37    7.01
   3 -16   0   19.93    4.69
   4 -18   3   47.07    4.47
   4 -14  -1   -0.19    4.22
   5 -16   1   25.89    3.52
   5 -13  -1   72.02    5.52
   6 -15   2   36.57    4.31
   6 -10  -1   39.80    4.90
   7 -12   2   63.57    4.51
   1 -17   2   37.24    4.76
   1 -16   1  102.39    5.47
   3 -14  -1  446.99    9.21
   5 -17   3  245.74    6.16
   5 -17   5  192.09    4.67
   7 -10   1  362.52    8.11
   2 -18   3   14.30    4.23
   2 -15   0    2.06    4.39
   3 -18   3   11.26    3.78
   4 -15   0    0.20    4.41
   5 -17   4    5.59    3.12
   6 -15   5   64.68    3.85
   6 -12   0  375.42    8.82
   6  -9  -1   62.43    4.69
   7 -12   3  171.12    5.30
   3 -15   0  115.60    6.09
   4 -17   2   31.19    3.46
   4 -16   1    0.52    4.25
   4 -13  -1  315.58    8.46
   5 -15   1  104.15    5.73
   6 -15   4   26.65    3.43
   6  -8  -1   11.10    4.22
   7 -11   2  234.37    6.46
   2 -18   4  286.73    6.97
   2 -17   2   10.85    4.08
   2 -16   1   -0.51    4.37
   3 -18   4  227.30    6.36
   3 -18   6  257.86    5.69
   3 -13  -1    7.58    4.30
   5 -11  -1    7.34    4.49
   6 -13   1  260.10    6.76
   6 -11   0   10.44    4.64
   1 -17   3   68.01    4.97
   1 -15   1  152.06    6.15
   2 -18   5    3.87    3.60
   2 -18   6   30.53    3.67
   3 -18   5   10.14    3.49
   4 -17   3  128.04    5.62
   4 -12  -1   19.30    4.32
   5 -16   3    6.20    4.28
   5 -16   6  267.04    5.35
   5 -13   0   68.52    5.80
   7 -11   3  161.14    5.55
   7 -11   5  184.97    5.21
   7 -10   2    1.34    3.74
   1 -16   2  535.13    9.49
   4 -14   0  429.78    8.62
   5 -16   4  280.52    6.63
   5 -10  -1 1691.02   15.96
   6 -14   3   83.25    5.54
   6 -12   1   60.62    5.52
   6 -10   0  289.75    8.09
   7 -11   4   39.39    3.98
   2 -17   3  216.91    6.84
   3 -17   3  292.68    7.62
   3 -14   0   15.08    4.28
   4 -17   4   17.44    3.48
   4 -17   5   94.74    4.72
   4 -16   2  303.72    8.12
   4 -15   1  465.03    9.62
   5 -16   5    1.35    3.03
   5 -15   2   15.47    3.14
   6 -14   5  102.41    4.71
   2 -16   2  453.40    9.17
   2 -15   1 1663.44   16.26
   6  -9   0    5.16    4.63
   7 -10   3  191.00    6.02
   3 -17   4    4.75    4.01
   3 -17   7  421.76    6.49
   3 -15   1   13.11    3.66
   4 -13   0   14.66    3.60
   6 -11   1  272.34    8.23
   7 -10   5   10.41    3.40
   1 -16   3    2.16    4.19
   1 -15   2    1.51    3.96
   2 -17   4   72.25    5.27
   2 -17   7   22.02    3.49
   3 -17   6    9.40    3.52
   3 -13   0  434.92    8.75
   4 -16   3   35.64    3.82
   4 -14   1   81.34    5.34
   5 -14   2  195.41    7.24
   5 -13   1   42.45    5.32
   6 -12   2  105.72    5.89
   6  -8   0    2.48    3.99
   7  -9   3   48.63    4.52
   2 -17   5  153.99    5.85
   3 -17   5  187.57    5.41
   4 -15   2    8.68    4.45
   4 -12   0  333.40    8.30
   5 -15   4   59.20    4.92
   5 -15   5  204.41    5.85
   5 -15   6    5.06    3.13
   6 -10   1  131.79    6.29
   7  -9   4  162.93    6.16
   7  -9   5   33.76    4.20
   2 -17   6    4.59    3.69
   2 -16   3  281.60    7.49
   2 -14   1   33.35    4.45
   3 -16   8  385.04    5.99
   3 -14   1  602.20   10.66
   4 -16   5    0.72    3.46
   4 -16   6   34.45    3.80
   1 -16   4  170.83    6.26
   2 -15   2   40.90    4.71
   3 -15   2   73.17    5.48
   4 -15   8   36.35    3.18
   5 -14   3   96.54    5.67
   5 -12   1  497.27    9.57
   5 -10   0    4.80    3.17
   6 -12   3  430.35    8.95
   6 -11   2  270.04    7.85
   6  -9   1   78.00    5.64
   2 -16   8   -0.17    3.48
   4 -14   2  667.04   11.08
   4 -13   1  370.93    8.41
   5 -14   7    4.33    3.38
   5 -13   2  561.16   10.07
   7  -8   4    3.76    3.62
   7  -8   5   28.71    3.69
   1 -16   5    1.88    4.61
   1 -15   3  225.49    7.07
   2 -16   4  163.24    6.42
   3 -16   7    7.52    3.42
   5 -14   4  361.80    8.41
   5 -13   8   -0.16    3.42
   6 -10   2   59.00    5.36
   6  -8   1  232.74    7.07
   3 -16   5   -0.20    3.88
   3 -13   1   33.25    4.39
   4 -15   4    4.68    4.05
   4 -15   7    9.06    3.40
   5 -14   5   19.47    4.49
   6 -11   3  201.23    7.11
   2 -16   5   48.86    4.99
   2 -16   7    4.89    3.46
   2 -15   3  289.15    7.87
   2 -15   9   25.17    3.01
   2 -14   2 1085.61   12.76
   3 -14   2  160.91    6.40
   4 -15   5  131.71    5.85
   4 -15   6   72.21    4.56
   4 -12   1   57.34    5.00
   5 -13   3  335.76    7.91
   5 -12   2   78.18    5.87
   2 -16   6   68.69    4.90
   3 -15   8    0.86    2.97
   4 -14   3   61.08    5.30
   4 -13   2  166.62    6.41
   5 -10   1  548.96   10.17
   6 -10   3  276.99    7.90
   6  -9   2  213.05    7.45
   1 -15   4   23.50    4.47
   4 -14   8    1.30    2.69
   5 -13   4   81.68    4.79
   1 -14   3  143.59    5.90
   2 -15   4  166.74    6.33
   3 -14   9    5.68    3.47
   4 -14   4  169.93    6.87
   4 -11   1  116.16    5.47
   5 -13   5  150.25    6.39
   5 -13   6    4.49    3.75
   5 -12   3  516.68   10.50
   6 -10   7  311.71    6.23
   6  -9   8  460.57    6.78
   1 -15   5  328.90    7.81
   2 -15   8   41.35    4.15
   2 -14   3  142.34    5.98
   3 -15   7  485.08    8.49
   3 -14   3   47.52    4.33
   3 -13   2  397.30    8.62
   4 -14   5    9.26    4.10
   4 -14   7  225.69    5.98
   5  -9   1    4.81    3.01
   6 -10   4   95.16    5.67
   6 -10   6    0.76    3.97
   6  -9   3    0.42    4.35
   2 -15   5  118.73    6.01
   4 -14   6   47.48    4.66
   4 -12   2  342.39    7.83
   6 -10   5  399.45    8.25
   6  -7   2  311.51    7.92
   1 -15   6   12.96    3.91
   1 -15   7  463.89    8.01
   2 -15   6   97.03    5.53
   2 -15   7   17.41    4.38
   5 -12   5   38.28    4.96
   5 -12   7    1.84    3.28
   5 -11   3  110.95    6.33
   6  -9   4  320.43    8.01
   6  -9   7   29.88    3.74
   1 -14   4  242.14    7.22
   2 -14   9   54.13    3.96
   4 -13   4   76.73    5.80
   4 -13   8  182.38    5.52
   5 -12   6   55.71    4.91
   5 -11   8    2.57    3.39
   6  -8   3  219.01    7.19
   1 -14   9    8.26    3.43
   2 -14   4  126.59    6.06
   2 -13  10   67.99    3.65
   3 -14   5  110.54    5.97
   3 -13   3  194.68    6.20
   4 -12   3  761.55   11.75
   4 -12   9  214.26    5.54
   4 -11   2  209.35    6.96
   6  -9   5   40.01    4.59
   6  -9   6  234.67    7.03
   2 -13   3  587.01    9.74
   4 -13   5   72.08    4.39
   4 -13   6  221.79    6.94
   4 -13   7   13.73    4.27
   5 -11   4  338.12    8.91
   5  -9   2  627.33    9.92
   6  -8   4   11.53    5.02
   6  -8   7  316.98    6.77
   6  -7   3  146.43    6.40
   1 -13  10   17.20    3.49
   2 -14   5  261.42    7.89
   2 -14   8    4.29    3.79
   5 -11   5  169.49    6.94
   5 -11   7   52.56    4.53
   6  -8   5  581.21    9.96
   1 -14   6  722.87   10.58
   1 -14   8  223.82    6.08
   2 -14   6   11.52    4.58
   2 -14   7  207.36    6.80
   3 -13   4  226.56    6.97
   4 -12   4   94.79    5.57
   4 -12   8    7.44    3.47
   5 -10   8   49.52    4.30
   5  -9   9   11.92    3.41
   5  -8   2   40.82    4.58
   6  -8   6   14.68    4.27
   6  -7   4  407.22    9.13
   1 -14   7   30.14    4.05
   2 -13   4   20.31    4.38
   4 -11   3  202.07    7.24
   4 -10  10    2.53    3.03
   5  -9   3   46.85    5.37
   6  -7   7    7.13    3.87
   6  -6   8    6.30    3.67
   2 -13   9    8.63    3.67
   3 -13   5  309.89    8.08
   3 -13   7  511.04    9.62
   4 -12   6   20.76    4.51
   4 -12   7  306.29    7.58
   4 -11   9   27.19    3.73
   5 -10   5   90.33    5.68
   5 -10   7   11.31    4.25
   6  -7   5   18.58    5.22
   1 -13   9  186.01    5.90
   2 -12  10   20.96    3.51
   2 -11  11   51.56    3.37
   3 -13   6   35.50    3.72
   3 -12   9    3.13    3.57
   3 -10  11  149.60    4.33
   5 -10   6   23.04    4.62
   6  -6   4    7.41    4.21
   6  -5   8  308.96    6.32
   1 -13   5  695.15   10.28
   2 -13   8  277.25    7.01
   3 -12   4  337.06    8.31
   3 -11  10   22.55    3.32
   4 -11   4  626.96   10.64
   4 -10   3  570.48   10.39
   5  -9   8   10.38    3.93
   5  -8   3  850.46   12.00
   5  -8   9  165.71    5.22
   6  -6   5  524.99    9.91
   6  -6   7  452.53    8.37
   1 -12  10  184.27    5.55
   2 -13   6  550.01   10.19
   2 -13   7   27.13    5.04
   4 -11   8  375.96    7.30
   4  -9  10  288.09    6.10
   5  -6  10    3.91    3.80
   6  -6   6   14.10    4.36
   6  -5   4  553.95    9.80
   6  -4   8   15.00    3.68
   1 -13   6  159.01    6.02
   1 -13   8   31.48    4.16
   2 -12   4  218.34    6.52
   3 -12   5   29.56    4.89
   3 -12   8  202.58    6.63
   4 -11   5    1.57    3.51
   4 -11   6  453.12    9.32
   4 -11   7    1.39    4.08
   4 -10   9  295.64    6.92
   5  -9   6   21.08    4.70
   5  -9   7    4.00    4.00
   6  -5   5    4.46    4.82
   6  -5   7   13.17    4.20
   2 -12   9  252.84    6.54
   3 -12   7    2.41    4.25
   3  -9  11    9.83    3.77
   4 -10   4    7.45    4.40
   4  -7  11    4.42    3.60
   5  -8   4    8.48    4.51
   5  -8   8    7.26    4.40
   5  -7   3   40.11    5.20
   6  -5   6  532.01    9.74
   2 -10  11  162.04    4.84
   3 -11   9   32.67    4.16
   5  -5  10   82.81    4.41
   6  -4   5  472.23    9.57
   6  -4   7  244.32    6.71
   1 -12   5  460.70    8.57
   1 -12   9   19.53    3.96
   2 -12   5  459.19    9.16
   2 -12   8   21.05    4.29
   2 -11  10  254.02    6.50
   3 -10  10   11.44    3.59
   4 -10   5  625.87   11.20
   4 -10   8   -0.88    3.33
   4  -8  10    1.17    3.33
   6  -4   6   48.48    4.76
   2 -12   6    8.31    4.46
   2 -12   7  246.94    7.55
   3 -11   5  266.99    7.43
   3 -11   8   13.94    4.28
   4 -10   6   20.08    4.61
   4  -9   9    4.03    3.76
   5  -7   4  390.54    8.82
   5  -4  10  101.55    5.12
   6  -3   7    9.93    3.91
   1 -12   6  692.26   10.50
   1 -12   8    4.32    4.32
   1 -11  10   44.15    4.28
   2  -8  12   12.40    3.28
   3 -11   6    2.62    4.30
   3 -11   7  589.40   10.48
   4  -9   4  687.70   11.28
  -2 -11  -7   67.94    5.34
  -1 -14  -8  248.82    7.11
  -1  -8  -8    9.77    3.44
   0 -10  -9  910.78   12.87
   0  -9  -9  145.03    6.01
   1 -16  -9   13.25    3.55
   2 -17  -9   11.65    3.07
   3 -17  -9  448.41    6.95
   4  -7  -9    5.31    4.09
  -1 -13  -8   28.25    4.78
  -1 -10  -8   33.94    5.02
  -1  -9  -8    5.51    4.57
   1  -7  -9   81.52    5.18
   2  -6  -9  777.19   11.52
   3  -6  -9   94.29    5.65
  -1 -17  -7  374.37    7.04
  -1 -12  -8    4.13    4.16
  -1 -11  -8    2.04    4.23
   0 -17  -8    8.92    3.32
   0  -6  -8   77.68    4.94
   1 -15  -9  352.39    7.41
   4 -15  -9    0.19    3.24
   4  -8  -9  401.37    8.68
   1  -8  -9   22.27    3.22
   2 -19  -8   37.44    3.21
   2 -16  -9    8.52    3.35
   2  -7  -9    2.55    4.37
   3  -7  -9  205.50    7.14
   4 -14  -9  166.24    5.47
   4  -9  -9    4.73    4.02
   4  -5  -8  332.22    7.61
   0 -19  -7   37.69    3.30
   0  -7  -8  867.57   12.05
   1 -14  -9   -0.32    2.81
   1 -13  -9  457.90    9.15
   1 -10  -9   11.29    4.34
   1  -9  -9   43.45    4.21
   3 -15  -9  519.10    8.09
   3  -8  -9   41.66    5.09
   4 -13  -9    3.16    4.03
   4 -10  -9  562.52    9.42
   5 -15  -8    0.41    3.28
  -1 -16  -7    6.15    3.93
   1 -12  -9    1.94    4.13
   1 -11  -9  364.97    8.47
   2 -15  -9    3.07    2.41
   2  -8  -9 1048.34   12.72
   4 -12  -9  395.88    7.71
   4 -11  -9    5.14    3.79
   0 -15  -8   49.17    4.92
   0  -8  -8    6.22    4.24
   2 -18  -8    2.39    3.46
   2 -14  -9  188.93    6.12
   2 -10  -9  454.67    9.10
   2  -9  -9    5.81    4.28
   3 -18  -8  288.46    5.66
   3 -14  -9   31.12    3.93
   3  -9  -9   31.67    4.90
   3  -5  -8   39.05    4.80
   4  -6  -8   61.03    4.64
   5 -14  -8  377.47    6.72
   0 -18  -7  110.75    5.31
   0 -14  -8   24.27    4.50
   0  -9  -8  947.61   12.69
   1 -17  -8    3.04    3.60
   2 -13  -9   -0.23    3.10
   2 -11  -9   31.10    4.67
   3 -13  -9  280.97    6.96
   3 -12  -9   26.23    4.60
   5 -13  -8    9.54    3.86
   5 -12  -8  245.52    6.68
   5 -11  -8    1.63    3.57
   5 -10  -8  135.30    5.28
  -1 -14  -7   28.67    4.85
  -1  -9  -7  264.76    7.34
   0 -20  -6   45.01    3.51
   0 -10  -8   68.39    5.44
   1  -7  -8  274.70    7.22
   2 -20  -7   50.44    3.20
   3  -6  -8  507.29    9.00
   4  -7  -8  973.50   11.83
  -1 -12  -7    0.55    4.67
  -1 -11  -7  219.14    7.26
  -1 -10  -7   43.04    4.79
   1 -16  -8  284.06    7.03
   2 -17  -8    1.18    3.14
   3 -17  -8    0.76    3.27
   4 -16  -8   10.16    3.45
   4 -15  -8   20.43    3.68
   4  -8  -8   23.21    4.21
  -1 -17  -6    2.80    3.62
   1 -15  -8   10.72    3.07
   1  -9  -8   -3.59    4.29
   2 -16  -8    3.89    4.04
   2  -7  -8 1217.45   13.06
   3 -16  -8  382.88    7.25
   3  -7  -8   50.94    3.74
   4  -9  -8  652.39   10.46
   5 -16  -7   15.94    3.28
   0 -19  -6  132.51    4.90
   0 -16  -7   32.67    4.39
   1 -13  -8   15.43    4.59
   1 -10  -8  157.97    6.84
   2 -19  -7   21.26    3.30
   2  -8  -8   -2.84    4.49
   3 -19  -7  154.19    4.72
   3  -8  -8   58.25    5.11
   4 -14  -8    0.96    3.61
   4 -13  -8   61.03    4.71
   4 -10  -8   22.86    4.49
  -1 -16  -6  459.73    8.67
   1 -12  -8  231.60    6.60
   1 -11  -8    1.05    3.21
   2 -15  -8  169.23    6.25
   2  -9  -8 1504.19   15.49
   3 -15  -8   10.38    3.92
   4 -12  -8   13.70    3.91
   4 -11  -8  267.88    7.28
   5 -15  -7  306.43    6.43
   1 -20  -6  349.68    6.30
   2 -14  -8   24.52    4.50
   2 -10  -8    3.99    4.54
   3 -14  -8  315.84    7.93
   3  -9  -8  329.92    7.38
   5 -14  -7   97.30    5.37
  -1 -18  -5    3.41    4.44
   0 -14  -7   49.82    5.41
   1 -17  -7  322.44    7.50
   2 -18  -7   37.18    3.66
   2 -13  -8  205.53    6.18
   2 -12  -8   13.94    4.26
   2 -11  -8  406.04    8.84
   3 -18  -7   15.02    3.38
   3 -13  -8   24.91    4.75
   3 -12  -8  589.09   10.28
   5 -13  -7  411.16    7.87
  -1 -14  -6  756.07   11.38
   0 -13  -7   17.28    4.88
   2 -20  -6   34.44    3.32
   3 -20  -6   72.20    4.07
   4  -7  -7  262.42    6.87
   5 -11  -7   91.51    5.03
  -1 -13  -6  162.54    6.73
  -1 -12  -6  712.52   10.93
  -1 -11  -6  294.94    7.59
   1 -21  -5  224.54    5.47
   1 -16  -7   -0.08    4.12
   2 -17  -7   64.48    4.73
   3 -17  -7  312.33    6.93
   5 -17  -6    3.83    3.33
  -1 -17  -5  459.82    8.38
   0 -17  -6  116.72    5.41
   1 -15  -7  437.77    9.03
   4  -8  -7  971.33   11.72
   1 -22  -4   29.62    2.95
   1 -14  -7    4.83    4.32
   1  -9  -7  114.81    5.34
   2 -21  -5   84.67    3.90
   3 -21  -5   31.64    3.40
   3 -16  -7    9.28    4.00
   4 -15  -7   63.23    3.85
   4  -9  -7   49.31    4.73
   5 -16  -6  273.16    6.06
   0 -19  -5  219.78    6.23
   0 -16  -6   64.60    5.25
   1 -13  -7  100.43    5.79
   1 -12  -7    3.94    4.24
   1 -10  -7   81.78    5.26
   2 -19  -6   40.14    3.91
   3 -19  -6   13.78    3.29
   3  -8  -7  762.26   10.45
   4 -20  -5   44.81    3.62
   4 -14  -7   35.20    4.50
   4 -13  -7   13.07    4.25
   4 -10  -7  580.88    9.91
  -1 -16  -5    3.75    3.91
   1 -20  -5    8.87    3.66
   2 -22  -4   29.71    3.14
   2  -9  -7   12.72    3.94
   3 -15  -7  292.20    7.72
   3  -9  -7    7.56    4.30
   4 -12  -7  361.82    8.44
   4 -11  -7   62.56    5.27
   5 -18  -5   15.13    3.73
   5 -15  -6   65.48    4.77
   0 -15  -6   24.68    4.70
   2 -14  -7  325.02    8.13
   2 -13  -7  134.58    6.13
   2 -10  -7  598.67   10.12
   3 -14  -7  153.76    6.34
   5 -14  -6  289.72    6.84
  -1 -18  -4  175.26    6.06
   0 -18  -5   79.02    4.92
   0 -14  -6   48.85    5.15
   2 -18  -6   61.38    4.73
   2 -12  -7  568.40   10.09
   2 -11  -7  119.30    5.13
   3 -20  -5   19.49    3.41
   3 -18  -6  316.97    6.39
   3 -13  -7  256.41    6.88
   5 -13  -6   75.97    5.24
  -1 -14  -5  189.07    6.40
  -1 -13  -5  695.87   10.43
   0 -20  -4  168.44    5.72
   0 -13  -6  184.89    6.03
   0 -12  -6   10.65    4.44
   1 -21  -4   86.50    4.07
   2 -20  -5  123.53    4.91
   4 -19  -5  240.23    5.65
   5 -19  -4   54.65    3.91
   5 -17  -5  213.26    5.82
   5 -12  -6  114.90    5.28
   1 -22  -3  145.83    4.60
   1 -16  -6  484.72    9.41
   2 -17  -6    2.18    4.03
   3 -17  -6   23.85    4.05
   0 -21  -3   62.93    4.14
   1 -15  -6   14.96    4.28
   2 -21  -4  160.42    5.08
   3 -21  -4  163.08    4.83
   4 -15  -6    9.68    4.21
   0 -19  -4   24.83    4.35
   1 -14  -6  467.70    9.49
   2 -19  -5  129.73    5.74
   2 -16  -6  154.43    6.21
   3 -22  -3  244.16    5.04
   3 -19  -5  263.34    6.56
   3 -16  -6  281.74    7.36
   4 -20  -4  169.37    4.91
   4 -14  -6  113.61    5.73
   4  -9  -6  143.78    5.64
   5 -16  -5   32.93    3.85
  -1 -16  -4  177.29    6.29
   0 -16  -5   30.58    5.00
   1 -20  -4  149.61    5.50
   1 -13  -6  164.98    6.43
   1 -12  -6  317.61    8.01
   1 -11  -6  152.57    6.04
   2 -22  -3  115.25    4.17
   2 -15  -6   46.88    4.74
   3 -15  -6   72.65    5.12
   4 -21  -3  125.60    4.31
   4 -13  -6  177.35    6.73
   4 -10  -6  260.91    7.38
   5 -18  -4  158.99    5.09
   5 -15  -5  108.88    5.46
   0 -15  -5  212.52    7.31
   2 -14  -6  133.56    6.03
   4 -12  -6  189.62    6.06
   4 -11  -6  694.47   10.01
  -1 -18  -3   32.08    4.08
  -1 -15  -4   23.45    4.59
   0 -20  -3    3.16    3.89
   0 -18  -4  429.31    8.67
   1 -17  -5  444.64    9.24
   2 -20  -4  264.80    6.34
   2 -18  -5    0.56    4.01
   2 -13  -6  194.13    6.74
   3 -20  -4   94.74    4.41
   3 -18  -5   24.26    4.25
   3 -14  -6  291.28    7.20
   3 -10  -6   71.65    4.86
   5 -19  -3   42.29    3.75
   5 -14  -5   19.77    4.28
  -1 -14  -4  230.59    7.08
   0 -14  -5  183.12    5.94
   0 -13  -5   64.17    5.21
   1 -21  -3   38.58    4.06
   2 -12  -6  105.81    5.07
   3 -12  -6  359.92    8.22
   4 -19  -4   32.10    3.90
   5 -17  -4   12.90    3.59
   5 -13  -5   86.05    5.14
   5 -11  -5   18.49    4.26
   0 -22  -1   33.15    3.44
   0 -21  -2    3.39    3.66
   1 -22  -2   44.63    3.69
   1 -16  -5   16.63    4.43
   2 -17  -5  125.07    5.97
   3 -22  -2    0.12    2.77
   3 -21  -3    3.06    3.23
   3 -17  -5  210.81    6.85
  -1 -17  -3   66.84    5.32
   0 -17  -4    9.58    4.67
   2 -22  -2   38.84    3.86
   2 -21  -3  107.59    4.62
   4 -20  -3   32.30    3.71
   4 -15  -5  172.70    6.46
   5 -16  -4  209.07    6.07
   1 -15  -5  524.57    9.94
   2 -19  -4   23.96    4.29
   2 -16  -5   30.27    4.45
   4 -21  -2    2.15    3.62
   5 -18  -3   20.17    3.63
   0 -16  -4  309.19    8.08
   1 -20  -3  171.43    5.92
   4 -14  -5    4.28    4.43
   5 -15  -4  120.54    5.47
  -1 -16  -3    3.25    4.52
   1 -13  -5  467.04    9.34
   2 -15  -5  361.98    8.51
   3 -18  -4  291.20    7.41
   3 -15  -5  237.53    7.41
   4 -13  -5  247.10    7.47
   4 -12  -5  291.23    7.50
   4 -11  -5  252.05    7.26
   4 -10  -5  694.13    9.99
   5 -19  -2  102.87    4.58
  -1 -18  -2  100.57    5.23
   0 -22   0  142.56    4.67
   0 -20  -2  306.14    7.21
   0 -18  -3   -2.51    4.12
   0 -15  -4    3.87    4.52
   1 -22  -1  276.78    5.92
   1 -21  -2  183.77    5.63
   2 -20  -3   33.11    4.32
   2 -18  -4  157.73    6.18
   2 -14  -5  117.29    5.73
   3 -22  -1  242.00    5.12
   3 -14  -5  174.24    6.80
   4 -19  -3  318.81    7.04
   5 -17  -3  160.10    5.47
   5 -14  -4  117.95    6.05
  -1 -15  -3  225.85    6.78
   0 -21  -1  175.39    5.58
   0 -14  -4  123.86    5.57
   2 -21  -2   14.35    3.53
   2 -13  -5  130.27    5.83
   3 -21  -2  177.00    5.15
   3 -13  -5  586.00   10.22
   4 -20  -2  266.26    5.95
   5 -13  -4  110.67    5.79
   1 -16  -4  511.77    9.91
   2 -22  -1   21.32    3.18
   2 -17  -4    4.62    4.21
   3 -17  -4    9.96    4.40
   5 -12  -4   83.30    5.62
   5 -11  -4  598.26    9.64
  -1 -17  -2   37.90    4.74
   0 -17  -3  837.53   12.14
   4 -18  -3    2.43    3.68
   5 -18  -2   18.69    3.60
   5 -16  -3  107.98    5.38
   0 -22   1   32.18    3.32
   0 -19  -2   18.98    4.57
   1 -20  -2   33.16    4.52
   1 -15  -4   21.77    4.72
   2 -16  -4  250.37    7.54
   3 -22   0    2.85    2.75
   3 -16  -4  500.18    9.82
   4 -15  -4   52.09    4.38
   5 -19  -1    8.00    3.44
   1 -22   0    4.66    3.23
   1 -21  -1   34.54    4.15
   3 -20  -2    7.76    3.63
   4 -21   0    2.01    3.56
   4 -19  -2   11.35    3.90
   4 -14  -4  239.41    7.44
   5 -15  -3  161.96    6.69
  -1 -16  -2  536.21    9.49
   0 -21   0   -1.57    3.49
   0 -20  -1   10.93    4.45
   0 -16  -3   49.30    4.86
   1 -14  -4  356.54    8.16
   2 -22   0   82.31    3.98
   2 -20  -2  175.86    5.97
   2 -18  -3   -0.70    4.16
   2 -15  -4   12.38    4.01
   3 -18  -3   39.52    4.62
   3 -15  -4    1.76    4.30
   4 -20  -1    2.66    3.38
   4 -13  -4   33.48    4.97
   5 -17  -2    3.46    3.83
  -1 -18  -1  187.17    6.49
   0 -22   2   85.48    4.15
   0 -18  -2  766.56   11.56
   2 -21  -1  127.26    5.12
   3 -22   1  280.37    5.54
   3 -14  -4  509.99    9.75
   4 -12  -4  325.14    7.78
   4 -11  -4  406.37    8.23
   5 -14  -3   57.69    5.06
   0 -15  -3  157.77    6.04
   2 -14  -4  638.34   10.43
   4 -21   1   49.07    3.63
   5 -19   0  148.18    4.92
   5 -18  -1   57.99    4.24
   5 -13  -3   22.86    4.51
  -1 -15  -2    6.87    3.90
   1 -22   1  320.69    6.26
   2 -19  -2    4.46    4.08
   2 -17  -3  415.77    9.14
   2 -13  -4  232.44    6.81
   3 -19  -2   47.68    3.79
   3 -17  -3  248.71    6.77
   3 -13  -4  118.21    5.63
   4 -18  -2  592.94    9.67
   5 -16  -2   23.16    4.40
   5 -12  -3  218.20    7.03
  -1 -17  -1  182.65    6.35
   0 -19  -1  446.27    8.90
   0 -17  -2   -0.34    4.25
   1 -21   0  203.31    6.14
   1 -20  -1   97.94    5.26
   1 -16  -3    6.13    4.20
   2 -22   1   72.01    3.77
   3 -21   0  137.54    4.83
   3 -20  -1   36.74    4.45
   4 -15  -3  353.43    8.54
   5 -11  -3    5.44    4.25
   0 -21   1  180.36    5.62
   0 -20   0  223.77    6.89
   2 -21   0   -1.75    3.75
   2 -20  -1    1.56    3.74
   2 -16  -3   43.59    5.20
   3 -16  -3   27.06    4.93
   5 -19   1   -1.92    3.51
   5 -17  -1    2.58    4.14
   5 -15  -2   58.22    5.00
   1 -22   2   37.47    3.46
   1 -15  -3  111.07    5.67
   2 -18  -2  435.91    9.31
   3 -18  -2   11.07    4.16
   4 -14  -3   35.61    5.30
   5 -18   0   -2.53    3.42
  -1 -16  -1   96.26    5.32
   0 -16  -2  397.33    8.67
   2 -15  -3  923.46   12.47
   3 -21   1    1.67    3.08
   3 -15  -3  189.33    7.01
   5 -19   2   32.77    3.77
   5 -14  -2    3.03    4.43
   0 -21   2    1.52    3.68
   0 -18  -1   62.08    4.37
   1 -22   3   95.76    3.64
   1 -21   1    2.82    3.82
   1 -14  -3  251.03    6.62
   3 -20   0   -1.55    3.82
   3 -19  -1    2.18    3.83
   4 -20   1    2.07    3.40
   4 -18  -1   -0.58    3.92
   4 -13  -3  335.51    7.63
   5 -16  -1    5.75    4.15
   0 -19   0   -0.24    4.35
   0 -15  -2  120.87    5.72
   1 -20   0   13.97    4.12
   2 -21   1  129.00    4.99
   2 -19  -1  186.96    6.57
   2 -17  -2   43.76    5.02
   2 -14  -3   29.28    4.06
   3 -17  -2   28.50    4.58
   3 -14  -3   19.66    4.42
   4 -19   0    2.20    3.89
   4 -12  -3   79.84    5.25
   5 -13  -2  141.41    5.97
  -1 -15  -1  158.70    6.25
   2 -20   0  146.05    5.75
   3 -13  -3   91.70    5.02
   4 -20   2  167.71    4.83
   5 -18   1   40.56    3.91
   5 -17   0   17.12    4.01
   5 -12  -2    7.84    4.38
  -1 -17   0    3.07    4.37
   0 -17  -1  788.23   11.76
   3 -18  -1    1.84    4.10
   3 -16  -2   24.79    4.74
   4 -15  -2    0.55    4.66
   1 -21   2  271.52    6.64
   2 -21   2   91.86    4.70
   2 -18  -1   32.31    4.77
   2 -16  -2 1240.88   14.63
   3 -21   3   73.22    3.86
   3 -20   1   57.89    4.44
   3 -19   0    3.39    3.95
   0 -21   4   92.06    4.00
   0 -18   0  994.55   13.19
   1 -20   1  216.35    6.62
   1 -15  -2   31.56    4.60
   4 -18   0  518.65    8.62
   4 -14  -2  667.92   11.04
   5 -14  -1  156.56    6.55
   0 -20   2  305.10    7.52
   0 -16  -1   17.65    4.56
   1 -21   3   52.65    3.96
   2 -20   1   32.48    4.14
   2 -19   0   -2.33    3.99
   2 -15  -2    5.83    4.06
   3 -17  -1    1.93    4.11
   3 -15  -2   20.09    4.42
   5 -18   3   37.80    3.72
   5 -17   1   34.69    4.19
  -1 -16   0   15.63    4.16
   0 -19   1  448.91    9.09
   2 -17  -1  528.37   10.04
   3 -20   2   74.69    4.35
   4 -19   2    0.03    3.54
   4 -13  -2    2.80    2.94
   5 -13  -1   63.39    5.24
   1 -21   4   89.06    4.40
   1 -21   5   62.17    3.83
   2 -21   4  136.87    4.76
   3 -18   0    2.94    4.00
   3 -14  -2    2.21    4.31
   4 -12  -2  138.85    6.27
   5 -15   0    8.74    4.38
  -1 -17   1   31.95    4.58
   0 -20   3    2.77    3.94
   0 -17   0    0.27    4.30
   0 -15  -1  653.35   10.30
   1 -20   2    9.36    3.97
   3 -19   1   21.62    3.39
   4 -18   1    3.53    2.77
   4 -15  -1  821.79   12.27
   5 -17   2   11.56    3.78
   5 -16   1   27.67    4.89
  -1 -18   2    6.05    4.11
   2 -19   1  168.51    6.43
   2 -18   0  356.55    7.90
   3 -20   3  176.25    5.26
   3 -13  -2  722.34   10.74
   4 -19   3  204.33    5.74
   5 -11  -1    3.81    4.58
   0 -19   2   18.54    4.97
   3 -20   4  230.34    5.52
   3 -20   5   22.62    3.40
   4 -14  -1   -2.03    4.89
   5 -17   3  254.76    6.16
   5 -17   4    8.46    4.01
   5 -14   0  150.70    6.40
   1 -15  -1  405.60    8.42
   2 -20   3   48.88    4.20
   3 -17   0    1.80    3.20
   3 -15  -1   -1.71    4.30
   5 -16   2  109.65    5.11
   5 -15   1  103.91    5.62
  -1 -16   1   97.20    5.46
   0 -20   5  138.03    4.87
   0 -20   6   41.01    3.11
   0 -16   0 1680.78   15.71
   2 -17   0   13.21    4.57
   2 -15  -1  958.74   12.84
   3 -18   1   25.72    3.47
   4 -13  -1  325.44    7.90
   5 -13   0   71.19    5.21
  -1 -18   3    3.44    4.78
   1 -20   4   39.37    4.20
   2 -20   6   18.67    2.79
   2 -19   2   67.31    5.20
   2 -18   1    7.57    4.55
   4 -15   0   -2.66    5.01
  -1 -17   2   -0.77    4.16
   0 -19   3  398.55    8.34
   0 -17   1  789.72   11.73
   1 -20   5   22.06    3.64
   1 -20   6  296.58    5.59
   2 -20   5  203.01    5.23
   3 -19   3  252.52    6.15
   3 -16   0   22.18    4.70
   3 -14  -1  434.14    8.58
   4 -12  -1   18.86    4.54
   5 -16   3    4.95    4.14
   5 -14   1   17.43    4.82
   5 -12   0   16.91    4.86
   0 -18   2  772.45   11.44
   2 -16   0 1298.25   15.19
   3 -19   6    8.32    3.27
   3 -18   2  259.15    7.62
   3 -17   1  128.50    6.10
   4 -18   4   76.96    4.46
   5 -16   4  285.12    6.49
   5 -16   5    2.90    3.45
   5 -15   2    8.64    4.69
   0 -19   4   21.84    5.13
   2 -19   3  325.22    7.69
   4 -14   0  444.76    9.39
   2 -18   2  180.46    6.78
   2 -17   1  538.30   10.39
   3 -15   0  121.09    5.85
   5 -13   1   46.57    4.88
  -1 -17   3   63.20    5.06
   0 -19   5  200.37    6.08
   0 -19   7   31.91    3.10
   0 -16   1   19.28    4.42
   1 -15   0  364.21    8.11
   2 -19   4   27.14    4.28
   2 -19   7   19.04    2.86
   2 -15   0    4.78    4.23
   3 -18   3   12.34    4.44
   4 -13   0   18.48    4.27
   5 -15   3  276.41    7.16
   5 -14   2  199.55    7.03
   0 -19   6  129.54    4.60
   1 -19   4   39.80    4.53
   1 -19   7  316.26    5.71
   2 -19   6   88.79    4.29
   3 -18   7   15.53    3.28
   3 -17   2    9.60    4.04
   3 -16   1   31.61    4.78
   5 -15   4   67.69    4.54
   5 -15   6    4.94    3.31
   5 -12   1  500.21    9.62
   1 -19   5  150.07    5.51
   1 -19   6   -1.25    3.90
   3 -14   0   10.67    4.41
   5 -15   5  210.26    5.71
   0 -15   1  627.20   10.27
   2 -18   3   13.04    3.16
   2 -17   2    5.15    4.38
   2 -16   1    0.48    3.30
   3 -18   5    7.17    3.59
   3 -18   6  272.65    5.90
   4 -14   1   78.17    5.64
   4 -12   0  337.12    8.06
   5 -14   3   97.51    5.59
   5 -13   2  552.12   10.20
  -1 -17   4    3.20    4.09
  -1 -15   2   34.76    4.92
   0 -18   4  441.18    8.87
   0 -18   8    2.45    3.08
   3 -17   3  289.50    7.82
   3 -15   1    8.50    4.40
   5 -11   1   31.55    4.73
  -1 -16   3   -1.17    4.13
   0 -17   3  860.87   11.97
   0 -16   2  401.81    8.86
   2 -18   4  285.17    7.57
   3 -16   2  565.39   10.55
   5 -14   4  366.73    8.02
   5 -14   6  185.16    5.66
   0 -18   5   73.34    5.20
   1 -18   8  271.69    5.31
   1 -15   1  154.44    5.88
   2 -18   5    7.93    3.69
   2 -18   7   32.26    3.59
   2 -15   1 1658.56   16.54
   4 -13   1  373.80    8.59
   5 -14   5   20.29    4.42
   5 -13   3  347.44    8.25
   5 -12   2   80.64    5.82
  -1 -17   5  443.09    8.28
   0 -18   6   79.81    4.49
   0 -18   7  109.95    4.56
   2 -18   6   34.42    3.80
   2 -17   3  206.23    7.19
   2 -16   2  461.96    9.44
   3 -17   4    5.21    3.07
   3 -14   1  619.18   10.80
   4 -14   2  672.48   11.19
   3 -17   5  187.15    6.19
   3 -17   6    8.71    3.21
   3 -16   3   32.00    4.59
   5 -13   7  258.97    5.61
  -1 -17   6   11.35    3.81
  -1 -16   4  506.89    9.33
   0 -17   4   10.33    4.40
   0 -15   2  122.41    5.70
   2 -17   4   70.32    5.45
   2 -14   1   39.90    4.38
   3 -15   2   68.73    4.50
   4 -12   1   49.37    4.17
   5 -13   4   81.87    5.25
   5 -11   2 1212.68   13.60
   2 -17   8    3.82    2.90
   3 -16   8  405.98    6.66
   3 -13   1   29.56    4.31
   5 -13   5  162.15    6.21
   5 -13   6    4.19    3.40
   5 -12   3  513.12    9.55
   0 -17   5  150.97    6.13
   0 -17   8    8.95    3.61
   1 -15   2    5.50    3.63
   2 -17   5  147.44    6.17
   2 -16   3  276.44    7.62
   2 -15   2   41.23    4.92
   4 -14   3   61.81    5.39
   4 -13   2  171.15    6.10
   5 -10   2    8.56    3.58
  -1 -16   5   16.32    4.25
   2 -17   6    8.70    3.93
   2 -17   7   22.15    3.39
   2 -16   9    2.55    2.88
   3 -16   5    0.19    4.16
   3 -16   7    8.42    3.44
   3 -15   9  325.05    5.77
   3 -14   2  159.29    6.58
   4 -14   8   -1.88    3.45
   5 -12   4  278.50    7.42
   5 -12   7    1.68    3.21
   0 -17   7   46.21    4.06
   0 -16   4  308.03    7.93
   3 -16   6  454.54    8.96
   4 -14   4  181.52    6.88
   5 -11   3  105.57    5.87
  -1 -16   8  282.73    6.71
  -1 -15   4   23.89    4.60
   0 -15   3  154.65    6.17
   2 -16   4  159.24    6.48
   4 -13   3  614.78   10.96
   4 -12   2  342.41    7.53
   5 -12   5   41.14    4.79
   5 -12   6   53.21    4.47
  -1 -16   7    0.95    3.60
   0 -16   9    4.03    3.05
   2 -16   8    0.85    3.28
   2 -15   3  294.08    7.88
   2 -14   2 1060.46   12.55
   3 -15   4   68.14    5.56
   3 -13   2  394.45    8.53
   4 -14   5    3.99    4.57
   5 -10   3  875.42   11.91
   0 -16   5   27.80    4.52
   1 -15   3  222.62    6.36
   2 -16   5   48.22    4.70
   3 -14   3   51.14    4.95
   5 -11   7   55.12    4.12
   0 -15  10    8.38    2.82
   2 -16   7   -1.76    3.73
   3 -15   5  176.73    6.54
   3 -15   6   13.86    4.04
   3 -15   7  483.51    8.72
   3 -14   9    5.78    3.13
   4 -13   4   81.29    6.08
   4 -13   8  184.29    5.57
   4 -11   2  209.46    6.01
   5 -11   5  178.18    6.29
   5 -11   6    2.73    3.87
   5 -10   8   46.46    3.77
  -1 -15   5  520.34    9.68
   0 -16   6   64.44    4.82
   0 -16   7   27.11    4.11
   0 -16   8    2.85    3.37
   0 -15   4    4.57    4.23
   2 -15   4  170.54    6.62
   2 -15   9   26.91    3.30
   4 -12   3  756.89   11.64
   4 -12   9  215.39    5.32
   5 -10   4   87.07    5.32
  -1 -14   4  345.93    7.91
   1 -15   4   26.77    4.56
   2 -14   3  140.41    5.99
   2 -14  10  120.39    4.19
   3 -14   4  323.19    8.39
   4 -13   5   70.16    5.30
   4 -13   7   16.74    4.02
   3 -13   3  195.75    6.18
   0 -20   2  301.51    6.86
   1 -18  -2    5.40    3.36
   2 -21   0   -1.40    3.55
   2 -20  -1   -1.47    3.88
   2 -19  -2   -0.61    3.90
   5 -14  -4  121.49    4.95
  -1 -16   0   15.33    4.17
   1 -21   2  263.12    6.03
   1 -21   3   50.62    4.06
   1 -19  -1    5.79    4.18
   2 -17  -3  419.50    8.31
   2 -14  -4  648.02   10.26
   3 -21   0  137.52    4.61
   3 -19  -2   42.61    4.38
   3 -15  -4    3.39    4.16
   4 -20  -1   -1.73    3.39
   4 -15  -4   51.01    4.58
   5 -18  -2   17.70    3.56
  -1 -17   1   27.81    4.63
   0 -17  -1  810.58   11.92
   1 -15  -3  131.54    5.70
   3 -20  -1   40.65    4.12
   3 -17  -3  250.14    7.15
   4 -21   1   50.83    3.51
   4 -17  -3  387.67    8.37
   5 -19  -1    6.25    3.31
   5 -16  -3  108.35    4.97
   0 -19   1  438.60    8.99
   0 -18   0 1028.61   13.45
   1 -17  -2    3.03    3.17
   2 -18  -2  452.19    9.12
   3 -14  -4  506.61    9.45
   4 -14  -4  234.76    7.01
   6 -16  -2  454.37    7.22
  -1 -15   0  366.19    8.39
   1 -20   1  227.05    6.47
   1 -14  -3  257.82    6.87
   2 -21   2   91.18    5.08
   2 -20   0  153.57    5.84
   3 -21   1    6.19    3.04
   6 -17  -1  646.81    8.12
  -1 -16   1   96.02    5.58
   0 -19   2   17.75    4.15
   0 -16  -1   14.57    4.70
   1 -18  -1   14.47    3.62
   2 -21   3  144.17    4.40
   2 -21   4  129.71    3.67
   3 -18  -2   12.00    3.96
   3 -16  -3   31.12    4.86
   3 -13  -4  111.38    5.29
   4 -20   0  239.05    5.72
   4 -19  -1  357.99    7.21
   4 -16  -3   17.21    4.37
   4 -13  -4   31.83    4.56
   5 -17  -2   -2.33    3.55
   5 -15  -3  160.73    5.75
   1 -16  -2  165.80    5.89
   2 -15  -3  924.82   12.39
   3 -21   2  208.11    4.83
   3 -20   0    4.48    3.52
   3 -19  -1    3.19    3.79
   3 -12  -4  339.08    7.81
   0 -18   1   63.50    5.46
   2 -17  -2   40.49    4.12
   4 -12  -4  322.58    7.56
   5 -18  -1   57.94    4.25
   6 -15  -2    9.23    3.53
   1 -20   3  211.83    6.19
   1 -20   4   33.17    3.85
   1 -17  -1   32.35    4.65
   1 -15  -2   30.40    4.72
   2 -20   1   30.92    3.98
   2 -18  -1   36.49    4.54
   2 -14  -3   28.64    4.44
   3 -17  -2   33.77    4.72
   4 -20   1    2.93    3.00
   4 -15  -3  355.58    8.33
   4 -11  -4  404.52    8.12
   5 -14  -3   60.15    4.50
   1 -19   1   -2.03    4.27
   3 -20   1   61.76    4.14
   5 -19   1   -0.10    3.28
   5 -16  -2   25.26    4.15
   6 -17   0    1.04    3.12
   6 -16  -1   12.01    3.77
   0 -18   2  763.48   11.30
   0 -16   0 1751.07   16.49
   2 -20   5  181.00    4.62
   2 -16  -2 1231.62   13.73
   3 -19   0    4.96    3.76
   3 -18  -1    5.06    4.19
   4 -20   2  165.25    4.70
   4 -18  -1    1.46    3.96
   0 -17   1  812.62   12.07
   1 -19   2  211.80    6.46
   3 -20   2   73.07    4.41
   4 -20   3   75.69    3.69
   4 -14  -3   36.71    3.79
   5 -17  -1    6.03    3.67
   5 -13  -3   20.39    4.36
   0 -18   3   -1.95    3.98
   2 -20   3   46.96    4.07
   2 -20   4  139.65    4.88
   2 -19   1  163.75    6.20
   2 -17  -1  537.23   10.02
   2 -15  -2    5.81    4.55
   3 -16  -2   25.88    3.62
   5 -19   2   34.68    3.65
   5 -19   3  229.29    5.35
   5 -15  -2   59.35    4.82
   0 -15   0    3.91    3.88
   1 -19   3   23.22    4.17
   1 -19   5  137.93    5.21
   1 -18   1  189.78    7.05
   2 -18   0  358.69    8.60
   3 -20   3  175.83    5.22
   4 -19   1  301.36    6.65
   4 -13  -3  347.93    7.95
   6 -15  -1  686.48    9.36
   0 -17   2    2.13    4.52
   0 -16   1   13.19    4.73
   1 -19   4   40.53    4.13
   1 -15  -1  420.33    8.67
   3 -19   1   22.20    3.99
   3 -17  -1   -1.43    4.06
   4 -17  -1  919.98   11.60
   6 -16   0  476.04    7.75
   2 -19   6   72.92    3.38
   2 -16  -1    5.06    3.83
   2 -14  -2 1408.64   14.60
   3 -18   0    3.61    2.92
   3 -15  -2   15.85    3.45
   4 -15  -2   -1.61    4.41
   4 -12  -3   77.86    4.91
   5 -18   1   43.52    3.78
   5 -16  -1    5.96    3.88
   5 -14  -2    3.02    4.22
   6 -17   2   29.71    4.14
   1 -18   2  103.70    5.99
   3 -19   2   74.54    4.81
   4 -19   2   -1.84    2.61
   0 -17   3  841.96   11.58
   2 -19   3  328.09    7.43
   2 -19   5  104.23    4.27
   2 -18   1   10.81    4.38
   3 -16  -1   -1.08    4.13
   3 -14  -2    3.67    3.90
   4 -19   3  201.68    5.48
   4 -19   4   98.11    3.91
   5 -18   2  106.97    4.45
   0 -15   1  638.05   10.56
   2 -19   4   30.83    4.05
   2 -15  -1  958.81   12.34
   3 -19   3  246.82    6.50
   3 -19   5  160.49    4.63
   3 -18   1   27.61    4.09
   3 -17   0    2.69    4.00
   4 -18   1    3.31    3.71
   4 -17   0   12.06    4.31
   4 -14  -2  650.66   10.68
   5 -15  -1   82.56    5.21
   5 -13  -2  140.67    5.98
   6 -16   1   40.24    3.96
   5 -18   3   32.90    3.46
   5 -18   4  338.40    5.52
   1 -18   4  171.87    6.08
   1 -18   5    5.57    3.63
   1 -17   2   39.84    5.32
   1 -15   0  367.46    8.09
   2 -16   0 1309.27   14.98
   4 -18   2  304.09    7.20
   4 -13  -2    1.78    4.06
   5 -16   0  132.02    5.68
   6 -13  -1  416.28    7.96
   0 -16   3   56.31    4.82
   2 -17   1  555.73   10.30
   3 -18   2  259.88    7.32
   3 -15  -1    1.26    3.17
   5 -12  -2   10.81    4.29
   6 -16   2  152.79    4.92
   0 -15   2  114.00    5.60
   2 -18   6   30.06    3.76
   2 -14  -1   13.14    2.97
   3 -16   0   16.10    4.33
   4 -18   3   51.22    4.23
   4 -17   1  414.33    8.58
   4 -16   0  507.85    9.64
   5 -17   2   10.79    3.76
   5 -14  -1  154.47    6.05
   6 -15   1  176.30    5.64
   6 -14   0  456.27    8.43
   0 -16   4  302.71    7.53
   1 -17   3   73.14    5.47
   2 -18   4  280.88    6.98
   2 -18   5    4.61    3.44
   3 -18   3   12.59    4.02
   3 -18   6  264.83    5.57
   3 -17   1  118.04    5.02
   4 -18   4   79.00    4.39
   4 -18   5   62.34    3.37
   4 -12  -2  140.49    5.81
   5 -11  -2  913.19   11.08
   6 -12  -1   38.11    4.49
   1 -17   6    0.93    4.14
   2 -17   2    7.09    4.38
   2 -15   0   10.21    4.47
   3 -18   4  225.41    6.26
   3 -14  -1  448.41    9.12
   5 -17   4    5.01    2.99
   5 -17   5  187.52    4.67
   7 -13   2  138.71    5.13
   1 -17   4    3.54    4.39
   1 -17   5  458.18    8.29
   1 -16   2  538.29   10.12
   2 -16   1    1.28    4.06
   4 -17   2   29.75    4.66
   5 -13  -1   65.54    5.51
   6 -15   2   35.09    4.09
   0 -15   3  148.01    6.03
   2 -17   7   18.58    3.23
   3 -17   2    3.56    4.07
   3 -17   7  419.47    6.25
   3 -15   0  118.23    6.15
   4 -16   1   -2.10    4.43
   4 -15   0   -2.13    4.21
   6 -14   1   64.15    4.69
   6 -13   0   21.45    4.05
   7 -13   3  161.44    4.72
   2 -14   0 1097.32   12.88
   3 -16   1   26.44    3.67
   4 -17   3  131.11    5.47
   4 -17   6   18.71    3.06
   4 -13  -1  329.65    7.87
   5 -16   2  105.91    5.12
   5 -14   0  147.37    6.18
   6 -15   5   63.06    3.57
   0 -15   4    4.68    4.28
   1 -16   3    7.07    4.03
   2 -17   4   76.71    5.11
   2 -17   6    5.67    3.17
   2 -16   2  459.05    9.43
   2 -16   8    0.58    3.02
   3 -17   3  289.14    7.62
   4 -17   4   16.74    3.71
   5 -16   6  262.06    4.98
   5 -12  -1  633.11   10.60
   7 -12   2   62.73    4.77
   1 -15   2    2.60    4.14
   2 -17   5  142.37    5.49
   2 -15   1 1691.42   16.59
   3 -17   4    7.14    4.00
   4 -16   2  297.77    7.65
   5 -16   3    9.38    3.65
   5 -16   5    0.75    2.98
   1 -16   4  180.32    6.63
   3 -16   2  579.37   10.16
   3 -14   0   12.22    3.33
   4 -15   1  459.64    9.27
   4 -12  -1   13.96    3.86
   5 -16   4  272.71    6.27
   6 -14   2   71.40    4.70
   6 -13   1  252.61    7.11
   1 -16   5    4.61    4.28
   3 -15   1   10.85    3.00
   5 -15   2    7.95    4.24
   5 -13   0   68.87    5.40
   5 -11  -1    4.18    4.08
   7 -12   3  164.77    5.13
   2 -16   7    1.74    3.33
   3 -16   7    7.18    3.31
   4 -16   3   38.86    4.43
   6 -14   3   81.95    4.59
   6 -11   0   12.14    3.82
   7 -12   4  237.49    5.52
   7 -11   2  227.07    6.56
   0 -14   4  131.63    6.02
   2 -16   4  161.32    6.55
   2 -15   2   36.76    4.87
   2 -14   1   33.94    3.51
   3 -16   3   27.29    3.80
   3 -13   0  411.04    8.42
   4 -16   4  151.94    6.13
   4 -16   6   30.00    3.89
   5 -15   3  268.39    7.02
   5 -15   6    2.29    2.98
   6 -14   5   97.42    4.40
   1 -15   4   23.18    4.77
   2 -16   5   49.91    4.99
   2 -16   6   66.82    4.62
   3 -16   4  118.45    5.93
   3 -16   6  477.62    8.67
   3 -15   2   67.27    5.27
   3 -14   1  606.34   10.52
   4 -16   5    3.20    2.56
   4 -15   2   11.83    4.43
   4 -14   1   86.72    5.65
   5 -15   4   58.39    4.64
   5 -12   0   19.92    4.43
   5 -10  -1 1686.24   15.03
   6 -13   2  137.76    5.87
   2 -15   8   39.40    3.73
   3 -15   8   -0.92    3.02
   3 -14   9    5.61    3.16
   5 -15   5  202.86    5.68
   7 -11   3  169.84    5.55
   1 -15   5  330.07    7.95
   1 -15   6   13.12    3.80
   4 -15   3  300.41    7.63
   4 -15   7   11.31    3.19
   5 -14   7    5.19    2.87
   6 -13   3   70.17    4.60
   7 -11   4   36.17    4.02
   7 -11   5  183.47    4.76
   7 -10   2    2.15    3.65
   1 -14   3  138.57    5.18
   2 -14   2 1098.40   13.13
   3 -15   3  557.84   10.41
   4 -12   0  340.90    7.25
   6 -13   5   16.84    3.72
   6 -11   1  272.31    7.47
   2 -15   4  177.85    6.82
   2 -15   7   17.74    3.81
   3 -15   7  490.11    8.30
   3 -14   2  168.28    6.15
   3 -13   1   33.39    4.18
   4 -15   4    3.53    3.86
   4 -15   5  134.55    5.57
   4 -15   6   70.86    4.61
   4 -14   2  658.04   10.94
   4 -13   1  364.71    8.42
   5 -14   3   91.87    4.69
   6 -12   2  105.52    5.54
   6 -12   7  172.89    4.69
   2 -15   5  107.74    6.15
   2 -15   6   97.27    5.03
   3 -15   4   73.19    5.42
   5 -14   4  360.57    8.13
   5 -14   5   23.06    4.01
   5 -14   6  178.31    5.25
   5 -12   1  531.28   10.18
   7 -10   3  186.95    5.75
   1 -14   7   28.47    4.07
   3 -15   5  174.77    6.86
   6 -12   3  430.65    8.70
   7 -10   4  180.30    5.57
   7 -10   5   13.84    3.43
   1 -14   5  186.72    6.71
   1 -14   6  748.30   10.86
   2 -14   8    1.92    3.64
   3 -14   3   48.94    5.14
   3 -14   8  277.22    6.25
   4 -14   3   63.48    4.25
   5 -13   7  257.82    5.80
   5 -10   0   -0.71    4.01
   6 -12   6   -1.81    3.23
   6 -11   2  269.15    7.38
   6 -10   1  137.24    5.91
   2 -13   9    7.71    3.65
   3 -13   9  133.76    4.45
   4 -14   4  172.51    6.40
   4 -13   2  174.79    6.55
   5 -13   3  338.04    8.28
   7  -9   3   45.21    5.08
   2 -14   7  207.17    6.63
   3 -14   7    1.21    3.80
   3 -13   2  390.14    7.79
   4 -14   5   12.14    4.22
   4 -14   6   43.93    4.53
   4 -13   8  184.32    5.42
   5 -13   4   85.06    5.35
   5 -13   6    1.24    3.64
   5 -12   8  236.54    5.39
   5 -11   1   35.80    4.92
   6 -11   7   23.37    4.17
   7  -9   6   21.85    3.48
   2 -14   5  266.80    7.66
   2 -14   6   11.72    4.38
   3 -14   4  317.50    7.56
   5 -13   5  158.76    6.00
   6 -11   3  198.94    6.80
   6  -9   1   73.12    5.61
   7  -9   4  168.02    5.59
   2 -13   3  589.17    9.83
   3 -14   5  111.34    6.09
   4 -13   3  605.37   10.62
   6 -11   6  318.38    6.87
   6 -10   2   64.62    5.60
   1 -13   5  716.40   10.71
   1 -13   6  160.16    6.15
   1 -13   7  282.73    7.27
   2 -13   8  277.29    6.85
   3 -13   3  191.82    7.21
   3 -13   8    9.16    3.69
   4 -13   7   12.83    3.96
   4 -12   2  321.54    8.22
   5 -12   3  508.11   10.02
   5 -12   7   -1.73    3.55
   5 -10   1  549.05    9.72
   6 -11   4  403.53    8.64
   7  -8   3  321.15    7.33
   3 -12   9    4.22    3.24
   3 -11  10   18.69    3.15
   4 -13   4   76.13    5.50
   5 -11   2 1233.14   14.25
   7  -8   6    8.31    3.45
   2 -13   7   26.33    4.19
   2 -12   9  260.08    6.66
   3 -13   4  214.92    7.17
   4 -13   5   77.34    5.03
   4 -13   6  224.33    6.35
   4 -12   8    4.74    3.69
   5 -12   5   32.82    4.79
   5 -12   6   54.71    4.54
   5 -11   8    1.77    3.26
   5 -10   9   58.89    3.66
   6 -10   3  273.16    7.74
   6 -10   7  302.08    6.40
   6  -8   1  225.78    6.81
   7  -8   4    0.10    4.22
   1 -12   8    5.90    4.03
   2 -13   5  110.70    5.82
   2 -13   6  544.58   10.07
   4 -12   3  747.60   11.96
   6  -9   2  216.33    7.02
   7  -7   3   38.69    4.32
   3 -12   3  252.72    7.32
   4 -11   2  209.60    6.70
   5  -9   1    5.56    4.14
   6 -10   4   85.91    5.57
   6 -10   6    3.84    3.78
   7  -7   6    9.17    3.99
   1 -12   7    2.40    4.26
   3 -12   8  214.16    6.59
   4 -12   4   95.18    5.61
   4 -12   7  298.10    7.70
   5 -11   7   55.39    4.49
   5 -10   2   15.96    4.54
   7  -7   4  199.80    6.34
   7  -6   7    2.56    3.54
   1 -12   6  696.66   10.40
   2 -12   8   17.50    4.68
   3 -10  10   11.73    3.45
   4 -12   5  166.02    6.63
   4 -12   6   16.98    4.42
   5 -11   4  327.73    8.48
   5 -11   6    1.75    3.98
   5 -10   8   54.76    3.81
   5  -9   9    8.54    3.29
   6  -9   3    3.98    4.35
   6  -9   7   26.84    4.20
   6  -8   2   94.30    5.64
   7  -7   5   33.97    4.30
   3 -11   9   35.70    4.14
   4 -11   3  195.05    7.00
   4 -11   8  376.41    7.63
   5 -11   5  169.19    5.89
   2 -12   6    6.42    4.51
   2 -10  10   19.94    3.85
   3 -12   5   32.23    4.95
   3 -12   6  454.24    9.92
   4 -10   9  281.95    6.47
   6  -9   4  310.32    7.37
   7  -6   4   24.92    4.93
   7  -6   6  220.97    5.86
   7  -5   7  241.10    6.18
   3  -8  11  145.69    4.60
   5 -10   7    7.70    4.01
   5  -9   2  625.78    9.80
   5  -7  10  216.23    5.06
   6  -8   3  209.39    7.36
   6  -6   9  339.59    6.20
   7  -6   5   27.48    4.14
   3 -11   8   11.69    4.40
   4 -11   4  630.97   10.41
   4 -11   7    0.94    3.30
   5 -10   4   84.90    5.96
   6  -8   7  322.46    7.24
   6  -7   2  318.03    7.89
   6  -7   8  586.05    8.35
   1 -11   6  306.36    7.79
   1 -11   7  213.08    6.53
   2 -11   8  360.30    8.14
   2  -8  11  205.06    5.39
   3 -11   4  188.08    6.68
   3  -9  10   20.49    4.29
   4 -11   5    7.89    3.05
   4 -11   6  441.60    8.69
   5 -10   5   78.52    5.78
   5 -10   6   21.83    3.53
   5  -9   8   15.58    3.63
   5  -8   9  170.84    5.37
   6  -8   4    6.49    4.96
   7  -5   6   14.65    3.79
   3 -10   9   11.65    4.03
   4 -10   3  568.62    9.51
   4 -10   8    3.15    4.18
   5  -9   3   43.15    5.31
   5  -8   2   44.48    4.79
   6  -8   5  578.76   10.29
   6  -5   9   39.13    4.86
   7  -5   4   22.49    4.23
   7  -5   5  306.08    7.38
   7  -4   7   -0.03    3.66
   2 -11   5  156.83    5.61
   2 -11   6  377.42    8.59
   2 -11   7   67.12    4.46
   2 -10   9  412.28    8.43
   2  -9  10  369.20    7.56
   3 -11   5  260.48    7.18
   3 -11   6    4.22    4.68
   4  -9   9    4.02    3.88
   5  -9   7    6.00    4.03
   5  -6  10    2.76    3.06
   6  -7   3  159.16    6.93
   6  -6   2  244.90    7.17
   1 -10   8   35.18    4.75
   4 -10   4    6.74    4.48
   4 -10   7  960.93   13.03
   6  -6   8    6.50    3.95
   7  -4   6  494.63    8.11
   7  -3   7  311.19    6.80
   4 -10   5  603.47   10.42
   4 -10   6   22.12    4.96
   5  -9   5   45.05    5.35
   5  -9   6   15.92    4.52
   5  -8   8    8.31    3.94
   5  -7   9    5.17    3.31
   6  -7   4  420.04    9.04
   7  -4   4  156.67    5.89
   7  -4   5    5.08    4.35
   1 -10   7   37.70    4.93
   2 -10   8    1.38    4.27
   2  -7  11   11.21    3.71
   3  -9   9    4.20    4.00
   3  -8  10   10.34    3.92
   4  -9   8 1085.81   13.53
   4  -7  10  260.70    6.37
   5  -8   3  873.71   12.28
   6  -7   5   17.27    4.80
   6  -4   9  118.58    5.03
   1  -9   9    3.26    4.18
   3 -10   5   30.70    4.55
   3 -10   7    4.67    5.15
   4  -8   9  424.24    8.50
   5  -8   7   10.66    4.45
   5  -5  10   83.41    4.32
   6  -6   3  535.71    9.30
   7  -3   6    8.12    4.00
   7  -2   7    1.72    3.43
   2 -10   6  198.92    6.85
   2 -10   7  516.14    9.48
   2  -9   9   48.67    4.87
   2  -8  10   22.02    4.67
   4  -9   4  692.03   11.13
   4  -9   7   17.33    4.80
   4  -9   5   -0.56    4.18
   4  -9   6  660.37   11.22
   5  -8   5   53.91    5.44
   5  -8   6    0.87    4.46
   5  -7   8    5.03    3.81
   5  -6   9   66.44    4.55
   6  -6   4    8.09    3.31
   6  -6   5  546.11   10.45
   6  -6   6   13.46    4.74
   6  -3   9    3.79    4.15
   7  -1   7  590.62    8.62
   1  -9   8    6.49    4.32
   4  -8   8   -2.69    4.64
   4  -6  10   -0.81    3.53
   5  -7   3   41.68    4.66
   5  -4  10  101.65    4.50
   6  -5   3  389.24    8.81
   7  -2   6  422.68    7.88
   2  -9   8  557.61   10.25
   2  -6  11  298.50    6.74
   2  -4  12  193.02    5.23
   3  -7  10   22.06    4.23
   4  -4  11  102.06    4.43
   5  -7   7   42.08    4.83
   7  -2   5   15.55    4.07
   7   0   7    2.53    4.07
   1  -8   9   -0.68    4.06
   3  -9   5   22.32    4.35
   3  -9   6  157.57    6.80
   3  -3  12   81.70    3.85
   5  -5   9   20.26    3.99
   7  -1   6    4.39    4.00
   2  -9   6  846.78   11.85
   2  -9   7   88.86    4.89
   2  -8   9  338.90    7.97
   2  -7  10  405.77    8.61
   3  -5  11  121.65    5.32
   4  -8   4   -2.62    3.09
   4  -8   7 1586.73   15.86
   5  -7   5   59.77    5.43
   5  -7   6   78.25    4.94
   5  -6   8   39.87    4.01
   6  -4   3  678.88   10.63
   4  -8   5  407.71    9.24
   4  -8   6   11.29    3.95
   4  -5  10  192.65    6.26
   5  -3  10    4.34    2.87
   7   0   6  369.61    7.46
   1  -8   8   11.25    4.39
   2  -3  12   50.00    4.49
   3  -6  10  113.88    5.75
   3  -2  12  134.14    4.37
   4  -7   8 1138.27   13.45
   4  -3  11  151.51    4.89
   5  -6   7    3.81    4.81
   6  -4   4   42.07    5.44
   2  -8   8   20.91    4.74
   2  -5  11  118.67    5.72
   3  -8   7   15.77    5.02
   5  -6   4   58.27    5.27
   5  -6   6  194.64    7.28
   5  -5   8   -0.26    4.34
   5  -4   9    6.61    4.37
   6  -4   5  478.26    9.76
   6  -4   6   55.95    4.46
   7   1   6    1.24    3.45
   1  -7   9   18.51    4.58
   2  -7   9   11.13    4.52
   2  -6  10   10.82    4.66
   3  -4  11  139.92    5.58
   4  -7   7    6.56    4.82
   5  -2  10  239.37    5.52
   6  -3   3  940.14   12.04
   6  -3   7    3.69    4.44
   1  -6  10   10.95    4.21
   2  -8   7 1409.26   14.64
   3  -7   8   21.14    4.84
   3  -1  12    1.80    3.56
   4  -7   5   77.85    5.28
   4  -7   6  519.13    9.84
   4  -4  10   32.42    4.25
   4  -2  11   36.36    3.99
   4  -6   8   -0.14    3.42
   4  -5   9   31.96    4.89
   5  -5   7  272.76    8.26
   5  -3   9  188.37    6.74
   5  -1  10    6.78    3.63
   6  -3   4  796.81   11.46
   6  -3   5   11.58    4.91
   6  -3   6  189.09    6.99
   6  -1   8   23.59    4.14
   6   1   9   77.21    4.62
   1  -7   8   22.61    4.48
   2  -7   8  457.97    9.55
   2  -4  11  163.00    6.06
   3  -3  11  198.73    6.12
   5  -5   4  291.78    7.75
   5  -5   6   11.32    4.74
   5  -4   8  168.19    6.61
   6  -2   7   78.81    5.54
   1  -4  11  118.38    5.51
   3  -7   7  212.14    6.61
   3   0  12  151.68    5.24
   4  -6   7  823.35   12.40
   4  -1  11  219.47    6.12
   1  -6   9   -0.29    4.60
   1  -5  10   23.84    5.00
   2  -6   9  333.70    8.38
   2  -5  10  439.40    9.06
   3  -7   6  161.26    5.69
   4  -6   5  339.65    8.14
   4  -6   6   10.60    4.52
   4  -5   8  422.90    9.25
   5  -4   7   24.92    5.34
   5  -2   9   56.27    5.31
   5   0  10  273.00    6.61
   6  -2   4   86.02    5.66
   6  -2   6    4.71    4.40
   6   0   8    0.49    3.75
   6   3   9    4.74    3.96
   2  -7   7    6.18    3.18
   2  -1  12   19.15    4.05
   4  -4   9  208.43    7.18
   4   0  11    2.71    3.55
   5  -3   8   34.56    5.37
   6  -2   5  198.90    7.16
   6  -1   7   64.82    5.13
   3   1  12    0.04    3.04
   4  -2  10  169.16    6.24
   5  -4   4 1049.37   12.89
   5  -4   5    6.23    4.81
   5  -4   6  432.30    9.61
   5   1  10    7.63    3.68
   6   1   8   27.39    4.57
   1  -3  11  219.03    6.48
   2  -6   8  214.99    7.03
   3  -6   7    4.74    4.50
   5  -1   9  527.41    9.79
   6  -1   4  110.24    6.01
   6  -1   6   13.42    4.31
   6   0   7    1.30    4.12
   1  -6   8  447.35    8.77
   2  -5   9    0.86    5.08
   2  -4  10    4.79    4.35
   4  -4   8    0.33    4.34
   5  -3   7  655.40   11.27
   5  -2   8  526.90   10.67
   5   2  10  246.64    6.37
   6  -1   5   67.69    5.78
   6   2   8   31.10    4.47
   1  -5   9  642.43   10.20
   1  -4  10  292.41    7.69
   3  -5   8    4.17    4.35
   6   0   6   51.06    4.98
   2  -2  11   48.31    4.52
   3  -4   9    7.39    3.69
   4   2  11   31.91    3.94
   5  -3   5  840.32   12.29
   5   0   9   -1.08    3.42
   5   3  10   11.61    3.68
   6   0   4  220.93    7.27
   6   1   7   67.23    5.03
   6   3   8   72.73    4.56
   1  -2  11   20.84    5.43
   2   1  12   22.83    4.15
   3  -5   7  316.40    8.06
   4  -4   7  276.48    7.91
   4  -2   9   54.71    5.23
   5  -2   7    2.88    4.78
   5  -1   8   34.50    5.52
   5   4  10   90.82    4.60
   6   4   8   11.32    4.24
   2  -5   8  722.92   11.41
   3  -2  10  341.09    8.71
   4  -4   6   63.00    5.10
   4  -3   8  208.11    7.54
   4   0  10  204.22    6.91
   4   3  11  155.53    5.53
   5   1   9  516.39    9.59
   5   5  10   83.03    5.06
   6   1   6    9.95    4.78
   6   2   7   76.13    5.27
   6   5   8  322.09    6.91
   6   6   8   11.23    4.48
   2  -4   9  591.54   10.65
   2  -1  11   71.76    5.13
   3  -4   8  284.62    8.03
   3  -3   9  700.52   11.78
   6   1   5   68.95    5.52
   6   7   8  578.42    8.02
   1  -3  10  148.45    6.37
   1   1  12   32.98    4.39
   2   2  12  258.74    6.71
   5  -2   5   51.48    5.44
   5  -1   7 1489.86   16.84
   5   0   8  874.90   13.18
   5   2   9   51.22    4.81
   6   2   6    4.16    4.67
   6   3   7    6.32    4.66
   1  -1  11  438.60    8.75
   3  -1  10    6.02    4.60
   3   1  11  260.63    7.43
   4  -3   7   59.74    4.68
   4  -2   8   62.15    5.62
   4  -1   9  229.69    6.84
   4   1  10    2.25    4.15
   4   5  11   11.41    3.77
   6   4   7  250.25    7.06
   1 -12  -6  323.49    7.93
   2 -10  -7  603.53   10.67
   2  -9  -7   11.13    4.36
   3 -14  -7  155.48    5.69
   5 -17  -6    2.41    3.34
   6 -16  -6  150.30    5.14
   6 -13  -7   41.48    4.15
   0 -14  -4  128.47    6.22
   1 -17  -4    2.71    4.28
   1 -15  -5  550.79   10.16
   1 -11  -6  166.14    6.26
   2 -15  -6   48.88    5.09
   3 -13  -7  267.45    7.77
   4 -14  -7   40.95    4.70
   5 -14  -7   93.14    5.13
   2 -17  -5  126.62    6.16
   3 -16  -6  264.50    7.73
   3 -12  -7   12.62    4.61
   6 -12  -7  175.37    5.83
   1 -18  -3    2.17    4.09
   1 -14  -5  186.24    6.99
   2 -14  -6  132.99    6.52
   4 -13  -7   11.62    4.73
   5 -18  -5   16.88    3.64
   5 -16  -6  279.30    6.65
   6 -17  -5  200.23    5.05
   6 -11  -7    0.44    4.48
   6 -10  -7  504.80    8.90
   6  -8  -7  647.74   10.09
   3 -20  -3  199.32    5.49
   3 -10  -7  374.02    8.71
   3  -9  -7    3.24    4.00
   4 -18  -5   -0.26    3.67
   4 -16  -6  152.20    6.17
   4 -12  -7  358.08    8.65
   5 -19  -4   57.84    3.59
   6  -9  -7   -3.10    3.85
   7 -15  -5  227.26    5.34
   7 -12  -6  152.58    5.17
   1 -16  -4  523.18   10.07
   1 -13  -5  484.70    9.56
   2 -19  -3  237.51    6.75
   2 -16  -5   28.54    5.00
   2 -13  -6  186.65    6.19
   3 -15  -6   67.21    4.65
   4 -20  -3   32.28    3.46
   4  -6  -7 1034.13   12.29
   5 -11  -7   95.96    5.72
   2 -12  -6  102.19    6.08
   4 -15  -6   13.92    4.40
   4  -9  -7   40.11    5.25
   4  -8  -7 1012.36   12.69
   4  -7  -7  257.71    7.23
   5 -10  -7  162.51    6.96
   5  -9  -7    2.52    4.80
   5  -8  -7  203.75    6.57
   5  -7  -7   -0.38    4.48
   7 -10  -6    7.05    3.72
   1 -17  -3   64.93    5.26
   1 -15  -4   19.98    4.98
   2 -11  -6  368.44    8.71
   3 -14  -6  295.50    8.06
   5 -17  -5  206.50    6.23
   6 -16  -5    2.64    3.52
   7 -14  -5   15.98    4.04
   2 -17  -4    6.77    4.47
   3 -20  -2   10.47    3.65
   3 -18  -4  289.67    7.63
   6 -13  -6  119.87    5.50
   2 -18  -3   -0.33    4.40
   3 -19  -3    4.31    3.92
   3 -16  -5    2.28    4.13
   3 -13  -6  205.63    6.61
   4 -14  -6  118.33    5.91
   5 -18  -4  159.80    5.35
   5 -14  -6  280.26    6.82
   1 -16  -3    3.78    3.95
   1 -14  -4  348.93    8.47
   2 -19  -2   -1.58    3.75
   2 -14  -5  104.82    5.38
   3 -12  -6  367.60    8.40
   4 -18  -4  391.66    7.87
   5 -19  -3   36.43    3.47
   5 -16  -5   36.62    4.48
   6 -17  -4   32.88    3.68
   6 -15  -5  351.80    7.34
   6 -12  -6  136.70    5.68
   7 -13  -5  119.76    5.27
   3 -15  -5  233.81    7.48
   3 -11  -6  280.16    7.90
   4 -16  -5   34.83    3.77
   4 -13  -6  178.76    6.10
   6 -18  -3    6.45    3.31
   6 -11  -6  429.64    8.77
   1 -17  -2    2.79    3.87
   3 -20  -1   43.99    3.95
   3 -10  -6   81.21    5.34
   4 -12  -6  198.70    7.21
   6 -10  -6   14.09    4.93
   6  -9  -6  460.79    9.61
   7 -12  -5   67.75    4.72
   4 -15  -5  170.77    6.58
   5 -17  -4   11.58    3.99
   5 -15  -5  108.65    5.98
   5 -11  -6  289.16    7.85
   6  -8  -6   -1.22    3.93
   7 -16  -3   51.20    4.05
   1 -15  -3  132.90    5.85
   2 -15  -4   10.61    4.68
   3 -19  -2   46.49    4.42
   3 -18  -3   33.02    3.74
   3 -14  -5  170.46    6.90
   4 -20  -1    0.50    3.11
   4 -17  -4   25.92    3.71
   5 -10  -6   75.99    5.93
   5  -6  -6   23.41    4.79
   6 -16  -4  426.91    7.71
   7 -14  -4  136.46    5.28
   2 -18  -2  449.51    8.82
   3 -20   0    1.09    3.93
   4 -19  -2   14.94    3.77
   4  -9  -6  152.59    6.18
   4  -8  -6    4.20    3.79
   5 -18  -3   23.85    2.95
   5  -9  -6  491.38    9.39
   5  -8  -6   52.53    5.48
   5  -7  -6  682.64   10.45
   7  -9  -5   53.16    5.24
   3 -13  -5  601.66   10.90
   4 -14  -5    8.17    4.43
   5 -14  -5   22.41    3.55
   6 -18  -2  255.24    5.58
   8 -12  -3    6.09    3.56
   2 -16  -3   43.40    5.13
   3 -17  -3  256.75    7.61
   3 -12  -5  616.65   10.51
   4 -16  -4  195.64    6.89
   6 -15  -4    8.13    3.81
   6 -12  -5  147.28    6.16
   7 -13  -4   44.21    4.41
   3 -19  -1    2.51    3.92
   3 -15  -4    6.73    4.52
   4 -13  -5  254.80    7.87
   5 -13  -5   88.83    5.92
   7 -16  -2   16.00    3.93
   8 -11  -3    8.22    4.02
   2 -18  -1   34.80    4.43
   2 -17  -2   39.96    5.21
   3 -18  -2    7.55    4.19
   3 -11  -5  363.55    8.26
   4 -17  -3  385.70    8.56
   5 -18  -2   16.69    3.80
   5 -17  -3  153.66    6.02
   6 -16  -3   29.76    4.08
   6 -11  -5  299.82    8.12
   7 -12  -4   61.27    4.81
   8 -13  -2   11.44    3.71
   1 -15  -2   35.26    4.63
   2 -15  -3  947.48   12.72
   4 -19  -1  354.89    7.28
   4 -12  -5  299.98    7.61
   5 -15  -4  117.60    5.07
   5 -12  -5  324.90    7.72
   6 -18  -1    4.29    3.04
   6 -17  -2    9.15    3.60
   6 -14  -4  413.68    8.58
   6 -10  -5  155.72    6.54
   8 -10  -3   31.16    3.87
   3 -14  -4  491.34    9.10
   4 -11  -5  266.82    7.65
   6  -9  -5   22.47    4.95
   6  -7  -5   12.13    4.65
   7 -11  -4  271.32    7.66
   3 -19   0    2.91    3.82
   4 -14  -4  241.66    7.56
   5 -19   0  148.09    4.51
   5 -16  -3  110.37    5.77
   5 -10  -5  477.84    9.57
   7 -16  -1   34.30    3.82
   7 -15  -2  119.79    4.87
   8 -12  -2   94.10    4.56
   2 -16  -2 1230.16   14.61
   2 -14  -3   28.25    5.13
   3 -18  -1    3.24    4.24
   3 -17  -2   27.26    4.97
   3 -13  -4  119.88    6.11
   4 -19   0   -0.47    3.55
   4 -16  -3   16.85    4.60
   5  -9  -5  110.15    5.67
   6 -18   0  399.31    6.52
   7 -13  -3   64.45    4.90
   7  -9  -4  293.43    7.91
   2 -17  -1  517.54    9.76
   5 -19   1    1.12    2.87
   5 -18  -1   59.28    4.45
   5 -17  -2    2.49    3.92
   5  -8  -5  457.66    9.03
   5  -7  -5    9.74    4.65
   7  -8  -4   11.11    4.17
   8 -13  -1  241.85    5.69
   3 -19   1   25.75    3.95
   3 -12  -4  345.58    8.13
   4 -18  -1    2.79    3.97
   5 -19   2   30.94    3.06
   5 -13  -4  115.63    5.34
   6 -18   1    2.70    2.64
   6 -17  -1  646.18    8.98
   6 -16  -2  476.48    7.88
   8 -11  -2    7.32    3.44
   2 -15  -2    6.05    4.49
   4 -19   1  286.86    6.42
   4 -15  -3  362.93    8.84
   5 -15  -3  171.51    5.96
   6 -14  -3   24.03    4.87
   7 -16   0  114.41    4.44
   7 -12  -3  325.21    7.59
   3 -18   0    3.05    4.27
   3 -16  -2   26.76    4.86
   3 -14  -3   18.71    4.70
   4 -12  -4  312.79    8.62
   5 -12  -4   86.58    6.05
   7 -15  -1    4.55    3.80
   8 -13   0    5.59    4.25
   8 -12  -1   -0.11    3.72
   8 -10  -2   -0.22    3.70
   2 -16  -1    5.53    4.37
   3 -17  -1   -3.05    4.43
   4 -19   2   -1.72    3.46
   4 -16  -2 1235.57   14.80
   5 -17  -1    8.09    4.00
   5 -16  -2   20.62    3.61
   5 -14  -3   53.98    5.18
   6 -17   0   -0.48    3.59
   6 -15  -2    8.87    4.43
   6 -13  -3  457.56    9.59
   6 -10  -4   26.05    5.28
   7 -16   1    0.39    3.37
   7 -11  -3    0.16    4.32
   8  -9  -2    2.32    3.62
   2 -17   0   13.80    4.77
   4 -18   0  506.54    8.78
   4 -14  -3   36.53    5.32
   4 -11  -4  411.07    8.96
   6 -16  -1   15.58    4.35
   6  -9  -4   66.19    5.77
   7 -10  -3  403.23    8.78
   2 -14  -2 1409.90   14.25
   3 -13  -3   86.17    5.62
   5 -18   1   38.68    3.92
   6  -8  -4   59.32    5.34
   6  -7  -4  203.42    6.94
   7 -15   0   76.86    4.61
   7 -14  -1  284.75    6.96
   8 -11  -1  146.21    5.09
   3 -18   1   22.00    4.55
   5 -13  -3   24.11    5.31
   5  -9  -4  497.42    9.51
   6 -14  -2  548.40   10.37
   7 -12  -2   -0.09    4.18
   7  -9  -3    3.39    4.59
   8 -12   0  259.16    6.31
   2 -15  -1  981.41   12.77
   3 -17   0    3.82    4.47
   3 -16  -1    1.76    4.87
   4 -18   1    2.18    3.93
   4 -15  -2    1.25    4.73
   4 -13  -3  353.55    7.97
   5 -18   2  102.66    4.40
   5 -18   3   35.47    3.67
   5 -16  -1    2.69    4.58
   5  -8  -4   25.89    4.68
   6 -17   2   33.70    4.07
   7  -8  -3  829.12   11.65
   8 -10  -1   28.67    4.18
   2 -16   0 1281.06   14.31
   3 -18   2  252.89    6.98
   4 -17   0   14.27    4.48
   6 -16   0  497.06    8.60
   6 -15  -1  690.03   10.65
   6 -11  -3  200.34    7.48
   7 -15   1  109.41    4.98
   7  -7  -3    3.11    4.41
   4 -18   2  307.03    7.01
   4 -12  -3   74.48    5.39
   5 -14  -2    2.16    4.42
   5 -12  -3  212.12    6.81
   6 -13  -2   81.38    5.90
   7 -14   0   54.30    4.57
   7 -11  -2  260.48    7.40
   8 -12   1   39.06    3.98
   8 -11   0   15.09    3.97
   8  -9  -1    4.38    3.97
   4 -18   3   47.57    4.14
   4 -18   4   75.74    4.13
   4 -14  -2  689.10   11.69
   6 -10  -3   53.92    5.53
   7 -15   2   13.05    3.39
   8  -8  -1  102.99    5.70
   3 -17   1  124.65    6.27
   3 -15  -1    3.35    4.78
   4 -11  -3  171.13    6.62
   5 -15  -1   87.35    5.73
   5 -11  -3    7.50    4.65
   6 -16   1   44.78    4.13
   6 -14  -1    9.23    4.91
   6  -9  -3   99.01    5.89
   3 -16   0   14.93    4.79
   3 -13  -2  731.97   10.73
   4 -17   1  411.86    8.61
   4 -15  -1  803.36   12.49
   5 -13  -2  144.42    6.73
   6 -15   0    3.19    4.30
   6 -12  -2  456.66   10.00
   7 -14   1   39.33    4.36
   8 -11   1  145.43    5.36
   8 -10   0   91.14    5.15
   2 -16   1   -2.87    4.53
   2 -15   0    5.94    4.60
   6 -16   2  155.29    5.49
   6  -8  -3  183.40    7.03
   7 -13   0  237.59    6.93
   7  -9  -2  904.68   12.46
   3 -17   2    5.62    4.15
   5 -17   3  244.80    6.25
   5 -17   4    2.30    3.27
   5 -14  -1  159.65    6.78
   5  -9  -3  268.73    7.71
   6 -16   3    0.37    2.84
   6  -7  -3   30.08    4.61
   6  -6  -3   76.48    5.64
   7 -11  -1    1.92    4.70
   7  -8  -2    0.73    4.98
   8 -11   2  152.30    5.83
   8  -9   0  239.87    6.67
   4 -17   2   24.35    4.37
   5 -16   1   24.06    4.47
   5 -15   0   10.56    4.63
   5 -12  -2    6.00    5.01
   6 -15   1  169.20    6.77
   6 -14   0  460.28    9.58
   7  -7  -2 1594.25   15.89
   8 -10   1  220.18    6.12
   3 -16   1   33.35    5.37
   3 -15   0  124.00    6.66
   4 -17   3  128.15    6.30
   4 -17   5  104.43    4.88
   4 -14  -1   -0.18    3.49
   6 -10  -2   66.65    5.85
   7 -13   1   88.94    5.31
   7 -10  -1  666.34   11.13
   8  -8   0    0.34    4.42
   4 -17   4   11.95    4.02
   4 -16   1    1.63    3.59
   5 -11  -2  952.49   13.26
   6 -12  -1   37.67    5.54
   8  -7   0  255.50    7.22
   2 -15   1 1645.03   15.98
   3 -17   4    5.46    3.75
   5 -13  -1   70.17    4.74
   7  -9  -1   13.98    5.03
   8 -10   2   35.81    4.38
   8  -9   1   71.13    4.93
   4 -13  -1  313.74    8.73
   5 -16   5    2.29    3.08
   5 -15   1   95.88    6.22
   5 -14   0  148.45    7.11
   6 -15   3  122.58    5.26
   6 -15   4   28.33    3.41
   6 -14   1   60.20    5.25
   6 -13   0   17.18    5.04
   7 -12   1  121.75    5.72
   8 -10   3  274.65    6.23
   3 -16   2  558.75    9.49
   3 -14   0    9.01    4.82
   4 -16   2  295.34    8.20
   5 -10  -2  109.78    5.29
   6 -11  -1  194.92    7.68
   6  -8  -2   54.41    5.40
   7 -13   4   29.27    3.96
   7  -8  -1 1398.68   15.55
   8  -9   2  326.09    6.95
   8  -8   1  406.87    8.00
   3 -15   1   14.33    4.51
   4 -16   6   39.06    4.13
   4 -14   0  435.61    9.12
   5 -12  -1  621.80   10.75
   6  -7  -2    6.55    4.38
   2 -15   2   45.09    4.90
   3 -16   3   32.61    4.74
   4 -16   3   31.88    4.68
   4 -12  -1   24.05    4.64
   5 -15   2    8.24    5.01
   6 -14   2   71.08    5.30
   7 -12   2   65.12    4.91
   7  -7  -1   30.97    5.31
   8  -9   3    2.87    4.03
   4 -16   4  162.19    6.02
   4 -16   5    3.83    3.95
   5 -15   6    6.89    3.39
   5 -14   1   17.94    4.97
   5 -13   0   70.65    4.84
   6 -14   3   81.35    5.24
   6 -13   1  258.60    6.97
   7 -12   5    0.87    3.51
   3 -16   5    2.91    3.76
   4 -15   2   10.48    5.07
   4 -13   0   15.67    4.78
   5 -11  -1    2.49    3.75
   6 -14   4   75.64    4.84
   6 -14   5   92.19    4.16
   7 -12   3  173.22    5.97
   7 -12   4  245.19    6.35
   7  -9   0  742.80   11.32
   8  -8   3  203.06    6.24
   5 -15   5  205.78    6.03
   6  -9  -1   58.99    6.03
   8  -8   4   14.72    3.85
   8  -7   2  172.27    6.49
   5 -14   2  193.90    7.19
   5 -14   7    2.59    3.41
   5 -12   0   14.01    4.52
   5 -10  -1 1714.12   17.29
   6 -12   1   61.79    5.66
   7  -8   0   16.58    4.84
   2 -14   2 1119.89   13.23
   3 -15   3  553.53   10.36
   4 -15   3  293.43    8.18
   5 -13   1   40.24    5.42
   6 -13   6  128.54    4.71
   6  -8  -1    9.25    4.86
   7  -7   0  454.60    9.90
   8  -7   3  144.38    5.66
   4 -15   6   68.43    4.86
   4 -12   0  347.53    8.77
   6 -13   3   68.66    4.32
   7 -11   4   36.01    4.40
   7  -9   1   14.36    4.95
   3 -14   2  163.64    6.48
   3 -13   1   34.24    4.68
   4 -15   4    1.25    2.93
   4 -13   1  362.44    8.96
   5 -14   3   91.78    4.96
   5 -14   6  178.86    5.76
   5 -11   0  404.75   10.01
   6 -13   4  349.15    8.18
   6 -13   5   20.10    4.13
   6 -12   2  109.79    6.37
   6 -12   7  169.13    4.76
   6 -11   1  262.13    8.52
   6  -7  -1  332.98    7.74
   7  -6   0   31.99    5.55
   3 -15   4   71.01    5.54
   3 -15   6   11.70    4.19
   5 -13   2  571.27   11.11
   5 -12   1  525.48   10.65
   6  -6  -1   88.32    6.06
   7 -10   3  192.66    6.87
   7 -10   6   53.93    4.42
   7  -8   1  208.06    7.67
   7  -5   0  829.23   11.90
   2 -14   3  141.19    6.17
   3 -15   5  170.22    6.33
   6 -12   3  441.71    9.70
   7 -10   5   11.22    3.99
   7  -9   2  262.60    8.04
   8  -5   4  178.87    6.14
   4 -14   3   62.94    4.76
   4 -14   7  229.89    5.97
   5 -10   0   -3.11    4.76
   6 -12   6    0.88    3.65
   6 -10   1  144.84    7.12
   7 -10   4  183.32    6.58
   7  -7   1  117.83    6.83
   3 -14   3   53.23    4.48
   4 -14   4  180.28    7.05
   4 -13   2  170.58    7.39
   4 -12   1   55.66    5.44
   5 -13   3  340.15    9.03
   6 -12   4   57.34    5.33
   6 -12   5  320.33    7.69
   6 -11   2  265.76    7.57
   6  -8   0    3.48    3.66
   3 -13   2  392.31    8.67
   4 -14   5   13.72    4.09
   4 -14   6   43.31    4.72
   5 -13   4   84.25    6.02
   5 -12   2   74.91    6.22
   5 -12   8  232.54    5.63
   5 -11   1   35.71    4.70
   6 -11   7   23.46    3.56
   7  -9   6   20.08    4.20
   7  -8   2   43.95    5.51
   7  -6   1  166.65    7.72
   3 -14   4  321.01    8.45
   3 -14   7    1.18    3.80
   4 -13   8  178.54    5.36
   5 -13   5  149.96    6.25
   5  -9   0 1123.02   14.29
   6 -11   3  207.27    7.50
   6  -7   0  196.97    7.22
   7  -9   5   37.32    4.27
   3 -14   5  115.43    6.52
   3 -14   6  444.32    8.79
   4 -12   9  196.80    4.79
   6 -11   6  310.24    6.95
   6 -10   2   67.18    5.94
   7  -8   3  335.18    8.92
   7  -7   2  109.14    6.51
   7  -5   1  121.16    6.36
   4 -12   2  340.06    8.68
   4 -11   1  118.02    5.24
   5 -12   3  520.15   10.79
   5 -10   1  566.02   10.85
   6 -11   4  400.69    8.69
   6 -11   5    6.52    4.53
   6  -6   0  441.96    9.36
   7  -8   6    7.12    3.63
   7  -4   1  621.00   10.81
   3 -13   8    5.91    4.44
   4 -13   4   82.59    6.09
   4 -13   7   11.05    4.12
   5 -11   2 1206.80   14.87
   6 -10   3  285.55    8.71
   6 -10   7  314.43    6.83
   7  -6   2  259.76    8.69
   4 -13   5   73.50    5.53
   4 -13   6  220.58    6.81
   5 -12   4  287.00    8.41
   5 -12   6   56.47    4.66
   6  -9   2  223.30    8.14
   6  -5   0   43.72    4.47
   7  -7   3   44.60    5.50
   2 -13   4   21.24    4.26
   3 -13   4  217.81    7.72
   3 -12   9    5.16    4.10
   4 -12   3  740.10   12.10
   5 -12   5   38.34    3.98
   5  -9   1    8.40    4.65
   6 -10   4   96.76    6.47
   6 -10   6    4.44    4.15
   6  -7   1   79.04    6.42
   7  -7   4  205.25    7.22
   7  -5   2  341.18    9.36
   3 -13   7  529.06    9.45
   4 -12   8    1.26    3.86
   4 -11   2  203.41    7.54
   5 -11   3  106.58    5.57
   5 -10   2   11.04    4.99
   7  -6   3  117.97    6.58
   3 -13   5  307.70    8.54
   3 -13   6   39.62    5.75
   3 -12   3  261.32    7.47
   4 -11   9   25.54    3.73
   5 -11   7   52.92    4.88
   6  -9   3    4.76    3.77
   6  -9   7   22.65    4.14
   6  -6   1  449.43    9.72
   7  -4   2  459.65    9.84
   4 -12   7  296.04    7.55
   6  -9   4  320.14    8.96
   6  -8   8   11.14    3.97
   7  -6   4   25.60    4.89
   7  -6   5   22.94    4.52
   7  -5   3  139.21    7.26
   7  -5   7  239.29    6.35
   4 -12   6   13.08    4.88
   5 -11   5  165.44    7.15
   5 -11   6    2.99    4.34
   5 -10   3  886.36   13.36
   5 -10   8   49.02    4.61
   5  -9   2  648.70   11.52
   5  -9   9    9.25    3.18
   6  -9   5   41.29    5.31
   6  -7   2  308.37    9.10
   6  -5   1  324.47    8.25
   3 -12   4  326.55    8.33
   4 -11   3  197.40    6.64
   6  -8   3  210.74    7.18
   6  -6   9  343.51    6.69
   7  -5   4   27.54    5.27
   7  -5   6   11.62    4.56
   7  -4   3  285.04    8.49
   7  -4   7    2.93    4.26
   4 -11   8  378.48    8.47
   5 -10   4   92.25    6.41
   6  -8   7  316.72    7.79
   7  -5   5  302.73    8.16
   7  -3   3  280.84    7.69
   3 -12   5   31.71    5.10
   3 -12   6  440.31    9.62
   3 -12   7   -1.51    4.97
   3 -11   9   33.71    4.30
   3 -10  10   13.96    3.30
   4 -11   4  628.98   11.46
   4 -10   9  292.29    6.76
   4  -9  10  272.53    5.90
   5 -10   7    4.99    4.49
   5  -7  10  215.89    5.27
   6  -8   4   11.52    3.85
   6  -8   6   10.02    4.71
   6  -7   8  586.09    9.03
   6  -6   2  236.84    8.17
   7  -4   4  161.53    7.46
   7  -4   6  507.77    9.21
   7  -3   7  318.34    7.06
   2 -12   6    1.82    4.52
   4 -11   7    2.78    4.51
   5 -10   5   86.35    5.09
   5 -10   6   25.80    4.77
   5  -9   3   51.38    5.63
   5  -9   8   12.42    4.24
   5  -8   2   41.74    5.26
   6  -8   5  551.17   10.40
   6  -5   9   39.20    4.33
   7  -4   5    8.82    4.90
   4 -10   3  574.31   10.08
   5  -8   9  163.84    5.63
   6  -7   7    6.36    4.33
   6  -5   2  583.66   11.03
   7  -3   4  159.70    6.79
   7  -3   6    5.26    4.45
   7  -2   7    6.02    3.94
   3 -11   4  184.93    6.61
   3 -11   8   14.73    4.77
   6  -7   4  413.16    9.12
   6  -6   3  521.39   11.24
   6  -6   8    9.60    4.24
   7  -3   5  637.34   10.76
   7  -2   4  227.02    7.20
   7  -1   7  585.39    8.79
   3  -8  11  142.52    4.59
   4 -10   4    8.58    4.75
   5  -9   5   45.00    5.54
   5  -9   7    1.26    4.40
   5  -8   3  851.79   13.27
   6  -7   5   21.91    4.02
   6  -7   6  408.10    8.67
   6  -4   2  985.87   13.55
   6  -4   9  118.89    5.36
   7  -2   5   14.92    5.21
   7  -2   6  434.47    8.76
   7  -1   4   88.71    5.59
   7   0   7   -0.20    3.90
   3 -11   5  257.39    7.77
   3 -11   6    4.27    4.55
   3 -11   7  597.28   11.11
   3 -10   9   10.07    5.09
   4  -9   9    7.14    3.86
   4  -8  10   -0.75    3.47
   5  -9   6   14.23    3.94
   5  -8   8    1.50    4.40
   7  -1   5  318.43    7.82
   7  -1   6    1.67    4.23
   2 -11   8  348.66    8.08
   3  -9  10   20.85    3.79
   4 -10   5  604.69   11.34
   5  -7   9   -0.39    4.14
   6  -5   3  386.57    9.93
   6  -3   2  127.47    6.63
   7   0   5    0.18    4.74
   7   0   6  365.96    7.94
   2 -11   6  387.19    8.58
   2 -11   7   69.32    5.53
   5  -8   4    5.33    3.67
   5  -8   7   10.58    5.11
   5  -5  10   86.01    4.56
   6  -6   5  523.67   10.31
   6  -6   6   14.55    4.01
   6  -3   9    4.56    4.19
   3 -10   8  172.69    6.57
   4  -9   4  714.89   11.87
   5  -8   5   59.06    5.72
   5  -8   6    1.35    4.58
   5  -7   3   43.98    4.35
   6  -5   4  576.56   11.96
   6  -5   7   15.23    4.91
   6  -4   3  711.25   12.09
   6  -4   8   16.38    4.05
   6  -2   2 1312.88   14.73
   3  -7  11   16.15    4.34
   5  -7   8    4.52    4.47
   5  -6   9   71.89    4.92
   6  -5   6  546.86   11.27
   2  -9  10  355.25    7.62
   3 -10   5   23.29    3.72
   3 -10   6  162.23    7.35
   3 -10   7    4.91    5.27
   4  -9   5    1.15    4.88
   4  -9   7   22.84    5.98
   5  -7   4  386.85    9.64
   6  -4   4   43.38    6.40
   6  -3   3  951.56   13.83
   6  -1   9   78.80    4.93
   2 -10   8    3.15    4.15
   3  -9   9    3.12    4.26
   3  -8  10    2.78    4.25
   4  -9   6  658.33   11.08
   5  -7   5   54.61    5.89
   5  -6   3  621.37   11.14
   5  -4  10  100.48    5.01
   6  -4   7  250.63    7.73
   4  -8   4   -1.05    4.46
   4  -8   8   -2.65    5.36
   5  -6   8   37.68    5.34
   5  -5   9   15.38    4.37
   6  -4   5  481.12   10.82
   6  -2   3   92.91    6.23
   6   0   9    2.89    4.45
  -2 -14   4  625.24    9.88
   2 -17   2    8.39    4.19
   2 -16   1   -1.63    3.22
   3 -18   4  225.27    5.93
   3 -18   6  270.46    5.74
   3 -14   0   14.60    4.09
   4 -17   4   12.35    4.29
   4 -16   2  288.39    7.26
  -1 -16   4  523.86    9.71
  -1 -15   3  129.94    5.67
   1 -18   7    6.04    3.24
   2 -18   4  289.60    7.21
   2 -18   7   30.77    3.38
   4 -17   5   95.72    4.23
   4 -17   6   22.24    3.27
   5 -15   3  275.38    6.36
  -1 -16   8  283.53    6.55
   0 -17   8    8.82    3.19
   1 -18   5    7.81    3.54
   1 -18   6  376.57    7.25
   1 -17   3   79.90    5.18
   1 -15   1  152.16    5.66
   2 -18   5    6.23    3.53
  -1 -16   5   16.45    4.32
   0 -16   3   52.04    5.21
   0 -15   2  118.83    5.70
   1 -16   2  543.75    9.33
   2 -18   6   35.08    3.94
   2 -17   3  221.50    6.69
   2 -15   1 1623.24   15.59
   3 -16   2  582.78    9.93
   3 -15   1   14.38    3.40
   4 -16   3   39.25    4.21
   5 -15   4   59.20    4.12
   5 -15   6    3.24    3.66
  -1 -16   6  487.11    9.46
  -1 -16   7    4.08    4.13
   0 -17   6  116.45    5.44
   0 -17   7   47.00    4.37
   0 -16   9    4.04    3.59
   2 -16   2  461.57    9.33
   3 -17   4    6.12    3.66
   4 -15   2   16.69    4.71
   5 -15   5  196.59    5.17
  -1 -15   4   24.21    4.35
   0 -15  10    5.60    2.86
   1 -17   4    7.09    3.93
   2 -17   8    4.13    2.78
   3 -17   7  428.52    6.93
   4 -16   4  158.31    5.47
   1 -16   3    1.00    3.97
   2 -17   4   79.42    4.90
   3 -17   5  191.46    5.89
   3 -17   6    8.03    3.40
   3 -14   1  587.44    9.59
   4 -16   6   38.35    4.26
   5 -14   3   97.02    4.90
  -1 -15   5  549.61   10.25
  -1 -15   8   12.88    4.53
   0 -15   3  152.36    6.13
   1 -17   5  449.66    8.32
   1 -17   6    0.44    3.74
   1 -17   7  385.16    7.58
   1 -16   9    8.60    2.80
   1 -15   2    3.96    2.72
   2 -17   5  155.17    5.99
   2 -17   7   16.38    3.38
   2 -16   9    4.28    2.71
   3 -15   2   64.09    4.99
   4 -16   5    0.93    3.30
   4 -13   1  353.42    7.70
   0 -16   8    1.76    3.61
   1 -15  10    0.18    2.67
   2 -17   6    8.12    3.56
   2 -16   3  263.12    6.81
   2 -15   2   40.92    4.51
   3 -16   8  396.80    6.57
   4 -15   3  293.51    7.23
   4 -14   2  660.13   10.26
   5 -14   4  353.48    7.16
  -1 -15   6    9.05    4.75
  -1 -15   7  438.20    8.61
  -1 -14   4  358.67    8.29
   0 -16   6   65.02    5.08
   0 -16   7   30.20    4.05
   1 -16   4  179.21    6.61
   3 -16   4  121.85    5.80
   3 -15   9  325.44    5.46
   5 -14   5   19.94    4.22
   5 -14   6  172.52    5.10
  -1 -14   9    0.00    3.43
   0 -15   9    1.81    3.47
   2 -16   4  159.58    6.15
   2 -16   8    0.00    3.23
   3 -16   7    9.96    3.49
   3 -13   1   29.31    4.53
   4 -15   4   -0.22    3.61
   0 -14   3   47.44    4.24
   0 -14  10   21.88    3.25
   1 -16   5    1.62    4.23
   1 -15   3  232.42    6.54
   3 -16   5    2.47    3.73
   3 -14   2  160.46    6.13
   4 -12   1   58.88    4.58
  -1 -14   5  188.29    6.18
   1 -16   6  459.10    8.95
   1 -16   7    2.88    3.59
   2 -16   5   46.47    4.58
   2 -16   7    3.16    3.78
   2 -15   3  305.14    7.74
   2 -14   2 1102.37   12.92
   4 -15   5  126.23    5.21
   4 -15   6   71.42    4.35
   4 -14   3   67.71    5.07
   4 -13   2  171.18    6.11
  -1 -14   6  479.51    9.68
  -1 -14   8  261.19    6.87
   0 -15   8   49.98    4.33
   2 -16   6   69.52    5.02
   2 -15   9   25.60    3.30
   2 -14  10  110.80    3.95
   3 -15   8    1.32    3.20
   5 -13   7  254.73    5.61
  -1 -14   7    4.60    4.28
   0 -15   6   27.15    4.72
   0 -15   7   48.34    4.94
   1 -15   4   26.38    3.78
   1 -14  10  256.31    5.39
   3 -15   4   67.99    5.19
   4 -13   9    8.04    3.16
   5 -13   5  154.45    5.62
   5 -13   6    4.25    3.34
  -1 -13   9  452.62    8.21
   1 -14   3  136.50    5.87
   2 -15   4  173.87    6.59
   3 -15   5  165.23    6.26
   3 -15   7  492.82    8.77
   3 -14   9    6.67    3.15
   3 -13   2  381.60    7.93
   3 -13  10   21.65    3.04
   4 -14   4  173.51    6.53
   5 -12   8  238.86    5.11
  -1 -13   5  495.47    9.34
   0 -14   9   95.38    4.76
   1 -15   5  327.18    8.29
   2 -15   8   40.62    4.18
   2 -14   3  147.14    6.20
   3 -15   6    8.44    4.01
   4 -14   5    9.69    3.89
   4 -13   3  609.87   10.11
   4 -12   2  328.75    7.58
  -1 -13   8   15.79    4.77
   0 -13  10  211.87    5.71
   1 -15   6   13.69    4.32
   1 -15   7  475.31    9.25
   2 -15   5  115.93    4.95
   2 -15   7   20.88    4.12
   4 -14   6   42.45    4.12
   5 -12   4  294.78    7.46
  -1 -13   7  105.64    5.69
   0 -14   8   20.16    3.96
   1 -14   4  251.59    7.37
   1 -12  11  105.08    4.35
   5 -12   7   -0.48    3.19
   0 -14   6   52.14    4.08
   0 -14   7   46.60    5.01
   1 -13  10   17.06    3.74
   2 -14   4  124.44    6.10
   2 -13  10   70.23    3.76
   4 -13   4   86.24    5.40
   5 -12   5   37.53    4.70
   5 -12   6   53.71    4.19
  -1 -12   9    1.39    3.54
   1 -14   5  189.88    6.70
   2 -13   3  577.35    9.73
   3 -14   5  114.59    5.66
   3 -14   7   -1.90    3.88
   4 -12   9  214.47    5.45
   5 -11   8   -3.09    3.39
   0 -13   9    7.55    4.01
   0 -11  11   45.84    4.64
   1 -14   6  735.75   11.59
   2 -14   5  263.97    7.64
   2 -14   8    2.95    3.88
   3 -12  10   81.42    4.00
   4 -13   5   67.22    4.97
   4 -13   6  223.71    6.49
   4 -12   3  736.53   11.00
   4 -11   2  207.16    6.26
  -1 -12   6  339.41    8.07
   0 -12  10   22.39    4.17
   1 -14   7   31.40    3.50
   1 -13   4  647.06   10.27
   2 -14   6    1.89    4.56
   5 -11   4  333.53    7.48
  -1 -12   7   -0.34    3.90
   0 -13   6  183.03    6.78
   0 -13   8  476.46    9.35
   2 -11  11   50.48    3.76
   3 -13   8    7.20    3.87
   5 -11   7   47.48    4.02
   0 -13   7   15.79    3.65
   1 -12  10  190.69    5.77
   1 -11  11   93.82    4.30
   2 -13   4   22.91    3.58
   2 -12  10   16.69    3.63
   3 -13   5  314.06    7.94
   3 -10  11  149.85    4.55
   4 -12   4   91.87    5.44
   4 -10  10    6.39    4.07
   5 -11   5  169.30    5.93
   5 -11   6    0.64    3.98
  -1 -11   9  355.70    8.05
   1 -13   5  688.45   11.03
   1 -13   8   30.33    4.83
   3 -13   6   39.48    4.77
   3 -13   7  524.06    9.65
   3 -12   9   -0.59    3.38
   4 -12   5  172.77    6.40
   4 -11   3  199.23    6.46
   4 -11   9   27.25    3.59
   5 -10   8   51.97    4.06
   5  -9   9   10.40    3.35
   1 -13   6  157.09    6.48
   1 -13   7  284.18    7.90
   3 -11  10   19.45    3.39
   4 -12   6   19.29    4.56
   5 -10   4   97.61    5.28
  -1 -11   8   -3.28    4.45
   0 -12   8    1.63    4.88
   0 -11  10  598.79    9.82
   0 -10  11  348.19    7.01
   2 -13   6  557.98   10.16
   2 -13   7   27.01    3.66
   5 -10   7    6.40    3.43
  -1 -11   7  191.95    6.71
   0 -12   6   15.73    4.24
   0 -12   7  706.81   11.47
   2 -12   4  224.14    6.67
   2 -12   9  266.58    7.16
   2 -10  11  164.98    5.00
   3 -12   8  209.64    6.86
   4 -11   4  644.98   10.30
   5 -10   5   82.96    5.34
   5 -10   6   20.86    4.17
   0  -8  12   11.19    3.51
   1 -12   5  458.00    9.06
   1 -11  10   42.79    4.25
   1 -10  11  196.47    5.90
   2 -11  10  256.04    6.34
   3 -12   5   30.20    4.65
   3 -12   7    2.32    4.23
   3  -9  11    8.11    3.16
   4 -10   3  586.36    9.42
   5  -9   8   16.85    4.11
  -1 -10   9   13.08    4.51
   0 -11   9   36.44    4.58
   1 -12   8    5.86    4.21
   2 -12   5  452.27    9.32
   3 -12   6  435.21    9.14
   3 -11   9   38.94    4.49
   3 -10  10   12.17    3.28
   4 -11   5    2.18    4.55
   5  -8   9  164.27    5.21
   0  -9  11    7.23    4.69
   1 -12   6  677.02   10.38
   1 -12   7   -2.72    4.18
   1  -8  12    1.36    3.08
   2 -12   6    2.27    3.80
   2 -12   7  246.48    7.62
   4 -11   6  433.06    8.32
   4  -7  11    1.89    3.27
   5  -9   4  462.39    8.76
   0 -11   6  551.48    9.36
   0 -11   8 1147.40   13.78
   0 -10  10   71.04    5.26
   2 -11   9   36.24    4.72
   5  -9   5   46.40    4.68
   5  -9   7    4.97    3.86
   0 -11   7   17.16    4.50
   1  -9  11   10.11    3.99
   2 -10  10   24.83    4.06
   2  -9  11    6.76    3.67
   3 -11   8   11.32    3.19
   4 -10   4    7.42    3.10
   5  -9   6   14.70    4.55
   0  -7  12  217.48    5.61
   3 -11   5  258.71    6.57
   3 -11   6    4.41    4.11
   3 -11   7  619.05   10.69
   3 -10   9   11.97    3.81
   4 -10   5  594.72   10.45
   4  -9   9    6.77    3.76
   4  -8  10    2.12    3.53
   5  -8   8    7.19    3.46
   5  -7   9    0.40    3.57
   0 -10   9  888.83   12.47
   1 -11   6  313.24    7.87
   1 -11   8   -0.95    3.25
   1  -7  12  173.70    5.68
   2 -11   5  163.21    6.05
   3  -9  10   20.41    3.67
   4 -10   6   19.07    4.75
   4  -6  11   81.84    4.39
   5  -8   4    3.99    4.72
  -1  -8  10    3.35    4.15
   0  -9  10  615.11   10.24
   0  -8  11  282.26    7.22
   1 -11   7  210.80    6.31
   2 -11   6  396.69    8.62
   5  -8   7   14.22    4.07
   5  -5  10   83.55    4.36
  -1  -9   8   -0.65    4.21
   0 -10   8   65.32    5.27
   2 -10   9  414.88    8.84
   2  -8  11  212.45    6.16
   3 -10   8  174.59    6.76
   4  -9   4  703.94   10.41
   5  -8   5   56.46    4.73
   5  -8   6   -0.20    4.25
   0 -10   7  530.68    9.31
   0  -6  12    9.23    3.89
   1  -8  11  217.52    6.53
   2  -9  10  361.01    8.23
   2  -6  12   84.16    4.37
   3  -7  11   18.26    3.52
   3  -5  12  265.53    5.70
   4  -8   9  410.68    8.16
   4  -7  10  264.83    6.46
   5  -7   8   -0.25    3.96
   5  -6   9   68.66    4.32
   1 -10   8   40.43    4.92
   2 -10   8   -0.49    4.30
   3 -10   6  156.98    6.43
   3  -9   9   -0.73    4.08
   3  -8  10   10.04    4.00
   4  -9   5    0.32    4.00
   4  -9   6  652.74   10.73
   4  -5  11   14.32    3.79
  -1  -8   9   21.62    4.68
   0  -9   9  151.34    6.40
   1 -10   7   39.51    4.57
   1  -6  12    5.21    3.56
   5  -7   7   39.70    4.64
   5  -4  10   99.70    4.56
   0  -7  11   33.19    4.48
   2 -10   6  201.09    6.02
   2  -9   9   41.71    5.14
   2  -7  11    6.51    3.66
   3  -9   8   10.92    4.24
   5  -7   5   56.20    5.06
   5  -7   6   79.26    5.30
  -1  -8   8   33.61    4.46
   0  -9   8  915.46   12.35
   0  -5  12  118.96    5.29
   1  -7  11    6.40    4.33
   1  -3  13   88.42    3.82
   2  -8  10   19.07    4.80
   2  -5  12  180.62    5.36
   3  -6  11  129.51    5.06
   3  -4  12  115.53    4.23
   4  -7   9   28.65    4.21
   4  -6  10   -2.22    3.82
   5  -6   8   40.69    4.69
   5  -5   9   15.93    3.71
   3  -9   6  157.79    6.24
   3  -9   7   77.78    5.47
   3  -7  10   26.80    4.28
   4  -8   5  408.85    8.64
   4  -4  11   98.47    4.38
   5  -3  10    3.15    3.85
  -1  -7   9   86.10    5.50
   0  -8   9 1444.04   15.38
   0  -2  13    3.76    3.47
   1  -9   8    3.20    4.21
   1  -5  12  160.76    5.72
   2  -9   8  549.74   10.51
   4  -8   6    8.45    4.46
   5  -6   7    2.90    4.37
   0  -7  10  998.73   12.94
   0  -6  11  374.89    8.64
   1  -9   7  258.43    7.12
   1  -2  13   57.49    3.71
   2  -9   6  841.41   11.86
   2  -9   7   96.61    5.47
   2  -6  11  291.76    7.31
   3  -3  12   83.09    4.41
   4  -5  10  191.78    6.25
   0  -8   8    0.97    4.03
   0  -4  12   94.91    5.12
   1  -6  11  173.79    6.41
   2  -8   9  332.04    7.73
   2  -7  10  397.71    8.92
   2  -4  12  198.58    5.87
   3  -8   8   50.64    5.00
   3  -5  11  116.30    4.67
   4  -6   9  349.05    8.25
   4  -3  11  152.34    5.09
   5  -6   6  184.94    6.70
   5  -5   8   -2.47    3.85
   5  -4   9    9.32    3.79
   5  -2  10  243.03    6.20
   1  -4  12   53.85    4.53
   3  -8   7   21.83    4.35
   3  -7   9  133.55    6.19
   3  -6  10  114.43    5.59
   4  -7   7    7.22    4.72
   1  -8   8    9.35    4.16
   1  -1  13  228.40    5.37
   2  -8   8   19.76    4.47
   3  -8   6    9.70    4.11
   4  -7   5   68.34    5.07
   4  -7   6  525.89    9.71
  -1  -6   9  165.07    6.50
   0  -7   9    3.09    4.52
   0  -5  11  157.75    6.72
   2  -5  11  122.13    5.91
   2  -3  12   46.92    4.63
   4  -4  10   37.96    4.31
   4  -2  11   34.33    4.13
   5  -3   9  176.21    6.02
   5  -1  10    4.11    3.89
  -1  -5  10    8.27    4.64
   0  -6  10   31.61    5.10
   0  -3  12   10.39    4.26
   0   0  13   -2.13    3.45
   1  -8   7   12.58    3.67
   1  -5  11    7.46    4.37
   2  -8   7 1397.85   14.80
   2  -7   9    7.59    4.45
   2  -6  10   15.94    4.28
   3  -7   8   17.15    4.77
   4  -5   9   32.88    4.90
   5  -5   5  593.99    9.79
   5  -5   6    9.49    4.48
   0  -7   8  871.69   11.76
   1   0  13    1.07    3.24
   3  -6   9   50.12    4.99
   3  -5  10   74.02    5.42
   3  -7   7  221.59    7.01
   4  -6   7  804.19   11.36
   4  -3  10   87.36    4.85
   4  -1  11  223.64    6.38
   5  -4   7   32.26    4.99
   5  -2   9   57.55    4.90
   5   0  10  265.60    6.50
   0  -4  11  130.63    6.58
   0   1  13  357.45    6.66
   2  -7   8  453.71    9.32
   2  -4  11  170.65    6.29
   2  -2  12  261.29    6.61
   3  -7   6  158.35    5.91
   4  -6   6   13.79    4.11
   5  -3   8   37.73    4.78
  -1  -5   9  551.42    9.88
   0  -6   9  932.16   11.85
   0  -5  10  728.71   12.03
   1  -4  11  123.86    6.46
   1  -2  12  151.71    6.22
   1   1  13  226.38    5.34
   2  -7   7    7.78    4.26
   2  -6   9  335.65    8.63
   2  -5  10  437.19    9.34
   3  -6   8  235.03    7.50
   3   0  12  145.84    5.16
   5  -4   5    9.70    4.28
   5  -4   6  413.42    8.65
   5   1  10    5.00    3.86
   0   2  13    4.34    3.94
   3  -5   9  326.94    8.35
   3  -4  10  373.16    8.05
   4   0  11   -1.48    3.80
   5  -1   9  530.47    9.25
   1   2  13   56.94    4.02
   2  -3  11  235.18    7.12
   2  -1  12   22.17    4.25
   3  -6   7   -0.13    4.22
   3  -2  11    0.20    4.13
   3   1  12    2.06    3.65
   4  -5   7   32.57    4.82
   4  -2  10  169.31    5.32
   5  -3   7  657.59   11.16
   5  -2   8  517.92    9.48
   0  -3  11  323.73    9.03
   0  -1  12    4.71    4.63
   0   3  13  212.99    5.67
   2  -6   8  221.86    7.40
   4  -5   6  538.99    9.65
   4   1  11  227.49    6.30
   0  -5   9   42.49    5.26
   0  -4  10   78.35    6.22
   1  -6   8  456.67    8.95
   1  -1  12   29.98    4.34
   1   3  13   91.63    4.28
   2  -5   9    9.60    4.41
   2   0  12  252.30    6.65
   3  -5   8   -1.92    4.57
   3  -3  10   21.61    4.95
   3   2  12  134.16    5.07
   5  -3   6   47.61    4.89
   5   0   9    0.73    3.98
   5   3  10    8.96    3.91
  -1  -4   9   -0.96    4.67
   0   4  13   31.39    3.97
   1   4  13   41.95    3.92
   2  -6   7  767.47   11.38
   3  -4   9    5.99    4.61
   3  -1  11  262.43    7.42
   4   2  11   31.51    3.92
   0   0  12  529.54    9.46
   2  -2  11   46.04    3.98
   3   3  12   87.01    4.52
   4  -4   7  280.90    7.90
   5  -2   7    1.56    4.89
   5  -1   8   29.54    4.89
   5   4  10   99.68    4.89
   0  -2  11   12.55    4.92
   1  -2  11   26.94    4.93
   1   0  12  237.18    6.69
   2  -5   8  705.87   11.42
   2   1  12   24.09    4.25
   3  -5   7  307.35    8.03
   3  -2  10  336.22    8.50
   3   0  11   -0.51    4.28
   4  -4   6   65.52    4.80
   4   0  10  210.55    6.45
   4   3  11  157.18    5.31
   5   1   9  525.40    9.35
   1  -5   8   28.56    3.96
   2  -4   9  585.84   10.82
   2  -3  10  149.38    6.58
   3  -4   8  276.42    8.07
   3   4  12  114.28    4.81
   5  -2   6  820.99   11.51
   0  -4   9  203.75    7.17
   0  -3  10  121.00    5.74
   0   1  12    4.33    4.70
   1   1  12   36.90    4.58
   2  -1  11   72.73    5.34
   2   2  12  263.59    6.87
   3  -3   9  708.69   11.87
   3   5  12  273.14    6.04
   4   4  11  103.51    4.91
   5  -1   7 1534.39   15.88
   5   0   8  854.05   12.26
   5   2   9   52.85    4.85
   0  -1  11  357.46    9.01
   4  -3   7   60.69    5.54
   4   1  10    4.25    3.92
  -1   0  11    0.74    3.75
   2  -2  10    7.20    4.44
   2   3  12   52.61    4.60
   3  -4   7   17.30    4.34
   3  -1  10    4.05    4.43
   4   6  11   84.84    4.66
   5   3   9  181.72    6.13
   0   2  12  392.19    8.68
   1   2  12  158.28    6.20
   2  -3   9   17.19    4.89
   2   0  11   -0.93    4.35
   3  -3   8    4.12    4.33
   3  -2   9    0.43    4.83
   4  -3   6  282.45    7.47
   5  -1   6    2.88    4.60
   5   1   8   34.39    5.17
   0  -3   9  231.40    7.26
   0  -2  10   55.94    4.60
   2   4  12  199.12    6.27
   5   0   7    0.44    5.04
   5   4   9    5.55    4.02
  -1  -1  10   24.37    5.22
   0   0  11    1.73    4.77
   1   3  12  133.61    5.81
   3   0  10  257.78    7.91
   4  -2   7  253.52    7.94
   5   2   8  519.38   10.01
   2  -1  10    0.66    3.36
   2   1  11   74.34    4.41
   2   5  12  179.98    6.01
   3  -3   7  715.82   11.02
   3   3  11  194.55    6.70
   4   3  10   89.41    5.23
   5   0   6 1376.73   14.90
   5   5   9   12.77    4.39
   0  -1  10   19.28    5.16
   2  -2   9   34.58    5.10
   2   6  12   90.13    4.64
   3  -2   8  774.51   12.15
   3  -1   9  881.70   13.20
   4  -2   6  116.52    5.84
   5   1   7 1488.05   15.90
   5   6   9   68.82    4.66
   0   1  11  362.38    9.37
   0   4  12   99.02    5.58
   2   2  11   46.51    5.22
   2   7  12  295.39    6.47
   2   8  12    8.50    3.72
   3   1  10    6.08    3.35
   3   4  11  138.79    5.28
   4   4  10   33.62    4.92
   5   3   8   40.44    5.35
   5   7   9   -2.17    3.80
   5   8   9  167.92    5.88
   5   9   9    9.23    4.25
  -1   0  10  975.72   12.95
  -1   2  11   15.42    4.80
   0  -2   9  130.96    5.29
   1   5  12  156.60    6.08
   2   0  10   22.16    4.92
   3   5  11  114.45    5.65
   4  -1   7   36.71    4.12
   1   6  12    3.49    4.24
   2   3  11  242.14    7.52
   3   0   9    0.91    4.79
   3   2  10  348.87    8.76
   5   1   6   -1.57    4.79
   5   2   7    5.27    4.99
   5   4   8  168.39    6.68
   0   0  10   88.80    5.90
   0   2  11   12.88    5.47
   0   6  12   16.81    4.46
   1   7  12  174.93    5.81
   2  -1   9   10.42    4.75
   3  -2   7    6.10    3.30
   3  -1   8   15.24    4.66
   4  -1   6   47.36    5.16
  -1   3  11  298.50    7.97
   0   7  12  224.22    6.33
   1   8  12    4.15    3.42
   1   9  12  189.81    5.27
   2   1  10   -0.66    4.39
   3   8  11  146.13    5.68
   3   9  11   10.36    3.95
   3  10  11  149.16    5.12
   4   0   7   -2.91    4.47
   4   1   8   65.76    5.02
   5   3   7  664.89   10.95
   5   5   8    2.03    4.61
  -1   1  10   25.38    4.92
   0  -1   9   26.59    4.72
   0   8  12   11.63    4.07
   0   9  12  269.90    6.66
   0  10  12    1.47    3.26
   2   4  11  165.95    5.90
   3   1   9  894.73   13.49
   3   3  10   24.31    4.01
   5   2   6  824.11   12.17
   0   3  11  315.16    8.59
   2   0   9   -1.14    4.75
   4   2   8   64.23    5.75
   5   6   8   35.07    5.16
   0   1  10   19.51    4.91
   2   2  10    4.33    4.42
   3  -1   7  864.85   12.11
   3   0   8  906.12   12.51
   3   4  10  377.77    9.30
   4   0   6   44.11    5.29
   5   4   7   26.84    5.75
   5   7   8    6.00    4.30
  -1   2  10  616.02   10.80
   0   4  11  130.65    6.47
   2   6  11  297.76    7.95
   3   2   9    1.47    4.92
   4   1   7   38.22    5.00
   5   3   6   42.07    5.75
   5   8   8    3.51    4.48
   5   9   8   13.80    3.90
   5  10   8   54.99    4.80
   0   0   9    0.02    4.29
   2   7  11    9.91    4.40
   3   5  10   79.30    5.81
   5   5   7  269.71    8.21
   0   2  10   52.43    5.56
   0   5  11  155.78    6.68
   2   1   9    8.44    3.64
   2   8  11  221.22    6.45
   2  12  11  116.11    4.81
   3   1   8   15.87    4.82
   3   6  10  109.72    6.13
  -1   6  11  105.86    5.65
   2   0   8   73.67    5.06
   2   9  11    9.68    4.00
   2  10  11  165.64    5.79
   3   0   7    1.56    2.96
   3   3   9  697.89   11.37
   4   1   6   53.80    5.29
   4   2   7  258.01    8.02
   5   4   6  429.05    9.66
   5   6   7    1.57    4.69
  -1   3  10   27.95    5.05
   0   6  11  372.04    8.86
   1   1   9 1056.75   13.60
   2   4  10    2.46    4.64
   3   7  10   30.18    4.66
   4   4   8    2.55    4.79
   4  12   9  209.69    6.23
  -1   7  11   56.16    5.27
   0   1   9   29.73    4.77
   0   3  10  118.83    6.77
   3   2   8  782.83   12.26
   3   4   9    0.62    5.27
   3   8  10    4.96    4.35
   3   9  10   16.08    4.38
   3  11  10   21.69    3.95
   3  12  10   79.14    4.53
   4  10   9  291.59    7.26
   4  11   9   29.00    4.15
   5   7   7   39.31    4.97
   2   6   7  783.66   10.75
   2   7   7    5.99    3.80
   2  12   6    3.25    3.73
   3  13   6   35.90    4.76
   4   2   7  262.30    6.83
   4  10   7  939.15   12.08
   5   9   7    0.36    3.74
   5  13   6    6.10    3.25
   6   1   6   12.46    3.51
   6  14   5   92.99    3.59
   3   9   7   78.18    5.27
   4  13   6  220.54    6.29
   4  15   5  121.75    5.66
   5   5   7  275.47    7.32
   5   6   7    5.40    3.78
   5   7   7   36.30    4.53
   5   8   7   12.40    3.86
   2  11   6  384.21    8.40
   3   4   7   23.60    3.96
   3   7   7  215.34    6.95
   3   8   7   21.23    4.07
   4   4   7  289.45    7.52
   4   8   7 1645.36   15.92
   4   9   7   16.31    3.51
   5   0   6 1390.81   12.90
   6   2   6    4.63    3.73
   7  11   5  181.10    4.85
   3   6   7    7.15    2.68
   3  12   6  444.45    8.82
   4   5   7   30.81    4.48
   4   6   7  831.73   11.93
   4   7   7    9.13    4.36
   6  10   6    5.02    3.50
   6  15   4   23.34    2.99
   2  10   6  193.72    6.73
   3  14   5  109.20    5.13
   4  12   6   15.86    4.39
   5   1   6   -0.58    3.90
   5  14   5   20.71    4.10
   6   3   6  186.08    5.71
   7   2   5   18.61    3.40
   7  10   5   10.67    3.13
   7  13   4   28.60    3.20
   8   9   4  242.99    5.16
   3  11   6    0.40    4.42
   5  11   6    4.67    3.48
   6   4   6   53.87    4.64
   6   8   6   11.17    3.75
   6  16   3   -0.89    2.62
   7   3   5  632.13    8.81
   8   4   4  123.92    4.37
   2   9   6  814.78   10.45
   4   1   6   54.08    4.46
   4  14   5    7.15    3.95
   5   2   6  838.07   10.83
   5  10   6   20.80    4.01
   6  12   5  320.41    6.69
   7   9   5   36.98    3.50
   8   5   4  188.63    4.84
   8   6   4   62.72    3.79
   8   7   4  163.73    4.62
   5  13   5  151.78    5.52
   5  15   4   60.18    4.85
   7   4   5    4.68    3.87
   7   5   5  300.17    6.74
   7   8   5   31.98    3.81
   3  13   5  311.22    7.81
   4   2   6  116.11    4.95
   4  10   6   22.95    4.41
   5   3   6   46.39    3.90
   5   9   6   23.02    3.92
   6   1   5   78.81    4.58
   6  14   4   72.21    4.32
   7   6   5   20.80    3.90
   8  11   3   19.61    3.32
   2  11   5  156.67    5.98
   3   8   6   13.89    4.00
   4  13   5   77.96    4.82
   4  15   4   -1.11    3.74
   5   5   6    9.36    4.22
   5   7   6   77.39    5.10
   5   8   6    2.48    2.78
   6  11   5    6.45    3.51
   3   7   6  165.73    6.00
   3  12   5   28.87    4.81
   4   4   6   60.03    4.58
   4   8   6    5.55    4.19
   5   0   5    2.14    3.44
   5  16   3    4.90    3.42
   6   2   5  204.45    6.07
   6  10   5  391.50    7.89
   7  11   4   41.67    3.49
   7  15   2    9.95    2.63
   8  10   3  271.41    5.45
   4   5   6  559.26    9.55
   4   6   6   13.25    4.40
   4   7   6  531.22    9.37
   4  12   5  180.40    6.42
   5  14   4  356.03    7.45
   5  11   5  174.25    6.08
   6   3   5    9.67    3.93
   6   9   5   36.76    4.52
   7  10   4  188.21    5.56
   7  13   3  161.86    4.79
   8   3   3  349.33    6.42
   8   9   3   -1.12    2.84
   8  12   2   60.81    3.47
   3  11   5  264.87    7.26
   4  14   4  177.18    6.38
   5   1   5  727.67    9.27
   6   4   5  480.27    8.90
   6   7   5   18.74    4.21
   6   8   5  563.00    9.45
   5   2   5   61.67    4.57
   5  10   5   91.28    5.41
   6   6   5  531.37    9.25
   6  12   4   52.08    4.50
   7   3   4  155.80    5.77
   7   9   4  161.38    4.94
   8   5   3  315.07    6.39
   8   6   3  154.39    5.14
   8   7   3  143.01    4.84
   3  10   5   27.71    4.17
   3  13   4  216.67    6.39
   4  10   5  611.46   10.50
   4  15   3  298.50    7.51
   5   9   5   44.49    4.51
   5  13   4   86.82    5.00
   6  14   3   74.84    4.38
   7   4   4  166.46    5.57
   7   5   4   26.24    4.09
   7   7   4  208.01    5.97
   7   8   4    6.67    2.60
   7  12   3  167.16    5.30
   8  11   2  155.45    4.60
   8  13   1  301.22    5.15
   4  13   4   81.87    5.24
   5   3   5  855.25   10.89
   5   8   5   56.95    4.74
   6  11   4  409.90    8.36
   7  15   1  106.41    3.82
   9   5   1   21.93    3.41
   9   6   1  465.90    6.29
   9   7   1    9.57    3.28
   4   9   5    0.79    3.80
   5   6   5  192.71    6.29
   5   7   5   58.20    4.90
   6  15   2   31.37    3.66
   7  11   3  165.43    5.51
   3  12   4  330.36    7.72
   5  14   3  103.40    5.16
   6  10   4   87.17    5.08
   6  16   1   39.01    3.75
   7  13   2  138.93    4.97
   8  10   2   36.60    3.59
   4   6   5  348.50    7.67
   4   7   5   71.45    3.98
   4  12   4   97.27    5.66
   6   2   4   92.18    5.04
   6   9   4  323.66    7.66
   7  10   3  188.81    5.98
   8   9   2  340.12    6.47
   8  12   1   35.78    3.29
   3  11   4  189.15    6.35
   4  14   3   56.67    5.02
   6   3   4  772.60   10.53
   6   8   4    9.35    3.99
   7   2   3  322.68    7.09
   8   3   2   90.45    4.49
   4  11   4  645.33   10.57
   5  10   4   96.56    5.55
   5  15   2   12.13    4.04
   6   4   4   43.62    4.55
   6   6   4    2.79    3.97
   6   7   4  404.82    8.66
   6  12   3  420.76    8.37
   6  14   2   71.01    4.25
   7   9   3   44.65    4.45
   7  12   2   63.02    4.41
   8   4   2  260.74    6.12
   8   8   2    3.30    3.42
   8  13   0    4.41    2.97
   3  13   3  190.05    6.28
   4  15   2   12.84    4.05
   5  13   3  335.14    7.33
   5  16   1   23.87    3.85
   7   3   3  270.95    7.07
   7   8   3  329.32    7.59
   7  15   0   77.92    3.91
   8   5   2  203.58    5.84
   8   6   2  156.48    5.15
   8  11   1  141.57    4.61
   9   4   0   11.86    3.66
   9   7   0  522.51    7.44
   4  13   3  590.64   10.16
   5   9   4  471.32    9.35
   6  11   3  207.68    6.77
   7   4   3  283.76    7.07
   7   5   3  140.88    5.83
   9   5   0  368.27    6.10
   9   6   0    0.60    3.13
   5   3   4   67.60    4.33
   5   8   4    7.73    3.52
   7  11   2  231.30    6.45
   8  10   1  218.95    5.66
   3  12   3  245.64    7.07
   4   9   4  699.71    9.91
   5   5   4  302.02    7.33
   5   6   4   64.25    5.04
   6   1   3 1001.34   11.07
   6  10   3  280.00    7.34
   8  12   0  270.20    5.59
   9   9  -1    8.55    3.25
   4   8   4    3.74    3.46
   4  12   3  725.23   11.13
   7  10   2    3.74    4.03
   8   2   1   31.47    3.95
   8   9   1   73.03    4.16
   8  13  -1  240.17    5.14
   5  11   3  105.15    5.74
   5  15   1   98.13    5.14
   6   2   3   97.45    5.03
   6   9   3    0.49    2.90
   6  12   2  104.47    5.53
   7   1   2   31.38    4.01
   8   8   1  421.19    7.69
   4  11   3  202.82    6.69
   5  13   2  585.42    9.90
   6   3   3  967.49   11.50
   6   8   3  203.47    6.58
   6  16  -1   11.16    4.13
   7   2   2  761.35   10.27
   7   9   2  271.03    6.99
   8   3   1  318.69    7.00
   8  11   0   16.16    3.18
   9   3  -1    5.27    2.91
   9   7  -1   20.50    3.27
   3  13   2  381.25    7.90
   5  10   3  897.59   12.07
   6   4   3  711.20   10.48
   6   6   3  543.88    9.69
   6   7   3  154.04    5.34
   6  15   0    3.38    3.42
   7   8   2   42.71    4.47
   8   5   1  137.60    5.32
   8   6   1  195.21    5.97
   9   4  -1   88.64    4.06
   9   5  -1   18.90    3.36
   9   6  -1  404.64    6.78
   4  13   2  173.35    6.53
   5   9   3   52.33    4.86
   6  11   2  277.16    7.55
   7   3   2  513.32    9.08
   7   4   2  460.34    8.87
   7  11   1   11.18    3.97
   7  13   0  236.80    6.45
   8  10   0   92.77    4.64
   8  12  -1   -1.40    3.07
   8  13  -2   11.25    3.65
   9   9  -2  392.79    6.44
   5  12   2   81.70    5.45
   5  14   1   16.88    4.22
   7   5   2  342.15    7.34
   5   8   3  865.53   11.19
   6  10   2   62.59    4.83
   6  16  -2  449.02    7.50
   8   9   0  248.10    6.43
   4  12   2  336.06    8.13
   4  14   1   81.03    5.23
   5   6   3  637.01    9.93
   5   7   3   43.58    3.69
   5  15   0   10.12    3.73
   5  16  -1    4.04    3.52
   6  14   0  435.85    8.34
   7  12   0   82.52    4.78
   8   8   0    3.03    3.54
   8  11  -1  152.01    5.01
   9   7  -2  545.44    7.42
   6   1   2    9.01    3.70
   6   9   2  221.91    6.24
   6  12   1   58.60    4.98
   7   9   1   11.96    4.25
   7  15  -3   84.19    3.73
   8   2   0  575.08    8.42
   8  12  -2  101.83    4.38
   8  13  -3  198.92    4.88
   9   3  -2   76.00    3.93
   9   4  -2   -2.23    3.83
   9   5  -2  319.52    6.41
   9   6  -2    1.93    3.24
   9   9  -3    1.12    3.53
   5  13   1   45.67    4.84
   6   8   2   94.88    5.35
   7   1   1  972.76   11.15
   8   3   0    1.46    3.64
   8   4   0  212.08    6.43
   8   5   0    0.23    3.59
   8   6   0   50.78    4.65
   8  10  -1   24.26    3.76
   4  11   2  211.88    6.21
   5  10   2   12.76    4.42
   6   2   2 1371.32   12.71
   6  11   1  264.55    7.61
   7   2   1   94.96    4.91
   7   8   1  214.13    6.24
   7  14  -2    9.69    3.62
   4  13   1  358.48    7.76
   6   3   2  133.38    4.77
   6   4   2 1002.16   12.05
   6   6   2  239.79    6.95
   7   3   1  175.70    6.25
   7   7   1  123.85    5.08
   7  15  -4   11.65    2.75
   8   9  -1    5.90    3.79
   8  11  -2    3.92    3.22
   8  13  -4    3.14    2.68
   9   9  -4  518.74    6.80
   5   9   2  644.04   10.24
   5  12   1  516.93    9.46
   5  15  -1   80.46    4.90
   6  14  -1   11.20    3.99
   6  15  -2    7.27    3.67
   7   4   1  638.84   10.35
   7   5   1  120.86    5.70
   7  10   0   23.09    4.37
   8  12  -3    3.50    3.30
   9   7  -3    1.26    3.32
   5   8   2   44.29    4.53
   6  10   1  129.32    5.31
   7  12  -1  302.01    7.21
   8   8  -1  118.91    5.33
   9   3  -3   28.86    3.44
   9   4  -3  294.97    5.93
   9   5  -3   17.51    3.49
   9   6  -3  576.61    7.52
   4  12   1   53.40    4.71
   6   9   1   78.16    4.99
   7   9   0  748.93   10.92
   7  14  -3  151.09    5.13
   8   2  -1   -5.81    3.86
   8   7  -1   37.06    4.65
   8  10  -2    0.33    3.59
   5  13   0   71.92    5.03
   8   3  -1  535.48    9.05
   8  11  -3    9.40    3.09
   8  12  -4  149.14    4.65
   6   8   1  237.68    6.93
   6  11   0    8.02    4.35
   6  13  -1  418.54    8.58
   6  15  -3  309.54    6.96
   7   8   0   15.19    4.30
   7  14  -4  142.04    4.75
   8   4  -1   23.65    4.21
   8   5  -1  174.07    5.54
   8   9  -2    3.00    3.73
   9   6  -4    1.44    3.07
   9   8  -5  379.13    5.95
   4  13   0   17.75    3.95
   5  10   1  539.71    9.53
   5  14  -1  155.15    5.99
   5  15  -2   53.04    4.38
   6   7   1   73.14    5.06
   6  14  -2  523.59    8.82
   7   1   0   79.36    4.77
   7   7   0  457.75    9.09
   7  12  -2    2.58    3.66
   8  12  -5  112.53    4.45
   9   3  -4   51.97    3.65
   9   5  -4  341.84    6.25
   5  12   0   16.85    4.44
   6   6   1  453.55    8.83
   7   2   0   80.56    4.73
   7  10  -1  679.72   10.53
   7  14  -5   12.47    3.11
   8   8  -2   37.05    4.14
   8  10  -3   33.81    3.93
   4  14  -1   -0.13    4.07
   5   9   1    2.32    3.81
   6  10   0  287.48    7.72
   6  15  -4    5.63    3.49
   7   3   0  732.20    9.99
   7   4   0   -0.21    4.44
   7   5   0  856.75   11.13
   7  14  -6  391.05    5.81
   8   7  -2    8.33    3.83
   8  11  -4    8.33    3.54
   9   6  -5  350.18    6.28
   7   9  -1   17.51    4.35
   7  11  -2  261.59    7.41
   8   9  -3   13.74    3.78
   9   3  -5   63.98    3.68
   9   4  -5  150.97    4.52
   9   5  -5   50.70    3.87
   4  12   0  340.95    7.62
   5  15  -3  159.39    5.65
   6   9   0    5.27    4.16
   6  13  -2   78.75    5.12
   6  14  -3   23.26    4.12
   7  12  -3  327.88    7.33
   8   2  -2  979.70   11.10
   8   3  -2   29.81    4.55
   8   4  -2  631.18    9.69
   8   5  -2    7.25    4.20
   8  10  -4   50.07    4.07
   8  11  -5   31.25    3.59
   9   6  -6   21.57    3.41
   5  14  -2    4.45    4.12
   6  11  -1  195.18    6.75
   7   8  -1 1387.20   14.76
   8   8  -3    8.22    3.81
   9   5  -6  116.34    4.32
   6   8   0    2.31    3.39
   7   7  -1   33.24    4.77
   7  10  -2   13.53    4.27
   7  13  -5  125.20    5.02
   5  10   0    2.52    3.47
   5  12  -1  636.70   10.38
   6   7   0  196.90    6.69
   6  14  -4  398.75    7.74
   7   1  -1   23.41    4.20
   7   6  -1 1153.45   13.42
   8   7  -3   13.84    3.94
   8   9  -4    7.48    3.91
   8  10  -5  284.07    6.09
   4  14  -2  643.41    9.83
   6   6   0  440.32    8.68
   6  10  -1   34.75    4.79
   6  13  -3  449.99    8.91
   7   2  -1  398.19    7.94
   7   3  -1   55.67    4.67
   7   4  -1  707.76   10.72
   7   9  -2  909.22   12.17
   7  11  -3    5.66    3.04
   7  13  -7  266.32    4.96
   7  13  -6  197.81    5.04
   8   1  -3 1445.74   12.95
   5   9   0 1146.02   12.86
   5  14  -3   58.59    4.92
   8   2  -3   16.99    4.22
   8   3  -3  723.16   10.26
   8   4  -3    2.16    3.74
   8   5  -3  183.63    6.20
   8   8  -4   15.34    4.03
   8  10  -7  286.01    5.44
   8  10  -6    6.97    3.11
   6   9  -1   64.33    5.45
   7   8  -2   -2.68    4.67
   7  10  -3  412.56    8.68
   8   9  -5   45.06    4.21
   4  12  -1   16.01    4.08
   5  11  -1    3.88    3.27
   6  14  -7   80.91    3.97
   6  14  -6  230.81    5.91
   7  11  -4  269.53    7.09
   8   7  -4  128.13    5.34
   6   8  -1    8.47    3.90
   6  13  -4    5.64    3.92
   7   7  -2 1631.42   15.94
   8   8  -5  364.45    7.61
   8   9  -8  301.03    5.49
   8   9  -7   24.95    3.35
   8   9  -6  481.44    7.51
   4  13  -2    7.59    3.79
   5  12  -2    9.92    4.47
   5  14  -4  124.50    5.33
   6  10  -2   73.11    5.31
   7   6  -2  133.09    6.18
   7   9  -3    2.23    3.93
   8   1  -4    4.60    3.51
   8   5  -4   42.92    4.72
   5  13  -3   22.20    4.69
   6   7  -1  327.71    7.77
   7   1  -2   51.98    4.24
   7  10  -4    0.63    3.99
   7  11  -5   15.57    4.08
   8   2  -4  721.73    9.94
   8   3  -4   12.02    4.46
   8   4  -4  367.29    7.73
   8   7  -5    1.27    4.07
   8   8  -6   -2.60    3.24
   6   6  -1   90.83    5.16
   7   2  -2   71.11    5.04
   7   3  -2  172.03    6.08
   7   4  -2   73.04    4.24
   7   8  -3  856.60   11.91
   8   8  -8    6.12    3.50
   8   8  -7  330.14    6.38
   5   9  -1    9.56    3.76
   5  11  -2  921.64   11.94
   5  14  -5   17.86    3.87
   6   5  -1  504.67    8.60
   6   9  -2  112.72    5.91
   6  13  -8  214.92    5.21
   6  13  -6  124.51    5.28
   7  11  -6  192.62    6.04
   8   7  -6  491.11    8.19
   4  12  -2  148.33    5.94
   6  13  -7   35.31    3.94
   7   7  -3    0.39    3.24
   7   9  -4  305.31    7.60
   7  10  -5  368.09    8.05
   7  11  -7  143.90    5.12
   8   4  -5  191.64    6.31
   8   7  -8  179.74    4.96
   8   7  -7    7.51    3.31
   5  12  -3  222.05    6.73
   5  13  -4  116.15    5.75
   6   8  -2   57.44    4.57
   6  10  -3   50.84    5.17
   7   6  -3 1101.56   13.41
   8   2  -5   32.86    4.28
   8   3  -5  570.71    9.08
   8   6  -9  158.44    4.58
   8   6  -6   26.70    3.94
   6  12  -5  145.14    5.18
   7   8  -4   10.00    3.96
   7  10  -9   21.69    3.13
   7  10  -6    6.31    3.99
   8   6  -8    6.18    3.01
   8   6  -7  281.27    6.38
   6   7  -2    7.19    4.07
   6  12  -9  295.71    5.56
   7   0  -3    1.67    3.56
   7   1  -3    2.08    3.39
   7   9  -5   53.76    4.93
   8   1  -6    8.86    3.62
   8   4  -6  253.76    6.56
   5  11  -3    7.25    4.20
   5  13  -5   88.23    5.33
   6   6  -2  429.24    8.54
   6   9  -3   98.50    5.49
   7   2  -3   90.09    5.15
   7   3  -3   73.82    4.23
   7   7  -4  470.82    9.27
   7  10  -8  105.05    4.52
   7  10  -7  100.76    4.10
   8   0  -7    0.11    3.87
   8   2  -6  535.21    8.46
   8   3  -6   67.74    4.68
   4  13  -4   32.56    4.45
   5   9  -2 2075.79   16.88
   5  12  -4   90.48    5.26
   6  12  -8   12.80    3.42
   6  12  -7  172.68    5.84
   7   8  -5  337.25    8.02
   7   9  -6  251.21    6.99
   8   0  -8   32.73    3.55
   8   1  -9   56.47    3.68
   8   1  -7   74.18    4.42
   8   3  -9   20.37    3.67
   8   3  -7  202.44    6.00
   8   4  -8   71.86    4.33
   8   4  -7  204.74    5.76
   4  12  -3   76.96    4.07
   5  13  -6   79.47    5.32
   6   5  -2   64.83    4.43
   7   6  -4    5.98    3.22
   7   9  -9   29.22    3.45
   8   1  -8   64.34    4.04
   8   2  -8   74.91    4.12
   8   2  -7   87.83    4.64
   5  13  -8   11.12    4.01
   5  13  -7  409.46    8.11
   7   7  -5   33.57    4.72
   7   8 -10   18.28    3.21
   7   9  -8   61.33    4.01
   7   9  -7   25.43    4.37
   5  12  -5  323.98    7.90
   6   7  -3   29.83    4.25
   6   9  -4   72.68    5.43
   6  11  -9   11.50    3.36
   7   0  -4   49.46    4.65
   5  11  -4  600.30   10.19
   6  10  -5  156.47    5.52
   6  11  -8  236.33    6.18
   7   1  -4    2.06    3.96
   7   2  -4   35.23    4.50
   7   3  -4  144.09    5.25
   7   6  -5  518.68    9.78
   7   8  -9   35.04    3.74
   7   8  -7   76.65    4.94
   6  10 -10    0.75    2.89
   7   7 -10    0.20    3.10
   7   7  -6  164.95    6.24
   7   8  -8    1.07    3.81
   4  13  -6  179.05    6.70
   5   9  -3  260.94    6.75
   5  12  -9    1.85    3.42
   5  12  -6  113.37    5.37
   6   8  -4   62.71    4.16
   6  10  -6   13.65    4.71
   7   5  -5   76.12    4.61
   5  11  -5   16.03    4.66
   5  12  -8  241.00    6.33
   5  12  -7   69.32    5.07
   6   5  -3  123.31    4.84
   6   9  -5   22.76    3.56
   7   6 -10  249.31    5.83
   7   7  -8   74.85    4.84
   7   7  -7   23.10    4.17
   4  13  -7   13.54    3.61
   6   7  -4  201.84    6.35
   6  10  -7  491.70    9.29
   7   0  -5   -0.73    3.81
   7   1  -5  628.21    9.94
   7   2  -5    0.15    4.18
   7   3  -5  334.63    7.84
   7   4 -11   17.82    3.48
   7   5  -6  417.90    8.80
   4  12  -5  280.93    7.06
   5  10 -11   31.07    3.30
   5  11 -10    2.78    3.07
   6   8 -11  280.72    5.41
   6   8  -5  286.40    7.72
   6   9 -10  435.29    7.10
   6   9  -6  459.30    9.46
   7   5 -10    5.54    3.52
   7   6  -9   32.02    3.93
   7   6  -7   93.95    5.52
   4  11  -4  392.87    7.93
   5  11  -6  289.28    7.85
   6   6  -4    6.01    4.09
   7   1 -11  745.94    7.89
   7   2 -11   48.25    3.89
   7   5  -7   67.09    5.07
   7   6  -8   63.47    3.84
   5   9  -4  487.02    8.72
   5  11  -9   41.88    4.16
   6   9  -9   10.62    4.12
   6   9  -7    2.19    3.99
   7  -1  -6   13.06    3.97
   7   0  -6  696.57   10.08
   7   2  -6  755.52   11.25
   7   3  -6  179.32    6.84
   7   5  -9  266.26    6.33
   7   5  -8   39.65    4.36
   4  12  -6  184.66    6.26
   5  11  -8   -1.85    4.05
   5  11  -7   93.54    5.56
   6   5  -4   13.81    3.05
   7   1  -6   15.39    4.15
   4  12  -7  355.42    7.79
   6   7 -11   13.02    3.05
   6   8 -10   14.45    3.76
   7  -2  -9    3.31    4.00
   7  -1 -10   16.75    3.47
   7  -1  -7  212.97    6.15
   7   2 -10  585.14    8.42
   7   3  -7  236.11    7.13
   7   4  -8   83.30    4.97
   4  11  -5  253.98    6.86
   4  12  -8    7.17    3.80
   5   8  -4   21.68    3.28
   5   9 -11    2.88    3.32
   5  10 -10   23.33    3.65
   5  10  -6   85.86    5.45
   6   3  -4   20.85    3.75
   6   6  -5  504.20    9.61
   6   8  -9  432.24    8.41
   6   8  -7  646.39   10.74
   7   0 -10  465.07    7.15
   7   0  -7    1.13    4.25
   7   1 -10   20.41    3.61
   7   1  -7  208.47    6.58
   7   2  -7   71.85    5.24
   6   4 -12   12.57    3.49
   6   7  -6  744.93   10.80
   6   8  -8    8.39    4.26
   7   0  -9    1.54    3.81
   7   0  -8  288.71    7.02
   7   1  -9  264.61    6.93
   7   1  -8   18.02    4.14
   7   2  -9    2.07    3.80
   5  10  -9   29.80    3.98
   5  10  -8  141.21    5.95
   5  10  -7  161.40    5.84
   6   5  -5  281.37    7.43
   6   6 -11  310.43    6.09
   6   7 -10  550.32    8.42
   6   7  -7  247.00    7.58
   4  11  -6  698.79    9.95
   1  17  -1   28.55    4.98
   2  19  -6   38.71    3.81
   2  19  -3  231.65    7.19
   5  18  -3   18.19    3.65
   7  15  -4   13.51    3.24
   1  18  -3    3.48    4.68
   2  16   0 1302.92   15.72
   2  19  -5  122.77    6.14
   2  19  -4   28.46    4.55
   3  19  -3    2.02    3.90
   4  17  -1  956.89   13.03
   5  16  -1    3.49    4.20
   0  16  -2  383.54    8.86
   1  15   0  369.42    8.44
   2  14   1   42.37    4.45
   3  14   1  622.14   10.42
   3  16   0   20.53    3.49
   4  13   1  373.34    8.16
   4  19  -5  235.29    5.91
   1  17  -2    1.81    4.66
   1  18  -4  324.42    7.92
   3  17  -1    1.86    4.10
   3  18  -2    6.92    3.36
   3  19  -6   11.42    3.29
   3  19  -5  255.60    6.37
   5  18  -4  157.61    5.37
   6  15  -2   11.08    3.66
   6  16  -3   32.51    4.05
   6  17  -5  204.94    5.48
   0  16  -3   46.71    5.61
   1  16  -1   94.31    5.06
   4  12   1   60.19    4.73
   4  18  -3    4.65    3.98
   5  15  -1   84.21    5.39
   5  18  -5   16.27    3.63
   6  13  -1  412.51    7.96
   2  18  -3    3.11    4.46
   4  16  -1   25.02    5.00
   4  17  -2   -0.57    4.49
   5  17  -3  154.29    5.63
   5  18  -6  207.95    5.10
   7  13  -3   60.54    4.29
   7  14  -4  142.43    4.71
   1  17  -3   72.02    5.66
   2  16  -1    6.80    4.34
   2  17  -2   40.74    5.52
   2  18  -4  167.05    6.46
   3  18  -3   33.78    3.90
   6  14  -2  538.50    9.75
   1  16  -2  163.40    6.83
   2  18  -5    3.39    4.31
   3  16  -1   -0.95    3.30
   3  17  -2   33.16    4.73
   3  18  -7   14.90    3.33
   4  18  -4  392.20    7.59
   5  12   0   15.95    4.21
   6  12  -1   43.31    4.24
   6  15  -3  315.02    7.37
   1  17  -5  451.35    8.95
   1  17  -4    1.66    4.56
   2  14   0 1062.48   13.19
   3  14   0   13.56    4.42
   3  18  -4  283.43    7.60
   4  15  -1  830.31   12.37
   4  18  -6  154.91    5.27
   5  14  -1  155.25    6.38
   5  17  -4   11.43    4.01
   7  14  -5   14.44    3.54
   0  15  -3  143.83    6.51
   3  18  -6  311.80    7.05
   4  16  -2 1284.40   14.85
   4  17  -3  396.43    8.74
   5  16  -3  107.24    5.46
   6  16  -7    5.51    3.36
   7  13  -4   44.52    4.57
   1  16  -3   -0.01    4.62
   2  16  -2 1246.62   15.38
   3  15  -1   -0.10    3.96
   3  17  -3  253.16    8.07
   5  11   0  402.02    8.26
   5  17  -6    1.45    3.25
   5  17  -5  208.96    5.99
   6  13  -2   76.18    5.42
   2  17  -7   59.99    4.46
   2  17  -4    2.66    4.67
   3  13   0  425.85    8.57
   3  16  -2   25.85    4.67
   3  17  -8    1.71    3.15
   4  17  -8   45.62    3.40
   5  13  -1   68.29    5.34
   6  14  -3   25.01    4.24
   6  15  -4    4.12    3.94
   1  15  -2   39.34    3.73
   3  17  -4    5.62    4.73
   4  12   0  347.59    7.68
   4  14  -1   -0.86    4.35
   5  10   0   -0.83    3.79
   5  16  -4  209.99    6.75
   1  16  -4  498.51    9.76
   2  17  -6    3.15    4.08
   2  17  -5  129.46    5.92
   3  16  -9    8.08    2.99
   3  17  -7  321.18    7.18
   4  15  -2    2.69    4.31
   4  16  -3   13.94    4.30
   4  17  -5  246.19    7.11
   5  14  -2    2.89    4.52
   6  12  -2  447.77    8.72
   7  12  -4   65.21    4.24
   7  13  -5  128.50    4.69
   1  16  -5   16.16    4.30
   2  14  -1   13.42    3.12
   2  15  -2    6.53    4.33
   2  16  -8    1.43    4.11
   3  14  -1  456.59    9.47
   3  16  -3   33.85    4.85
   4  17  -6    0.54    3.46
   5  12  -1  624.60   10.24
   5  15  -3  164.57    5.66
   5  16  -8  391.45    6.23
   1  15  -3  112.11    6.07
   3  15  -2   18.50    4.02
   5  16  -7   17.35    3.36
   5  16  -5   33.63    3.44
   6  13  -3  450.18    8.61
   6  15  -7   35.47    3.54
   7  13  -7  276.81    5.68
   7  13  -6  201.38    5.29
   4  16  -4  191.05    6.65
   5  15  -9  329.69    5.71
   6  11  -2   53.34    5.18
   1  15  -4   24.56    4.51
   2  16  -7   31.19    4.41
   3  13  -1   12.20    3.91
   3  16  -8  390.70    7.30
   3  16  -4  513.85   10.34
   4  14  -2  661.93   11.07
   4  15  -3  352.12    8.57
   5  11  -1    2.64    3.83
   5  13  -2  136.77    6.12
   5  15  -4  123.70    5.87
   7  12  -5   69.12    4.44
   2  14  -2 1431.28   15.02
   2  16  -6  159.13    6.66
   2  16  -5   28.01    4.71
   4  16  -5   36.53    4.50
   1  15  -6   14.26    4.44
   1  15  -5  529.10    9.70
   3  14  -2    3.30    3.61
   3  15  -3  185.55    6.56
   3  16  -7   10.54    3.70
   4  16  -7    6.79    2.91
   4  16  -6  146.72    5.79
   5  15  -8    3.21    3.26
   6  12  -3   30.56    4.26
   6  13  -4    3.80    4.40
   6  14  -8    5.15    3.22
   6  14  -6  241.39    6.58
   7  12  -8  174.40    4.75
   7  12  -6  157.55    5.29
   3  15  -9  503.41    7.61
   4  15  -9   -1.04    2.80
   4  15  -4   56.06    4.83
   5  10  -1 1721.32   15.01
   5  12  -2    6.11    4.35
   5  15  -6   70.00    4.69
   6  10  -2   62.80    4.97
   6  14  -7   82.09    4.53
   7  10  -4   -1.60    4.03
   7  12  -7  177.07    5.28
   2  15  -8  177.21    5.65
   2  15  -4   11.24    4.59
   4  13  -2    1.66    3.99
   4  14 -10    5.68    2.80
   5  14  -4  132.03    5.81
   5  15  -7  318.08    6.93
   7  11  -5   12.14    4.07
   1  14  -4  355.15    8.16
   3  15  -4   -0.52    3.36
   4  15  -5  173.71    6.26
   5  14  -9    9.58    2.84
   6  11  -3  198.70    6.80
   6  13  -9   42.80    3.50
   2  15  -7  100.11    5.36
   2  15  -5  357.98    8.05
   3  14  -3   19.98    4.60
   3  15  -8    7.01    4.11
   5  14  -5   18.20    4.29
   6  12  -4  532.85    9.38
   7  11  -6  194.31    5.75
   1  14  -5  178.64    6.61
   3  15  -7  283.98    7.40
   4  12  -2  140.70    5.48
   4  15  -7   67.10    4.72
   4  15  -6    8.30    3.41
   5  11  -2  903.88   11.03
   5  13 -10   -0.21    2.70
   6  13  -8  222.48    5.68
   6  13  -7   38.90    4.09
   6  13  -6  126.41    5.47
   7   9  -4  289.22    6.53
   7  10  -5  357.75    7.41
   7  11  -8   66.03    4.04
   7  11  -7  145.72    4.87
   1  14  -6  451.90    9.00
   4  13  -3  347.22    8.05
   4  14  -9  164.31    5.23
   4  14  -4  230.54    6.42
   5  13  -4  121.03    5.92
   5  14  -8  378.57    7.00
   5  14  -7  100.68    5.22
   5  14  -6  289.83    7.47
   6  10  -3   53.07    4.50
   2  14  -8   24.80    4.86
   3  12 -11   27.49    3.33
   3  14  -9   28.15    4.16
   3  14  -4  497.80    9.66
   6  11  -4    5.82    3.96
   6  12  -5  142.31    6.11
   2  14  -5  113.65    5.90
   3  13 -10   20.08    3.54
   3  13  -3   81.95    5.37
   4  13 -10  253.76    5.43
   4  14  -5    5.67    3.91
   5  10  -2  109.85    5.14
   6  12  -9  295.79    6.11
   7  10  -6    9.47    3.66
   2  14  -7  327.17    8.04
   2  14  -6  131.13    5.94
   3  14  -5  169.39    6.60
   4  14  -8    4.26    3.73
   4  14  -6  113.21    5.84
   5  13  -9  231.59    5.60
   5  13  -5   93.48    5.52
   6  11 -10  260.45    5.29
   6  12  -8   11.62    3.62
   7  10  -8  103.03    4.31
   7  10  -7  106.34    4.50
   1  13  -5  483.65    9.32
   2  13  -9    2.05    3.60
   3  14  -7  151.79    6.04
   4  12  -3   82.10    4.96
   4  13  -4   37.68    4.49
   4  14  -7   38.74    3.69
   5  11  -3   10.51    4.20
   5  12 -10  157.42    4.53
   5  12  -4   85.60    5.43
   6   9  -3   97.98    4.87
   1  13  -6  166.35    6.35
   3  13  -4  113.87    5.69
   5  13  -7  420.54    8.56
   6  10  -4   28.27    4.42
   6  11  -5  303.03    7.63
   3  13  -9  289.64    6.86
   4  13  -5  243.98    7.47
   6  11  -9   11.49    3.47
   7   8  -5  321.03    7.10
   7   9  -9   28.31    3.71
   7   9  -6  252.12    6.49
   2  13  -8  206.18    6.63
   4  11 -11    3.84    3.33
   4  12 -10    0.06    3.57
   5  10  -3 1171.94   12.81
   5  12  -9    5.39    3.25
   5  12  -5  331.65    8.10
   6   8  -3  185.49    6.01
   7   9  -8   56.60    4.19
   7   9  -7   29.97    3.88
   2  13  -7  129.45    6.37
   2  13  -6  193.76    6.54
   3  11 -11   58.47    3.71
   3  12 -10   89.83    4.58
   3  13  -5  600.92   10.26
   4  12  -4  317.24    8.05
   4  13  -8   59.95    4.83
   4  13  -7   13.49    4.10
   4  13  -6  188.14    6.48
   6   9 -11    5.23    3.10
   6  10 -10   -1.13    3.44
   6  11  -8  225.40    6.21
   6  11  -7    4.43    3.74
   3  13  -8   27.21    3.48
   3  13  -7  257.38    7.45
   5  11 -10    5.10    3.28
   5  12  -7   76.04    5.00
   5  12  -6  112.38    5.03
   6   9  -4   69.49    5.28
   6  10  -5  152.17    5.31
   7   7  -5   36.00    4.06
   7   8  -6   37.06    4.28
   1  12  -7   -0.29    3.62
   2  12  -9  159.57    5.76
   3  12  -4  339.80    7.87
   7   8  -9   32.31    3.45
   2  11 -10  288.57    6.76
   5   9  -3  252.52    6.88
   5  11  -5   20.17    4.37
   6  10  -9  356.20    6.89
   7   8  -8    1.29    3.63
   7   8  -7   79.04    4.49
   2  12  -8   12.49    4.25
   2  12  -5  325.35    7.42
   3  12  -9   26.12    4.20
   3  12  -5  602.95   10.36
   4  11  -4  394.92    8.39
   4  12  -8   10.38    4.05
   4  12  -6  196.70    6.93
   5  11  -9   46.38    4.28
   6   8 -11  293.19    5.50
   6   8  -4   58.53    4.68
   6   9  -5   20.92    4.47
   6  10  -8    9.08    3.96
   6  10  -7  511.09    9.46
   7   7  -6  162.50    5.79
   2  12  -6  106.92    5.45
   3  10 -11   10.33    3.27
   3  11 -10   12.54    3.52
   4  10 -11  369.29    6.74
   4  12  -7  366.49    8.49
   5  11  -8    4.30    3.91
   5  11  -6  281.57    7.68
   7   7  -9  106.83    5.14
   2  12  -7  548.05    9.03
   3  12  -8  589.49    9.43
   3  12  -6  352.82    8.23
   5   9 -11    3.18    2.99
   5  10 -10   19.79    3.37
   5  11  -7  100.10    5.46
   7   6 -10  251.72    5.81
   7   7  -7   20.33    4.01
   2  11  -9   33.12    4.21
   4  11  -9    4.30    3.96
   5  10  -5  461.38    9.28
   6   9  -9   10.00    3.74
   7   7  -8   71.13    4.66
   1  11  -7  180.80    6.21
   3   8 -12   -1.35    3.41
   4   8 -12    2.78    2.93
   5   9  -4  480.49    8.28
   6   7 -11    9.48    3.31
   6   7  -4  200.75    6.05
   6   8 -10    9.87    3.45
   6   8  -5  286.35    7.28
   6   9  -8  302.72    7.35
   7   6  -6  130.24    5.23
   2  10 -10   66.05    4.44
   3  11  -9  217.98    6.76
   3  11  -5  353.93    7.78
   4  11  -8  261.44    7.33
   4  11  -7   62.75    5.13
   4  11  -6  716.41   10.45
   5   7 -12   62.34    3.58
   5  10  -9   26.83    3.37
   5  10  -6   82.74    5.34
   7   6  -9   30.41    3.96
   7   6  -7   96.08    4.89
   2  11  -8  396.22    8.36
   2  11  -6  358.47    7.59
   3  10 -10   13.22    3.72
   3  11  -8   44.07    4.94
   4   9 -11    4.92    3.28
   5   9 -10   -0.05    3.76
   5  10  -8  137.93    5.86
   5  10  -7  159.28    6.20
   6   8  -6    3.68    4.10
   7   5 -10   10.54    3.26
   7   6  -8   61.41    4.80
   2  11  -7  116.89    5.75
   3   9 -11    1.17    3.49
   4  10  -5  677.76   10.47
   5   8 -11   42.07    3.75
   6   6  -4    4.13    3.61
   6   7  -5   13.35    4.26
   6   8  -9  441.54    8.42
   4  10  -9  545.35    9.85
   5   8  -4   25.52    2.87
   6   6 -11  325.54    6.26
   6   7 -10  539.41    8.25
   6   8  -8   10.65    4.17
   7   5  -9  250.75    6.10
   1  10  -7   85.46    5.16
   2  10  -9  446.66    8.77
   3  10  -9    2.61    4.04
   4   7 -12  450.02    6.84
   4  10  -6  257.31    7.03
   5   6 -12   40.80    3.05
   5   9  -9   58.91    4.78
   5   9  -6  498.00    9.35
   6   4 -12   11.03    3.28
   7   4 -10  526.60    7.44
   7   5  -8   40.13    4.29
   7   5  -7   63.18    4.64
   2   9 -10  435.09    8.06
   3   7 -12  138.44    4.81
   4  10  -8   24.29    3.64
   4  10  -7  585.55   10.23
   5   8 -10    7.09    3.70
   5   9  -8    1.86    3.65
   5   9  -7    7.20    4.03
   6   5  -4   14.50    3.82
   7   2 -11   57.36    3.84
   2  10  -8    3.97    4.25
   3   8 -11    2.25    3.37
   3   9 -10    4.26    3.46
   3  10  -6   77.63    4.85
   5   7 -11    8.91    2.98
   6   6  -5  508.02    8.81
   6   7  -9   42.39    3.68
   6   7  -7  253.73    7.35
   7   4  -9   14.87    3.76
   2  10  -7  589.15    9.51
   4   9  -5    1.06    2.76
   6   5 -11   15.31    3.38
   6   6 -10   29.96    3.76
   7   1 -11  748.25    8.09
   7   3 -10    3.73    3.18
   7   4  -8   87.83    4.78
   7   4  -7  135.86    5.16
   4   4 -13   63.02    3.29
   4   6 -12   14.70    3.95
   4   9  -9    4.61    2.87
   5   5 -12   21.44    3.35
   5   8  -9   39.34    4.34
   5   8  -6   49.77    4.57
   6   3 -12  178.98    4.80
   2   9  -9    2.60    4.19
   3   4 -13  115.64    3.83
   3   6 -12    4.65    3.18
   3   9  -9   30.46    4.68
   4   8 -10    5.96    4.32
   4   9  -8  660.97   10.74
   4   9  -7   43.10    4.77
   4   9  -6  148.32    5.12
   5   7 -10    9.15    3.80
   5   8  -8   80.98    5.17
   5   8  -7  195.58    6.74
   6   6  -9  431.55    8.29
   6   6  -6  520.43    9.23
   7   3  -9  407.96    7.30
   7   3  -7  237.79    6.67
   2   7 -11    2.26    3.18
   2   8 -10    6.23    3.84
   5   6 -11    9.57    3.37
   5   7  -5    8.39    3.84
   6   4 -11  414.38    7.30
   6   5 -10  373.02    7.56
   6   5  -5  267.01    6.12
   6   6  -7 1004.10   12.56
   7   3  -8   61.15    4.43
   2   9  -8 1519.30   14.84
   3   7 -11   22.88    3.82
   3   8 -10   13.94    4.06
   2   9  -7    7.80    4.15
   3   9  -7    3.95    3.50
   4   3 -13  184.38    4.53
   4   8  -9  397.43    8.61
   5   4 -12  213.29    5.35
   5   7  -9    4.85    3.68
   6   5  -6  939.86   11.85
   7   1 -10   15.07    3.89
   7   2  -9   -0.98    3.50
   7   2  -7   71.19    4.46
   4   7 -10  583.06    9.84
   4   8  -8   21.17    4.63
   4   8  -6    5.64    3.65
   5   1 -13  123.79    4.00
   5   6 -10  103.40    5.41
   5   7  -8    0.10    4.01
   5   7  -7    3.31    4.05
   6   3 -11   35.45    3.76
   6   4  -5  230.37    6.36
   6   5  -9   13.57    4.45
   6   5  -7  587.41    9.89
   7   2  -8  322.35    7.16
   2   8  -9 1058.27   13.08
   3   5 -12  165.76    5.31
   3   8  -9   43.03    4.75
   4   6 -11  412.72    7.83
   4   8  -7  971.03   12.38
   6   4 -10    2.65    3.53
   7   0 -10  462.46    7.05
   7   1  -9  263.21    6.24
   2   6 -11  188.31    5.73
   2   7 -10  478.52    9.02
   5   3 -12   14.53    3.54
   6   0 -12   33.31    3.69
   7   1  -8   17.11    3.95
   2   8  -8   -2.58    4.10
   3   6 -11  104.76    4.82
   3   7 -10   47.23    3.85
   3   8  -7  758.38   10.46
   4   7  -9    7.47    4.33
   5   0 -13    0.59    3.06
   5   6  -9   26.52    3.43
   6   2 -11  153.23    5.26
   6   3  -5  297.32    6.84
   6   4  -6  729.15   10.48
   7  -1 -10   17.20    3.65
   7   0  -9    3.93    4.12
   2   4 -12   47.74    3.92
   3   2 -13    3.94    2.82
   5   4 -11    2.28    4.05
   5   5 -10    3.29    3.92
   5   6  -8  115.52    5.70
   5   6  -7   98.35    5.32
   6  -1 -12    6.68    3.42
   6   3 -10  250.20    6.41
   6   4  -7  463.16    8.97
   7  -2 -10  568.19    7.74
   3   4 -12  106.98    5.10
   4   5 -11    5.32    2.80
   4   7  -8  975.34   12.19
   4   7  -7  272.48    6.91
   5   2 -12  349.53    6.69
   7  -1  -9  257.47    6.55
   7   0  -8  282.73    6.24
   2   7  -9    3.56    4.17
   5   5  -9  176.60    6.37
   6  -2 -12   48.47    3.77
   6   1 -11   13.89    3.57
   7  -4 -10  513.90    6.92
   7  -3 -10    2.41    3.09
   2   1 -13  129.40    4.17
   2   5 -11    5.89    3.73
   2   6 -10   82.86    5.44
   3   5 -11  146.72    5.79
   3   6 -10  194.39    6.67
   4   6  -9  670.06   10.83
   5   3 -11  777.31   10.81
   5   4 -10  658.40   10.25
   5   5  -6  362.55    7.70
   6   2 -10   25.39    3.81
   6   3  -8  280.03    7.36
   7  -2  -9    4.83    3.18
   7  -1  -8   16.81    3.64
   2   7  -8 1254.20   13.36
   3   1 -13  244.61    5.31
   4   4 -11  175.57    6.17
   5   1 -12    0.10    3.21
   5   5  -8   11.02    3.88
   5   5  -7  569.30    9.59
   6   0 -11    1.86    3.35
   2   3 -12  105.00    4.68
   3   3 -12   24.62    3.96
   4   6  -8   61.28    4.95
   4   6  -7 1026.98   12.30
   6   2  -6  625.03    9.33
   2   0 -13    0.80    3.34
   4   2 -12  119.60    5.16
   5   0 -12  440.95    7.22
   5   2 -11    3.89    4.00
   5   4  -9    0.77    4.04
   6   2  -8   -0.23    4.24
   6   2  -7    5.44    4.20
   2   4 -11  169.98    6.27
   2   6  -9  787.63   11.12
   3   0 -13    1.55    3.17
   3   4 -11  101.98    5.34
   3   5 -10  101.04    5.50
   4  -1 -13  285.15    5.40
   5   3 -10    4.64    4.23
   5   4  -8  167.35    6.39
   5   4  -6 1273.75   13.06
   2   5 -10  747.67   11.00
   3   2 -12  315.74    6.75
   3   6  -8  512.68    8.96
   4   3 -11   -0.70    3.87
   4   4 -10    1.85    4.28
   6   1  -9   49.29    4.67
   2   2 -12   93.76    4.96
   4  -2 -13    7.84    2.87
   4   1 -12    4.96    3.30
   4   5  -8  327.77    7.57
   5  -1 -12    2.39    3.08
   5   1 -11  490.52    9.04
   6   1  -8   54.16    5.20
   6   1  -6   27.47    3.39
   2  -1 -13  132.20    4.43
   3  -1 -13  243.83    5.37
   5   2 -10  565.00    9.86
   6  -1 -10   40.61    4.43
   6   1  -7  458.42    8.26
   1   4 -10  154.08    5.60
   1   5  -9  542.16    8.60
   2   3 -11    9.64    4.20
   3   3 -11  541.81    9.44
   4  -3 -13  184.47    4.74
   4   2 -11   10.40    4.17
   4   4  -9  440.28    8.98
   5  -2 -12  352.48    6.65
   5   3  -8   54.93    5.02
   6  -4 -11  428.74    7.07
   6   0  -9    0.25    3.95
   2  -2 -13   36.16    3.82
   2   1 -12    5.87    3.61
   2   4 -10  149.39    6.18
   2   5  -9   31.27    4.48
   3  -2 -13    4.97    3.00
   3   1 -12   -0.54    3.49
   4  -4 -13   60.06    3.55
   4   0 -12   63.72    4.41
   5   0 -11    0.69    3.77
   6  -5 -11   12.50    3.30
   6  -2 -10   29.12    4.16
   6   0  -8    4.72    4.07
   6   0  -6  659.94    9.35
   3   5  -8   38.09    3.56
   4   4  -8   28.33    3.88
   5  -3 -12   17.82    3.52
   5   1 -10   -0.05    4.44
   5   2  -9   -0.51    4.31
   6  -7 -11    8.30    3.52
   6  -6 -11  322.11    6.19
   6  -1  -9   50.15    4.82
   6   0  -7    1.92    2.92
   1   2 -11   13.30    3.85
   3  -3 -13  230.70    5.16
   4  -6 -13  147.30    4.36
   4  -5 -13   45.23    3.27
   4  -1 -12    8.92    3.65
   4   1 -11    8.83    3.79
   5  -4 -12  219.01    5.45
   5  -1 -11  500.89    8.83
   6  -3 -10  261.74    6.34
   2  -3 -13  202.21    5.12
   3   0 -12  232.79    6.35
   3   4  -9   20.16    4.16
   4   2 -10    1.64    3.97
   4   3  -9    9.40    3.87
   5  -5 -12   20.46    3.31
   6  -2  -9  241.33    6.75
   6  -1  -8   59.53    4.64
   6  -1  -7  476.62    8.48
   6  -1  -6   28.89    4.25
   1   4  -9    1.50    3.81
   2   0 -12   66.58    4.52
   2   2 -11   10.89    3.12
   2   4  -9  508.45    8.84
   5  -6 -12   35.64    3.46
   5   0 -10  202.05    6.72
   5   1  -9  696.75   11.14
   6  -4 -10    0.76    3.86
   2  -4 -13  159.31    4.68
   3   4  -8  791.47   10.76
   4  -2 -12  120.53    5.01
   4   0 -11    2.53    3.69
   4   3  -8   94.12    5.08
   5  -8 -12    3.56    3.23
   5  -7 -12   61.02    3.96
   5  -2 -11    5.23    3.05
   6  -5 -10  380.57    7.62
   6  -3  -9   42.49    4.54
   6  -2  -8    3.95    4.19
   1  -1 -12    6.49    3.45
   6  -9 -10  440.85    6.39
   6  -6 -10   29.06    3.71
   6  -2  -7    6.12    3.91
   2  -5 -13   74.88    3.69
   2  -1 -12    5.99    3.78
   2   1 -11   42.57    4.28
   3   2 -10  823.40   12.12
   3   3  -9  701.42   10.62
   4  -3 -12  140.25    5.14
   4   1 -10    5.33    3.87
   4   2  -9  101.41    4.62
   5  -3 -11  755.47    9.84
   5  -1 -10    0.52    3.10
   5   0  -9    2.16    4.16
   5   1  -7 1047.03   12.30
   6  -8 -10   14.90    3.27
   6  -7 -10  537.90    7.67
   6  -3  -8  274.48    7.00
   2  -6 -13  166.12    4.39
   4  -1 -11    7.82    4.24
   5  -4 -11   -2.28    3.77
   6  -3  -7  307.04    7.27
   1  -2 -12  180.79    5.68
   1   2 -10  582.41    9.55
   1   3  -9  875.83   10.86
   2  -7 -13    9.83    2.67
   2   2 -10   71.12    4.80
   2   3  -9   66.89    4.62
   4  -4 -12  101.53    4.95
   4   2  -8   65.99    4.86
   5  -2 -10  561.54    9.63
   6  -5  -9   13.76    4.07
   6  -4  -8   71.46    4.99
   2  -2 -12   94.93    5.04
   4  -5 -12  322.56    6.74
   4   0 -10   55.93    4.85
   4   1  -9    7.17    3.68
   5  -5 -11  242.93    6.36
   5  -1  -9  701.32   11.00
   5   0  -7    4.56    3.63
   6  -6  -9  427.68    7.89
   6  -4  -7  456.99    8.49
   4  -2 -11   14.52    3.09
   3  -3  11  191.22    5.99
   3   1  12   -1.62    2.83
   4  -2  11   37.89    3.55
   5  -8   5   63.09    4.41
   5  -7   7   40.34    4.31
   5  -5   9   19.06    3.53
   5  -3  10    8.18    3.30
   1  -2  11   20.87    4.58
   2  -8   7 1390.28   13.87
   2  -5  10  434.12    9.09
   2  -3  11  244.24    6.69
   2   1  12   19.61    3.70
   3  -8   7   19.73    4.11
   3  -5  10   80.43    5.07
   3   2  12  130.32    4.27
   4  -7   8 1146.62   13.34
   4  -6   9  353.58    7.11
   6  -6   6   12.95    3.53
   1  -4  10  309.10    8.65
   2  -7   8  470.69    9.44
   2   2  12  256.45    6.03
   3  -6   9   48.54    4.58
   4  -8   6    7.56    4.49
   4  -4  10   37.25    3.99
   6  -4   8   12.47    3.37
   0  -2  10   47.20    4.92
   3  -7   8   21.58    3.35
   4  -8   5  428.50    8.26
   4  -1  11  220.91    5.78
   5  -7   6   82.30    4.94
   5  -2  10  238.49    5.60
   6  -5   7   13.97    3.77
   1  -1  11  439.35    8.56
   2  -2  11   47.94    4.40
   3  -4  10  380.73    8.30
   4  -5   9   31.27    4.28
   5  -4   9   10.00    2.69
   7  -3   6    2.97    3.68
   7  -2   7    2.13    3.38
   1  -3  10  147.78    6.37
   2  -7   7    6.76    3.44
   4  -6   8    6.46    4.34
   4  -3  10   89.17    4.95
   4   0  11    2.02    3.19
   5  -7   5   61.89    4.42
   5  -6   7    6.69    4.00
   0  -3   9  237.72    7.07
   1   0  11    3.05    3.80
   2  -6   8  218.22    7.05
   2  -5   9    5.87    4.60
   2  -1  11   74.13    4.85
   3  -7   7  219.15    6.76
   3  -5   9  321.92    7.92
   5  -1  10    8.51    3.23
   6  -3   8   69.76    4.36
   1  -4   9   47.49    5.21
   3  -6   8  234.26    7.05
   3  -3  10   23.87    4.54
   4  -7   6  535.70    9.57
   5  -3   9  182.81    5.91
   6  -4   7  250.79    6.46
   7  -1   7  594.49    7.88
   1  -2  10  436.75    9.38
   1   1  11  433.22    8.71
   3  -7   6  166.68    5.78
   4  -7   5   73.64    4.89
   4  -4   9  205.38    6.58
   4  -2  10  168.63    5.90
   5  -6   6  191.38    6.22
   6  -5   5    9.49    4.46
   6   0   9   -0.45    3.24
   0  -2   9  134.90    6.07
   2  -6   7  764.75   10.62
   2   0  11    3.29    3.88
   4  -6   7  793.10   11.75
   4  -5   8  424.59    9.26
   5  -5   7  285.75    7.49
   5   0  10  271.77    6.03
   6  -2   8   30.19    3.83
   1   2  11   23.89    4.95
   2  -5   8  731.14   11.26
   2  -4   9  583.34    9.78
   3  -6   7    0.60    4.09
   3  -4   9    5.27    4.25
   3   1  11  262.90    6.43
   5  -6   5  185.72    6.22
   5  -2   9   44.97    4.65
   1  -3   9 1549.55   15.53
   1  -1  10   25.09    4.99
   2  -2  10    2.51    3.28
   2   1  11   74.80    5.10
   3  -5   8    3.23    3.65
   3  -2  10  338.03    7.53
   4  -3   9  107.66    5.55
   4  -1  10   -0.34    4.28
   5  -6   4   63.37    4.34
   5   1  10    4.32    3.32
   6  -4   6   56.57    4.75
   6  -3   7   10.70    3.80
   7   0   7    4.04    3.55
   3   2  11    0.18    3.92
   4  -6   6   11.80    3.32
   5  -5   6   15.28    4.07
   2  -3   9   13.90    4.90
   2  -1  10    1.90    4.34
   2   2  11   46.30    4.63
   3  -3   9  731.05   11.17
   3  -1  10    5.93    4.31
   4  -6   5  333.49    7.54
   4  -5   7   31.54    4.57
   4  -4   8    0.39    4.19
   4   5  11   15.07    3.01
   5  -4   7   33.00    4.69
   5  -3   8   44.73    3.71
   5  -1   9  522.34    8.96
   5   2  10  239.78    5.68
   6  -4   5  463.25    8.23
   6   2   9    7.42    3.04
   7  -1   6    1.67    3.59
   1  -2   9  115.08    5.87
   2  -4   8  171.70    6.67
   2   3  11  240.60    7.46
   3  -5   7  314.02    7.86
   3   3  11  197.78    6.05
   4   0  10  203.28    6.42
   6  -2   7   79.86    4.90
   7   1   7  607.63    8.02
   3  -4   8  286.36    6.98
   3   4  11  136.64    5.28
   4  -2   9   58.38    4.04
   5  -5   5  587.84    9.57
   5   3  10    7.66    3.19
   6  -3   6  178.44    6.30
   6   3   9    7.43    3.39
   2   0  10   21.58    4.73
   3   0  10  257.06    7.67
   3   5  11  116.36    5.00
   4   1  10    3.19    4.17
   5  -5   4  288.85    6.83
   5  -2   8  514.15    9.77
   5   0   9    2.82    4.20
   5   4  10   90.29    4.34
   7   0   6  385.17    7.13
   1  -1   9 1084.65   13.47
   1   1  10   23.95    4.73
   2   5  11  117.09    5.37
   3  -2   9    4.15    3.34
   3   6  11  127.48    4.67
   3   7  11   15.40    3.19
   4  -4   7  279.29    7.78
   4  -3   8  210.84    6.24
   5  -4   6  425.22    8.84
   5   5  10   78.72    3.80
   6   4   9  115.98    4.52
   7   2   7    6.69    3.35
   2  -3   8  730.65   10.98
   3  -3   8    2.59    3.87
   4  -1   9  232.71    6.34
   4   2  10  172.24    5.92
   5   6  10    5.65    2.90
   5   7  10  213.78    4.78
   6  -3   5   12.79    4.06
   6  -1   7   60.25    4.70
   1   2  10  440.50    9.03
   2   1  10    2.79    4.48
   3  -4   7   16.93    4.22
   5  -1   8   32.14    4.73
   6  -2   6   -0.09    3.88
   6   6   9  336.99    5.96
   7   3   7  319.10    6.28
   3  -1   9  908.34   12.74
   4  -2   8   65.98    5.39
   4   0   9   -0.20    4.20
   4   3  10   85.00    4.90
   5  -4   5    5.37    4.10
   7   0   5   -1.31    4.37
   7   1   6    2.65    3.69
   1   0   9    2.72    4.32
   1   3  10  145.23    6.21
   2   2  10    0.70    4.37
   4  -3   7   64.81    5.12
   5  -3   6   45.91    5.38
   5   2   9   51.90    4.98
   6   0   7    2.92    3.84
   6   2   8   32.83    4.07
   7   4   7   -2.61    3.93
   2  -2   8  111.91    5.47
   3  -2   8  773.86   11.79
   4   4  10   33.72    4.45
   5   0   8  873.16   11.96
   6  -2   5  202.81    6.37
   6  -1   6    9.84    3.83
   7   2   6  446.54    8.42
   2   0   9    1.59    4.27
   2   3  10  154.37    6.27
   3  -3   7  710.88   10.40
   3   0   9    0.65    4.50
   3   3  10   20.92    4.73
   4  -1   8   71.47    5.19
   4   1   9  232.58    7.01
   5   3   9  180.62    6.44
   6   3   8   70.72    4.82
   1   1   9 1106.38   12.91
   4   9  10  267.23    5.99
   5  -3   5  846.79   11.07
   5  -1   7 1472.54   15.52
   6   1   7   63.08    5.32
   7   1   5  312.12    7.08
   7   6   7    4.35    3.60
   7   7   7   60.39    4.57
   2   4  10   -1.33    4.87
   3   4  10  386.89    7.69
   4  -2   7  263.96    7.24
   4   8  10    1.41    3.10
   5  -2   6  821.85   11.58
   5   4   9    8.08    3.81
   6  -2   4   83.29    5.13
   6   4   8   11.33    3.88
   7   3   6    2.11    4.04
   2   1   9   14.85    4.50
   3  -1   8   14.95    3.53
   3   1   9  876.54   11.83
   3   5  10   82.43    5.42
   3  11  10   19.44    3.59
   4   2   9   51.97    4.17
   5   5   9   17.06    3.74
   6  -1   5   69.78    5.11
   6   0   6   52.39    5.23
   6   5   8  313.08    6.72
   1   2   9  113.04    4.99
   2   5  10  435.13    9.03
   3   6  10  107.14    5.61
   4   0   8   62.93    4.37
   5   6   9   73.01    4.14
   6   6   8    4.51    3.77
   7   2   5   17.99    4.29
   7   4   6  502.56    8.12
   2   6  10   14.24    4.58
   3   2   9    2.33    4.92
   3   7  10   28.11    4.31
   3   8  10    4.98    3.64
   3   9  10   20.31    3.72
   3  10  10   12.03    3.30
   4   3   9  110.56    5.56
   5   0   7   -4.14    4.67
   5   7   9    6.09    3.30
   5  10   9   62.01    3.56
   6   7   8  604.15    8.35
   1   3   9 1528.81   15.43
   2   7  10  407.98    8.17
   2   8  10   27.76    4.06
   2   9  10  365.40    7.83
   3   0   8  935.45   12.47
   4  -2   6  114.94    5.13
   4  -1   7   31.06    3.83
   4   1   8   72.18    5.18
   5  -2   5   53.04    4.73
   5  -1   6   -0.09    4.50
   5   9   9    6.12    2.84
   6  -1   4  104.98    5.47
   6   1   6    8.82    4.24
   6   8   8    7.04    3.58
   6   9   8  460.20    6.87
   7   5   6   12.47    3.61
   4   4   9  205.73    6.92
   5   3   8   34.85    4.90
   6   0   5    2.12    4.22
   7   3   5  631.15    9.44
   2   3   9   15.62    4.85
   3  -1   7  868.03   11.33
   4   5   9   28.85    4.69
   5   1   7 1504.05   15.70
   6   4   7  248.32    6.66
   7   2   4  228.23    6.37
   7   6   6  217.74    5.78
   1   4   9   39.94    4.72
   2   1   8   30.80    4.34
   3   1   8   11.47    4.51
   4   2   8   62.07    5.20
   5   4   8  160.50    6.54
   6   2   6    1.94    4.15
   2   4   9  581.05   10.31
   4  -1   6   44.76    4.46
   4   6   9  366.54    8.27
   4  12   9  203.85    4.94
   5  -1   5  722.07   10.30
   6   5   7   11.64    3.96
   7   4   5    5.13    3.89
   7   8   6    4.91    3.40
   1   5   9  649.01   10.19
   3   0   7   -0.89    3.56
   4   7   9   30.85    4.06
   4  11   9   28.10    3.47
   5   2   7    0.68    3.61
   5   5   8    6.31    3.99
   6   0   4  219.22    6.42
   6   1   5   69.02    5.22
   7   3   4  153.35    5.77
   1   6   9    2.31    4.34
   2   2   8  108.28    5.61
   2   5   9    4.82    4.65
   3   2   8  771.96   11.67
   3  13   9  131.33    5.03
   4   1   7   40.35    4.66
   4   3   8  214.19    6.25
   4  10   9  280.33    6.40
   5   6   8   41.23    4.56
   6   3   6  188.36    6.59
   6   6   7  465.05    8.51
   7   5   5  296.61    7.03
   3   6   9   51.23    5.25
   5   3   7  634.50   10.83
   5   7   8    4.87    3.80
   5  12   8  241.99    5.39
   6   7   7    2.11    3.95
   6  12   7  177.81    4.78
   2   6   9  327.69    8.17
   3   3   8    3.39    4.23
   3   7   9  132.13    6.42
   3  12   9    1.59    3.42
   4   0   6   45.56    4.33
   4   4   8    2.56    4.26
   5   0   5    1.52    3.80
   5   8   8   11.23    3.75
   5  11   8    0.18    3.37
   6   2   5  191.93    6.79
   6   8   7  316.05    6.81
   6   9   7   27.41    3.70
   6  10   7  313.04    6.53
   6  11   7   24.37    3.67
   7   4   4  155.39    5.84
   7   6   5   22.50    4.00
   2   3   8  727.67   10.72
   2   7   9    9.13    4.66
   3   1   7  895.68   11.78
   3   8   9   79.70    5.10
   3   9   9    3.31    3.88
   3  10   9    9.10    4.82
   3  11   9   36.79    4.14
   4   2   7  258.01    7.15
   5   4   7   31.81    4.76
   5   9   8   16.89    3.12
   5  10   8   46.13    4.07
   6   1   4  110.94    5.31
   7   7   5   30.59    4.05
   2   8   9  324.25    8.26
   4   5   8  426.15    9.33
   5   2   6  830.50   12.15
   7   8   5   31.62    3.93
   2   9   9   45.14    4.68
   2  10   9  415.88    8.39
   2  11   9   38.93    4.40
   4   6   8   -1.40    4.57
   4  14   8   -0.01    2.95
   5   5   7  277.54    7.81
   6   3   5   11.02    4.91
   7   5   4   29.47    4.39
   7   9   5   35.64    3.94
   7  10   5   11.56    3.44
   7  11   5  182.97    5.41
   2   4   8  169.51    6.21
   3   2   7    6.70    3.92
   4   1   6   50.16    4.46
   4   3   7   64.71    4.73
   5   1   5  724.82   10.66
   6   2   4   87.02    5.58
   7   4   3  274.89    7.13
   3  15   8    0.71    3.73
   4   7   8 1150.20   13.86
   5   3   6   47.57    5.23
   5   6   7    3.88    4.01
   7   6   4   24.60    4.15
   2   5   8  733.46   11.04
   4   4   7  278.33    7.69
   4   8   8    1.18    4.79
   4   9   8 1105.19   13.81
   5  14   7    4.32    3.15
   6   4   5  476.69    8.87
   6   7   6  400.67    7.76
   7   7   4  209.88    6.44
   1   6   8  467.12    8.89
   3   3   7  727.33   10.78
   4   2   6  115.79    5.73
   5   2   5   54.13    5.12
   5   4   6  418.19    9.28
   5   7   7   40.08    3.85
   5  13   7  262.61    6.22
   6   8   6   13.76    4.19
   6   9   6  234.93    6.83
   6  12   6   -2.10    3.28
   7   5   3  140.41    5.66
   7  13   4   28.25    4.34
   2   6   8  219.20    7.11
   3  14   8  270.89    6.43
   4  16   7   17.09    2.96
   5   8   7   14.30    3.52
   5   9   7    0.04    4.15
   5  12   7    1.60    3.34
   6   2   3  100.91    5.23
   6   5   5    6.98    4.70
   6  10   6    3.18    3.52
   6  11   6  312.64    7.00
   7   8   4    3.71    3.87
   1   7   8   22.16    4.17
   3   8   8   50.33    5.12
   3  13   8    4.00    3.80
   4   5   7   27.03    3.97
   5  10   7    6.24    4.00
   5  11   7   57.22    4.88
   7   6   3  120.03    5.42
   7   9   4  163.23    5.57
   7  10   4  183.39    5.80
   7  11   4   38.34    4.05
   7  12   4  240.26    5.87
   2   7   8  453.09    9.38
   2  14   8    2.59    3.67
   3   4   7   17.37    4.38
   3   9   8    8.17    4.63
   3  17   7  409.34    6.63
   4   3   6  287.79    7.52
   5   5   6   11.61    4.45
   5  16   6  265.61    5.39
   6   4   4   41.18    4.82
   6  15   5   62.98    4.05
   1   8   8    9.73    4.35
   2   8   8   19.49    4.76
   3  10   8  172.47    6.76
   3  11   8    9.40    4.10
   4   6   7  806.51   11.43
   4  15   7    8.75    3.57
   7   7   3   40.79    4.83
   2   9   8  566.45   10.41
   3   5   7  318.50    7.92
   4   7   7    9.39    5.03
   5   6   6  186.35    6.21
   6   3   3  934.16   11.74
   7  14   3   75.14    4.55
   2  10   8    1.96    4.58
   2  11   8  343.38    8.30
   4   4   6   62.92    5.06
   4   8   7 1638.34   16.74
   5   7   6   81.58    5.63
   5  15   6    4.15    3.29
   6   5   4  576.89   10.22
   7   8   3  327.81    7.41
   7  13   3  157.53    5.71
   3   6   7    5.04    3.79
   3  16   7    7.53    3.43
   4   9   7   21.17    4.95
   5   8   6   -0.24    4.22
   5  14   6  184.97    5.82
   6   9   5   41.93    5.20
   6  10   5  395.22    8.49
   6  11   5    2.22    4.07
   6  12   5  324.64    7.11
   7   9   3   49.82    4.62
   7  10   3  190.45    5.97
   7  12   3  169.35    5.49
   4   5   6  543.07    9.72
   4  10   7  927.55   12.62
   4  11   7    3.91    4.48
   4  12   7  307.52    7.49
   4  17   6   21.12    3.28
   5   9   6   18.60    4.47
   5  13   6    2.68    3.85
   6   4   3  699.15   10.40
   6   6   4    7.71    4.58
   6  16   4  112.64    4.83
   7  11   3  164.09    5.59
   2  16   7    2.61    4.12
   3  15   7  474.23    8.19
   5   3   4   61.55    3.83
   5   5   5  593.14    9.78
   5  10   6   20.67    4.40
   5  11   6    6.52    3.99
   5  12   6   55.29    4.94
   3  18   6  261.34    5.99
   4   6   6   12.41    3.81
   6   7   4  410.67    9.12
   7   8   2   45.65    4.39
   7  14   2  131.30    4.98
   2   7   7    6.76    4.13
   3  14   7    3.22    4.33
   5   6   5  191.82    6.91
   5  16   5   -0.57    3.35
   6  15   4   23.82    3.69
   2  15   7   17.89    3.95
   3  11   7  618.50   10.71
   3  12   7    4.39    4.43
   3  13   7  521.53    9.56
   4   7   6  540.73    9.87
   5   4   4 1034.90   11.96
   6   4   2  975.66   11.57
   6   8   4    5.12    3.79
   6  14   4   80.47    4.73
   6  17   3  206.31    5.19
   7  10   2   -0.96    4.52
   7  11   2  234.58    6.57
   7  13   2  137.84    4.88
   2   8   7 1386.79   14.71
   2  14   7  204.31    7.06
   5   7   5   58.46    4.46
   5  15   5  202.51    5.92
   5  18   4  334.02    6.22
   6   6   3  548.54    9.98
   6  13   4  357.76    7.80
   7  15   1  100.89    4.53
   1   9   7  265.39    7.48
   2   9   7   95.81    5.75
   2  13   7   28.30    4.92
   2  18   6   30.84    3.71
   3  17   6    5.06    4.08
   4   8   6    6.92    3.52
   4  14   6   42.99    4.38
   5   8   5   60.14    5.20
   6  11   4  389.74    8.48
   6  12   4   54.01    4.75
   1  10   7   36.23    5.00
   2  10   7  505.29    9.73
   2  11   7   67.02    6.06
   2  12   7  246.35    7.69
   4   9   6  672.12   10.57
   4  10   6   17.69    4.70
   4  13   6  217.40    7.27
   5   9   5   45.66    5.12
   5  14   5   24.97    4.56
   6   5   2  573.04    9.45
   6   7   3  151.03    6.47
   6  16   3    0.79    3.40
   7   9   1   10.65    4.00
   7  14   1   34.65    3.75
   3  16   6  454.24    8.70
   3  19   5  158.81    4.95
   4  11   6  447.52    9.58
   4  12   6   16.53    3.56
   5  10   5   85.32    5.79
   5  11   5  166.85    6.80
   5  12   5   41.70    5.11
   5  13   5  156.53    6.56
   5  17   4    5.40    3.36
   7  10   1  363.19    7.59
   7  11   1   15.74    4.85
   7  12   1  116.28    5.75
   7  13   1   86.01    4.80
   7  15   0   79.52    4.64
   2  17   6    5.64    4.00
   3   7   6  159.17    5.51
   5  19   3  218.84    5.29
   6  15   3  118.38    5.20
   3   8   6   14.46    4.00
   3  15   6    8.68    4.35
   6   6   2  242.34    6.87
   6   9   3    2.64    4.88
   6  14   3   78.18    5.10
   6  17   2   35.44    4.42
   7  14   0   49.82    4.02
   3  14   6  441.11    9.21
   4   7   5   70.39    4.81
   4  16   5    0.87    3.93
   5   7   4  395.18    8.06
   5  16   4  284.68    6.88
   6  10   3  285.39    7.87
   2  16   6   68.14    5.12
   2  19   5  102.57    4.83
   3  13   6   36.13    5.01
   3  18   5    7.45    3.69
   5   8   4    7.73    4.22
   5  15   4   63.49    5.39
   5  18   3   34.44    3.91
   6   7   2  323.36    8.34
   7  12   0   79.58    4.82
   3  20   4  217.23    5.33
   4   8   5  415.17    8.18
   4  15   5  128.51    6.12
   5   9   4  479.50    9.79
   2  15   6   89.31    5.62
   4   9   5    0.72    3.75
   4  14   5    4.75    4.61
   4  18   4   78.68    4.69
   4  20   3   75.37    3.92
   5   6   3  635.15    9.93
   5  10   4   88.48    5.92
   5  13   4   77.23    5.84
   5  14   4  355.47    7.78
   6   8   2   91.73    5.85
   2  14   6    7.09    4.83
   3  17   5  193.75    6.23
   4  10   5  607.58   10.08
   4  11   5    7.23    4.47
   4  12   5  167.09    6.77
   4  13   5   76.15    5.66
   5  11   4  336.47    7.89
   5  12   4  294.12    7.37
   5  17   3  253.41    6.43
   5  19   2   30.85    4.17
   6   9   2  223.59    7.21
   2  12   6    6.02    4.78
   2  13   6  541.75   10.12
   2  18   5    7.75    3.83
   3  21   3   69.19    3.92
   5   7   3   35.14    4.73
   6  10   2   62.08    6.00
   6  13   2  148.74    6.13
   6  18   0  407.27    6.90
   1  11   6  297.05    7.33
   2  20   4  132.02    4.96
   3  16   5    3.73    4.31
   3  19   4   40.68    4.39
   4  17   4   14.11    2.93
   5  16   3    5.46    4.33
   6   7   1   72.28    4.85
   6  11   2  267.15    6.98
   6  12   2  110.48    5.85
   1  12   6  672.05   10.21
   3  15   5  177.17    6.81
   4  19   3  203.46    6.03
   5  18   2  110.64    4.95
   6   8   1  235.72    6.75
   2  17   5  143.57    6.16
   3   9   5   18.36    4.35
   4   8   4    2.36    3.72
   6  15   1  172.25    6.11
   6  17   0   -0.65    3.51
   6  18  -1   -0.03    3.65
   3  10   5   24.31    4.37
   3  11   5  267.34    7.50
   3  18   4  227.92    6.76
   4  15   4    1.42    4.16
   4  20   2  164.23    5.03
   5  10   3  901.01   13.04
   5  13   3  347.00    8.77
   5  14   3  100.19    5.88
   6  14   1   61.92    5.02
   2  16   5   51.60    5.11
   2  19   4   29.47    4.44
   2  21   3  143.23    4.74
   3  20   3  166.43    5.64
   4   9   4  692.69   10.27
   4  14   4  177.96    7.25
   5  11   3  102.94    6.32
   5  12   3  520.78   10.41
   5  17   2   16.46    3.82
   5  20   0   -0.77    3.68
   6  10   1  132.33    6.55
   6  11   1  269.40    7.66
   6  12   1   58.46    5.42
   6  13   1  258.90    7.73
   2  15   5  113.45    5.91
   4  10   4    5.59    3.02
   4  11   4  669.66   11.04
   4  12   4  100.02    5.97
   4  13   4   84.32    5.52
   4  21   1   47.95    3.90
   6  16   0  486.05    8.45
   1  16   5    7.18    4.22
   1  19   4   41.90    5.11
   4  17   3  133.45    6.19
   5  16   2  106.29    5.80
   6   8   0    2.37    4.07
   6  15   0    3.32    4.16
   6  17  -1  650.34    8.74
   2  13   5  104.35    5.77
   2  18   4  283.63    7.55
   4  19   2    1.32    3.45
   5   8   2   44.70    4.32
   5  15   2   12.16    4.48
   5  18   1   42.93    4.26
   6   9   0    5.07    4.48
   2  11   5  159.78    5.84
   2  12   5  458.13    9.00
   2  20   3   44.06    5.34
   4  16   3   40.48    4.94
   5   9   2  634.65   10.44
   5  19   0  142.69    5.48
   6  10   0  297.40    7.63
   6  13   0   18.54    4.60
   6  16  -1   11.83    4.05
   6  17  -2   12.79    3.71
   1  14   5  186.08    6.83
   4  20   1   -0.14    3.56
   5  13   2  584.48   10.76
   5  14   2  193.85    6.28
   5  17   1   40.01    4.73
   6  11   0    6.73    4.69
   6  12   0  366.55    8.52
   4  15   3  302.66    7.58
   5  12   2   73.68    4.89
  -1 -15   4   24.45    4.96
   0 -17   6  112.27    5.29
   1 -17   8   13.07    3.49
   2 -16   2  458.10    9.23
   3 -17   7  415.99    6.86
   4 -16   3   34.35    3.38
   4 -14   1   85.63    4.99
   5 -15   4   62.48    4.15
   5 -15   6    0.85    3.45
   1 -17   4    3.84    3.21
   3 -17   4    3.17    2.91
   4 -15   2   11.24    3.04
   5 -15   5  200.89    5.19
  -1 -15   5  547.03   10.02
  -1 -15   8   11.99    3.79
   1 -17   5  465.79    8.97
   1 -16   3    5.71    4.10
   1 -16   9    5.97    2.89
   1 -15   2    3.13    4.12
   2 -17   4   81.71    4.42
   2 -16   9    2.32    2.49
   3 -17   5  193.27    6.06
   3 -17   6    7.63    3.33
   4 -16   4  156.11    5.69
   0 -16   8    1.64    3.52
   1 -17   6    3.12    3.81
   2 -17   6    5.25    3.59
   2 -17   7   17.83    3.31
   2 -16   3  277.28    7.43
   3 -16   3   27.51    4.52
   3 -16   8  396.25    6.53
   3 -14   1  606.84    9.51
   4 -15   8   40.79    3.81
  -1 -15   6   10.09    4.45
  -1 -15   7  421.34    8.49
   0 -16   5   26.56    3.84
   0 -16   7   29.46    4.17
   2 -15   2   42.10    4.57
   4 -13   1  359.41    7.76
   0 -16   6   64.53    5.23
   0 -15   9    3.30    3.26
   1 -16   4  176.25    6.67
   3 -16   4  121.23    5.52
   3 -15   9  319.17    5.53
   4 -14   2  665.83   10.72
   5 -14   4  373.90    7.68
   0 -14  10   24.65    3.37
   1 -15   3  232.77    7.32
   2 -16   4  162.83    6.24
   2 -16   8   -1.53    3.30
   3 -16   7    6.57    3.36
   3 -13   1   31.21    3.88
   4 -15   4    2.83    3.64
   5 -14   5   22.45    3.91
   5 -14   6  181.63    5.10
  -1 -14   5  183.41    6.51
  -1 -14   8  264.22    7.33
   1 -16   5    3.31    4.23
   3 -16   5    0.22    2.87
   3 -16   6  463.56    8.89
   3 -14   2  159.84    6.41
   4 -12   1   55.43    4.76
   5 -13   3  336.27    7.36
  -1 -14   6  467.39    9.08
   0 -15   5  207.72    7.03
   0 -15   8   44.26    4.47
   1 -16   6  442.68    8.97
   1 -15   9  323.08    6.87
   2 -16   5   51.95    4.58
   2 -16   7   -4.15    3.73
   2 -15   3  302.35    7.99
   2 -15   9   25.38    3.00
   2 -14   2 1095.54   13.13
  -1 -14   7    4.03    3.94
   0 -15   6   23.94    4.66
   0 -15   7   49.74    4.54
   1 -15   4   28.83    4.48
   1 -14  10  253.96    5.32
   3 -15   8   -1.28    3.23
   4 -14   8    1.39    3.20
   4 -13   2  171.97    6.37
   5 -13   4   83.67    4.90
   5 -13   7  252.72    5.78
   1 -14   3  136.74    5.89
   3 -15   4   67.44    4.99
   4 -13   9    6.48    3.08
   0 -14   9  101.76    5.05
   0 -12  11  117.44    4.24
   2 -15   8   40.44    4.03
   3 -15   5  170.95    6.36
   3 -15   7  493.18    8.74
   3 -14   9    5.92    3.12
   3 -13  10   23.25    3.22
   4 -14   4  170.83    6.41
   5 -13   5  151.88    5.67
   5 -13   6    3.28    3.33
   5 -12   8  232.87    5.36
   0 -13  10  209.28    5.60
   1 -15   6   10.75    4.27
   2 -15   5  115.94    5.76
   2 -14   3  149.36    6.04
   3 -15   6   14.90    4.16
   4 -14   5    6.94    3.88
   4 -14   7  235.99    6.07
  -1 -13   6  172.34    6.57
  -1 -13   7  104.79    5.77
  -1 -13   8   14.66    4.12
   0 -14   5  186.49    6.10
   0 -14   8   23.35    4.09
   1 -14   9    6.12    3.27
   2 -15   6   92.18    5.55
   2 -15   7   20.97    4.06
   4 -13   3  593.50   10.15
   4 -12   2  333.19    7.62
   0 -14   6   52.57    5.11
   0 -14   7   50.05    5.07
   1 -14   4  234.12    6.55
   1 -12  11  102.92    3.79
   2 -14   9   54.25    3.18
   2 -13  10   69.43    3.87
   3 -14   4  320.11    8.24
   4 -13   8  181.10    5.35
   5 -12   4  281.46    7.10
   5 -12   7    0.74    3.23
   1 -13  10   16.00    3.50
   2 -14   4  125.26    5.81
   4 -13   4   86.07    5.36
   5 -12   5   44.00    4.53
   5 -12   6   53.30    4.02
   0 -13   9    9.60    4.10
   0 -11  11   48.12    4.49
   2 -14   8    1.09    3.80
   2 -13   3  593.75    9.77
   3 -14   5  113.26    5.70
   3 -14   6  443.03    8.93
   3 -14   7    1.30    3.92
   3 -13   9  132.34    4.69
   4 -12   9  204.05    5.18
   5 -11   8   -1.00    3.63
   6  -9   7   24.38    3.69
   0 -13   5   67.20    5.29
   0 -12  10   25.19    3.91
   1 -14   6  748.89   11.44
   2 -14   5  266.36    7.25
   4 -13   5   67.41    5.20
   4 -13   7   17.32    3.67
   4 -12   3  729.77   10.76
   4 -11   2  215.02    6.66
  -1 -12   6  331.87    7.25
  -1 -12   7    1.81    4.26
  -1 -12   8  237.89    7.03
   0 -13   8  480.67    8.99
   1 -13   4  636.92   10.23
   2 -14   6    7.50    4.07
   2 -14   7  202.81    6.93
   3 -13   4  222.89    7.05
   5 -11   4  338.82    7.84
   0 -13   6  180.07    5.97
   0 -13   7   15.60    4.38
   1 -13   9  185.58    5.32
   1 -11  11   92.89    4.24
   2 -13   4   20.96    4.36
   2 -13   9    7.79    3.70
   3 -13   8    9.60    3.64
   4 -12   8    3.54    3.67
   5 -11   7   52.81    4.17
   1 -13   5  695.44   11.10
   1 -12  10  189.66    5.91
   2 -12  10   19.87    2.96
   3 -13   5  309.17    8.12
   3 -10  11  146.42    4.40
   4 -12   4   88.83    5.86
   5 -11   5  173.03    6.21
   5 -11   6    1.83    4.02
   0 -12   9  534.99    9.51
   1  -9  12  182.26    4.89
   2 -13   5  105.62    5.46
   2 -13   8  278.71    7.76
   3 -13   6   36.81    5.10
   3 -13   7  532.04    9.75
   3 -12   9    5.91    3.58
   4 -12   5  169.98    6.45
   4 -11   3  197.83    6.45
   4 -11   9   27.43    3.66
  -1 -11   8   -2.39    4.29
   0 -11  10  587.17    9.47
   0 -10  11  353.70    7.10
   1 -13   6  150.10    5.84
   1 -13   7  293.62    7.94
   2 -13   6  548.78   10.12
   2 -13   7   26.43    4.71
   3 -11  10   19.02    2.67
   5 -10   4   94.40    5.20
   0 -12   6   11.64    3.83
   0 -12   8    0.17    4.61
   1 -12   9   12.43    4.15
   2 -12   9  261.55    6.95
   3 -12   4  337.68    7.78
   5 -10   7    8.65    3.83
   0 -12   7  695.85   11.00
   0  -8  12    8.96    3.61
   1 -10  11  205.21    5.68
   3 -12   8  202.56    6.70
   4 -11   4  651.15   10.52
   4 -11   8  376.38    7.62
   5 -10   5   83.91    5.40
   5 -10   6   23.02    4.22
   1 -12   5  466.97    9.22
   1 -11  10   41.47    4.22
   3 -12   5   36.06    4.49
   3 -12   7    4.12    4.14
   3  -9  11   11.44    3.18
   4 -10   3  596.36    9.40
   4 -10   9  290.88    6.57
   4  -9  10  286.79    5.91
   5  -9   8   15.56    4.29
   6  -7   7    4.07    3.40
   0 -11   9   36.22    4.92
   1 -12   6  689.41   10.97
   1  -8  12    2.94    3.60
   2 -12   5  457.48    9.12
   2 -12   8   20.28    4.38
   3 -12   6  437.65    8.75
   3 -11   9   38.94    4.14
   3 -10  10   12.55    3.13
   4 -11   5    6.03    4.27
   5  -8   9  166.60    4.92
   6  -6   8    5.81    3.37
  -1 -10   8  153.77    6.20
   0 -10  10   70.22    5.35
   0  -9  11    7.27    3.89
   1 -12   7    4.25    3.10
   2 -12   6    5.06    4.25
   2 -12   7  248.43    7.61
   4  -7  11    3.62    3.22
   5  -9   4  486.39    9.26
  -1 -10   7   84.03    5.35
   0 -11   6  550.33    9.55
   0 -11   8 1159.97   13.51
   2 -11   9   36.16    4.97
   2  -9  11    8.91    3.57
   3 -11   8   12.65    4.18
   4 -10   8    0.15    3.82
   5  -9   5   50.46    5.04
   5  -9   7    4.59    3.87
   5  -6  10    3.60    3.41
   0 -11   7   18.27    3.37
   0  -7  12  209.99    5.69
   1 -10  10   37.90    4.58
   1  -9  11   12.91    3.92
   2 -10  10   26.54    3.92
   3 -11   5  269.49    7.48
   4 -10   4    8.08    2.99
   4  -8  10    0.27    3.45
   5  -9   6   15.37    4.29
   2 -11   8  366.97    8.67
   3 -11   6    4.68    4.10
   3 -11   7  589.60   10.55
   3 -10   9   11.88    4.03
   4 -10   5  608.01   10.23
   5  -8   8    8.51    3.59
   5  -7   9    2.03    3.36
   0 -10   9  907.86   12.05
   1 -11   6  301.97    7.65
   1 -11   7  217.73    7.08
   1  -7  12  176.98    5.32
   2 -11   5  153.79    5.35
   3  -9  10   16.13    3.92
   5  -8   4    5.73    4.21
  -1  -9   8    3.69    4.01
   0  -9  10  612.46   10.40
   0  -8  11  275.88    6.94
   2 -11   6  380.56    8.08
   2 -11   7   74.84    4.61
   5  -8   7   14.23    4.22
   0 -10   7  533.16    9.40
   0 -10   8   63.72    5.11
   2 -10   9  410.07    8.20
   2  -9  10  362.88    8.06
   3 -10   8  173.34    6.39
   4  -9   4  706.33   10.44
   4  -9   8 1076.55   13.45
   5  -8   5   59.41    5.04
   5  -8   6    1.44    4.54
   6  -5   7   14.95    3.69
   6  -4   8   10.42    3.98
   0  -6  12   14.02    3.86
   1  -9  10   23.68    4.50
   1  -8  11  219.70    6.41
   3 -10   5   26.29    4.16
   3 -10   7    4.22    4.37
   3  -7  11   17.16    3.64
   3  -5  12  259.94    5.48
   4  -8   9  414.83    8.21
   4  -7  10  256.59    5.52
   5  -7   8    2.59    3.73
   5  -6   9   68.64    4.47
   0  -9   9  145.89    6.60
   1  -6  12    6.64    3.59
   3 -10   6  154.46    5.63
   3  -9   9    2.80    3.01
   3  -8  10    4.22    4.01
   4  -9   5    4.68    4.00
   4  -9   6  663.10   10.75
   4  -5  11   10.25    3.63
   5  -7   4  382.39    7.88
   2 -10   6  203.37    6.80
   2 -10   7  519.60   10.40
   5  -7   7   34.00    4.54
   0  -9   8  912.54   12.17
   0  -8  10   13.72    4.58
   1  -3  13   87.67    4.22
   2  -9   9   42.91    5.24
   2  -7  11    8.38    4.22
   3  -9   8   14.70    4.10
   3  -4  12  114.44    4.30
   4  -6  10    1.37    3.58
   5  -7   5   55.68    4.84
   5  -7   6   80.95    5.42
   6  -3   8   68.37    4.36
   0  -5  12  119.21    5.36
   1  -8  10   32.95    4.64
   1  -7  11   11.70    3.99
   2  -8  10   24.27    4.66
   4  -7   9   26.91    4.72
   5  -6   8   42.52    4.39
   5  -5   9   14.77    3.95
   1  -5  12  163.41    5.40
   2  -9   8  572.12   10.49
   3  -9   5   22.27    3.01
   3  -9   6  155.70    6.33
   3  -8   9   80.03    5.26
   3  -7  10   25.27    4.39
   4  -8   5  407.04    8.42
   5  -3  10    6.81    3.90
   0  -8   9 1461.67   15.74
   4  -8   6    5.51    3.34
   5  -6   7    2.17    4.05
   6  -3   7    6.73    3.31
   6  -2   8   30.18    3.99
   0  -7  10 1004.14   13.13
   0  -6  11  370.19    8.24
   1  -2  13   56.73    3.56
   2  -9   6  848.82   11.90
   2  -9   7   88.83    5.84
   2  -8   9  327.69    8.70
   2  -6  11  296.13    7.22
   3  -5  11  123.94    5.15
   3  -3  12   92.09    4.20
   4  -7   8 1147.36   14.21
   4  -5  10  185.24    5.95
   5  -6   5  186.59    6.44
   5  -6   6  194.30    6.78
   5  -4   9    8.16    3.77
   0  -8   8    6.37    4.13
   0  -4  12   94.31    5.03
   1  -6  11  179.40    6.49
   2  -7  10  392.46    8.82
   3  -8   8   44.73    4.07
   4  -6   9  363.41    8.25
   4  -3  11  157.12    5.15
   5  -5   8    0.45    3.89
   5  -2  10  248.28    6.05
   1  -7  10    6.14    4.70
   1  -4  12   54.33    4.42
   3  -8   7   19.32    4.65
   3  -7   9  137.81    6.02
   6  -1   8   21.98    4.08
   2  -8   8   19.01    5.02
   3  -8   6   10.84    4.04
   3  -2  12  139.70    4.76
   4  -7   5   72.17    4.72
   4  -7   6  518.45    9.91
   5  -5   7  274.50    7.64
   0  -7   9    5.14    4.66
   0  -5  11  154.84    6.61
   2  -8   7 1418.29   15.66
   2  -5  11  109.83    5.65
   2  -3  12   56.91    4.46
   3  -4  11  134.22    5.54
   4  -4  10   35.26    4.19
   4  -2  11   35.84    4.01
   5  -5   5  594.95    9.84
   5  -5   6   15.38    4.47
   5  -4   8  167.68    6.19
   5  -3   9  175.22    6.19
   5  -1  10    8.83    3.51
   0  -6  10   33.66    5.07
   0  -3  12   14.58    4.33
   0   0  13   -1.54    3.47
   1  -8   7   12.93    3.23
   1  -5  11   10.06    4.82
   2  -7   9   11.19    4.51
   2  -6  10    8.99    4.82
   3  -7   8   19.84    4.66
   4  -5   9   26.42    4.74
   6   0   8    1.87    3.45
   1  -6  10   11.83    4.81
   1  -3  12  134.12    5.96
   1   0  13    3.12    3.14
   3  -6   9   50.99    4.85
   3  -5  10   79.32    5.49
   3  -1  12    1.94    3.36
   5   0  10  265.92    6.55
   2  -7   8  469.70    9.94
   2  -2  12  262.80    6.57
   3  -7   6  158.76    6.03
   3  -3  11  194.14    6.31
   4  -6   5  346.76    8.17
   4  -6   6    8.92    4.28
   4  -3  10   87.05    5.12
   4  -1  11  226.45    6.20
   5  -4   7   32.17    5.03
   5  -2   9   50.21    5.00
   0  -6   9  915.66   12.94
   0  -4  11  135.95    6.56
   0   1  13  346.22    6.50
   2  -4  11  164.73    5.52
   3   0  12  148.44    5.21
   5  -4   6  422.31    8.94
   5  -3   8   40.12    4.79
   0  -5  10  733.04   11.89
   0  -2  12  391.67    8.12
   1  -4  11  127.11    6.33
   1  -2  12  161.52    6.08
   1   1  13  233.00    5.49
   2  -7   7    9.70    4.23
   2  -6   9  319.83    8.68
   2  -5  10  431.43    9.36
   3  -6   8  226.37    7.58
   3  -4  10  395.01    9.08
   4   0  11    2.38    3.71
   5  -4   5    8.19    3.92
   5   1  10    3.80    4.07
   0   2  13    3.34    4.04
   1  -5  10   26.01    4.85
   2  -1  12   26.48    4.12
   3  -5   9  312.96    8.39
   3  -2  11    1.64    4.01
   4  -2  10  171.84    6.09
   3  -6   7    1.72    4.14
   3   1  12    2.09    3.46
   5  -3   7  637.96   10.01
   5  -2   8  520.55    9.83
   5   2  10  236.31    6.03
   0  -3  11  334.55    8.77
   0  -1  12    3.50    4.42
   4  -3   9  110.03    6.28
   4   1  11  224.55    6.13
   5  -3   6   42.96    5.08
   0  -5   9   43.92    5.11
   0  -4  10   77.78    6.04
   0   3  13  215.39    5.32
   1  -1  12   31.24    4.88
   1   3  13   93.13    4.05
   2  -5   9    2.55    4.69
   2   0  12  247.73    6.73
   3  -5   8    5.76    4.87
   3  -3  10   23.77    4.82
   3  -1  11  257.27    7.20
   3   2  12  137.71    5.12
   4  -1  10    4.88    3.84
   5  -3   5  825.03   11.25
   5   0   9    0.14    4.42
   5   3  10   11.69    3.93
   0   4  13   36.21    3.88
   1   4  13   41.76    3.97
   2  -2  11   48.20    4.91
   3  -4   9    1.99    4.59
   4  -4   7  270.01    8.11
   4   2  11   33.44    4.03
   5  -2   7    1.91    5.28
   5  -1   8   29.74    4.97
   5   4  10   96.74    4.69
   0   0  12  523.80    9.43
   3  -5   7  317.34    8.09
   3   3  12   91.71    4.37
   4  -2   9   51.05    5.46
   5   1   9  521.91    9.12
   5   5  10   84.44    4.92
   0  -2  11   10.93    4.96
   1  -2  11   27.98    4.88
   1   0  12  237.95    6.81
   2  -5   8  716.64   11.60
   2   1  12   18.33    4.27
   3  -2  10  339.19    8.56
   3   0  11   -3.08    4.38
   3   4  12  114.13    4.76
   4   0  10  211.46    6.89
   4   3  11  152.98    5.31
   5  -2   6  822.50   11.67
   2  -4   9  576.29   11.14
   2  -3  10  141.73    5.97
   3  -4   8  289.86    8.10
   3  -3   9  707.07   11.79
   4   4  11  107.34    4.92
   5  -2   5   57.27    5.03
   5   0   8  876.72   12.21
   0  -4   9  198.55    6.97
   0  -3  10  122.21    6.76
   0   1  12    2.89    4.82
   1   1  12   32.86    4.62
   2  -1  11   69.75    5.44
   2   2  12  260.19    6.52
   3   5  12  268.38    5.99
   4  -3   7   60.32    5.47
   4  -1   9  231.05    7.84
   5  -1   7 1484.00   15.22
   5   2   9   48.63    5.19
   3  -1  10    5.10    4.30
   3   1  11  259.02    7.53
   4   1  10    1.73    3.90
   4   5  11   14.23    4.12
   4   6  11   87.07    4.55
   0  -1  11  346.82    8.86
   1  -1  11  447.78    9.53
   2  -2  10    1.93    4.90
   2   3  12   49.19    4.58
   3  -4   7   15.40    4.48
   5  -1   6   -1.50    4.37
   5   1   8   35.73    5.17
   5   3   9  183.66    6.31
   2  -4   8  163.30    5.99
   2  -3   9   15.03    4.75
   2   0  11    1.88    4.32
   3  -3   8    2.13    4.74
   3  -2   9    7.51    4.66
   3   2  11    1.70    4.19
   4   2  10  170.31    6.25
   0  -3   9  227.03    7.20
   0  -2  10   52.41    5.47
   2   4  12  198.01    6.21
   3   0  10  250.92    7.76
   4  -2   7  272.57    8.00
   5   4   9    7.07    3.99
   0   0  11    0.04    5.16
   1   0  11    0.20    4.59
   1   3  12  133.68    5.76
   2  -1  10    2.80    4.25
   2   1  11   76.39    5.49
   3   3  11  204.64    6.66
   4   3  10   89.67    5.58
   5   0   6 1403.36   14.80
   5   5   9   19.43    4.26
   0   3  12   18.81    4.52
   2   5  12  181.65    5.92
   3  -3   7  707.18   11.15
   3  -1   9  895.86   13.13
   5   1   7 1507.02   16.19
   5   6   9   71.49    4.67
   1   4  12   55.90    4.71
   2  -2   9   34.73    5.14
   3  -2   8  772.71   12.11
   3   1  10    3.85    4.45
   3   4  11  142.23    5.96
   4   4  10   34.85    4.88
   5   3   8   32.72    5.31
   5   7   9    1.88    3.61
   5   8   9  161.68    5.83
   0  -1  10   19.66    5.10
   0   1  11  363.81    9.11
   0   4  12   98.71    5.52
   2   2  11   44.53    4.96
   2   7  12  303.25    6.53
   4  -1   7   33.64    5.27
   0  -2   9  123.47    6.24
   1   5  12  167.06    6.00
   2   0  10   19.27    5.01
   3   5  11  120.50    5.77
   4   5  10  189.02    6.49
   5   1   6    0.14    4.70
   5   2   7    1.13    5.24
   5   4   8  159.89    6.46
   0   5  12  123.58    5.95
   1   6  12    7.10    4.16
   2   3  11  238.16    7.47
   3  -2   7    3.63    4.12
   3   0   9   -2.03    4.84
   3   2  10  340.61    8.72
   3   6  11  127.76    5.42
   0   0  10   86.20    6.27
   0   2  11   13.92    5.02
   0   6  12   12.77    4.93
   2  -2   8  105.60    5.95
   2  -1   9    7.41    3.87
   3  -1   8   14.23    3.55
   3   7  11   16.54    3.98
   4  -1   6   49.68    4.07
   5   5   8    2.55    4.31
  -1   3  11  296.26    8.05
   1   7  12  171.91    5.75
   1   8  12    1.78    3.35
   1  10  12    1.72    3.05
   2   1  10   -1.33    4.44
   2   4  11  172.56    6.74
   3   3  10   23.36    4.96
   3   8  11  146.29    5.49
   3   9  11   13.34    3.92
   3  10  11  144.99    5.08
   4   0   7    0.13    3.43
   5   2   6  808.96   11.98
   5   3   7  636.92   11.09
  -1   1  10   18.83    5.23
   0  -1   9   34.82    5.04
   0   7  12  220.96    6.44
   3   1   9  889.36   13.13
   5   6   8   44.05    4.72
   0   3  11  327.71    8.50
   0   8  12   11.77    4.01
   0   9  12  267.78    6.34
   0  10  12    0.69    3.23
   2   0   9   -4.73    4.84
   2   5  11  111.14    6.02
   3  -1   7  873.94   12.16
   3   0   8  915.31   13.32
   3   4  10  396.93    9.53
   5   4   7   28.41    5.68
   5  11   8   -0.47    4.27
  -1   4  11   30.68    4.56
   0   1  10   20.68    5.27
   2  -1   8   29.94    4.48
   2   2  10    1.16    3.43
   4   0   6   48.02    4.13
   4   1   7   36.76    5.09
   5   3   6   40.38    5.56
   5   8   8    3.16    4.09
   5   9   8   15.43    4.02
   5  10   8   55.10    4.20
   2   6  11  292.23    8.00
   3   2   9    4.45    3.72
   3   5  10   79.54    5.74
   5   5   7  283.84    8.09
  -1   2  10  595.90   10.81
   0   0   9    1.90    4.22
   0   4  11  121.26    6.41
   2   1   9   11.24    4.96
   2   3  10  142.84    6.79
   2   7  11   12.81    4.23
   2  12  11  130.11    5.28
   4   3   8  216.37    6.93
  -1   5  11  122.53    5.76
   0   2  10   50.29    5.28
   2   8  11  208.32    6.54
   3   0   7   -0.21    4.07
   3   3   9  699.10   11.96
   3   6  10  115.28    6.23
   4   1   6   51.40    5.20
   4   2   7  262.67    8.08
   5   4   6  422.17    9.31
   5   6   7    1.63    4.77
   0   5  11  149.77    6.77
   2   0   8   66.48    4.96
   2  10  11  165.79    5.65
   3   7  10   28.87    4.66
   4   4   8    1.04    4.75
   4  12   9  214.00    6.21
   2   4  10    5.79    3.47
   1  -2  11   26.25    4.67
   2  -7   8  467.86    9.27
   2   1  12   23.97    3.62
   4  -4  10   38.71    4.27
   5  -7   6   75.31    5.07
   6  -5   7   16.76    3.96
   6  -2   9    5.36    3.83
   1  -4  10  309.59    8.44
   2  -6   9  326.97    7.69
   3  -8   6   11.16    3.91
   3  -6   9   56.46    4.05
   3   2  12  132.45    4.18
   4  -8   5  405.01    7.66
   4  -1  11  225.61    5.70
   5  -2  10  241.85    5.96
   0  -2  10   54.69    5.30
   2   2  12  251.51    5.92
   3  -2  11    0.75    3.63
   4  -7   7    9.68    4.57
   4  -5   9   24.97    4.52
   5  -7   5   52.77    4.69
   5  -6   7    6.46    3.87
   1  -1  11  445.05    9.19
   2  -7   7    8.18    3.82
   2  -4  10    4.47    4.25
   2   3  12   48.70    3.91
   3  -4  10  375.73    8.02
   4  -6   8   -3.81    4.77
   4  -3  10   87.54    5.06
   5  -5   8    2.40    3.85
   6  -5   6  536.17    8.40
   6  -3   8   74.33    4.34
   6  -1   9   78.86    4.05
   0  -3   9  237.72    7.18
   1  -3  10  153.45    6.87
   2  -6   8  216.64    6.87
   2  -5   9    6.39    4.61
   3  -7   7  219.01    6.28
   3  -5   9  321.50    8.13
   3  -1  11  257.29    6.82
   4  -7   6  530.80    9.38
   4   0  11    1.67    3.28
   5  -1  10    1.82    3.55
   6  -4   7  252.55    6.64
   0  -1  10   21.68    5.33
   1   0  11   -2.03    4.69
   2  -1  11   71.78    5.37
   3  -6   8  237.68    7.25
   5  -6   6  189.44    6.46
   5  -3   9  179.94    5.99
   1  -5   8   27.03    4.24
   2  -3  10  149.68    6.61
   3  -3  10   22.73    4.56
   4  -7   5   74.94    4.87
   4  -6   7  818.12   11.91
   4  -4   9  213.34    6.75
   4  -2  10  174.42    5.96
   4   1  11  227.10    5.73
   1  -2  10  449.66    9.78
   1   1  11  437.79    8.81
   2   0  11    3.17    3.95
   3   0  11    0.24    4.19
   4  -5   8  434.35    8.95
   5  -6   5  182.88    6.15
   5  -5   7  275.11    7.49
   5   0  10  275.38    6.05
   6  -2   8   34.29    3.94
   0   0  10   87.74    5.55
   2  -6   7  786.23   10.38
   2  -5   8  735.58   11.50
   2  -4   9  602.77   10.65
   3  -6   7    1.67    3.96
   3  -4   9    7.47    4.24
   4   2  11   30.55    3.82
   5  -2   9   52.50    4.32
   6  -4   6   54.24    4.59
   6  -3   7    8.56    3.93
   7   0   7   -0.05    3.27
   1  -3   9 1585.61   16.39
   1   2  11   22.82    4.62
   2   1  11   72.21    5.10
   3  -5   8    4.85    4.23
   3  -2  10  329.28    8.15
   4  -6   6    7.00    3.99
   4  -3   9  110.80    5.74
   4  -1  10   -1.49    4.01
   4   3  11  148.19    4.72
   5   1  10    1.06    3.50
   1  -1  10   24.10    4.72
   5  -5   6    9.17    4.92
   6  -1   8   25.27    4.00
   7  -1   6    2.39    3.39
   1   3  11  213.52    6.52
   2  -3   9   13.31    4.68
   2   2  11   42.71    4.70
   3  -3   9  723.24   11.45
   4  -4   8    5.15    4.05
   5  -4   7   30.29    4.75
   5  -1   9  525.95    9.16
   5   2  10  244.62    5.90
   7   1   7  599.84    8.18
   1   4  11  123.41    5.38
   2  -4   8  171.20    6.72
   3  -5   7  311.94    7.72
   3  -1  10    4.46    4.42
   4   0  10  199.49    6.30
   6  -3   6  181.89    6.14
   6  -2   7   73.67    5.11
   1  -2   9  111.62    5.27
   1   0  10  205.06    6.58
   2   3  11  240.52    7.45
   3   3  11  193.70    5.89
   4  -2   9   56.46    4.09
   5   3  10    9.78    3.16
   6   0   8    4.31    3.35
   6   3   9    6.79    3.80
   0   0   9    3.25    4.19
   2   4  11  173.39    6.74
   3   4  11  133.04    5.76
   4  -5   6  549.93    9.40
   4   1  10   -0.67    4.10
   5   0   9    3.03    4.32
   5   4  10   93.80    4.46
   7   0   6  366.59    7.15
   7   2   7    5.22    3.54
   1   1  10   22.71    5.40
   2  -2   9   33.70    5.00
   2   0  10   18.88    3.99
   3  -2   9    6.04    4.40
   3   5  11  122.00    5.12
   3   8  11  139.62    4.36
   4  -3   8  202.02    6.35
   5  -4   6  405.69    7.74
   5  -3   7  650.37   10.62
   5   5  10   80.70    4.03
   6  -3   5   12.84    4.20
   1  -1   9 1116.02   13.47
   2  -3   8  725.79   11.11
   2   6  11  284.27    6.82
   2   7  11    8.91    4.41
   3  -3   8    4.11    3.70
   3   6  11  124.70    4.89
   3   7  11   15.71    3.56
   4  -1   9  234.86    7.12
   4   2  10  164.39    6.00
   5   6  10    2.31    2.98
   6  -2   6    2.03    4.37
   6  -1   7   63.17    4.60
   6   1   8   26.62    4.10
   0   1   9   27.46    4.81
   1   2  10  445.46    9.46
   2   1  10    2.13    4.48
   3  -4   7   19.03    4.22
   3   1  10    2.58    4.58
   5  -4   5    5.76    3.93
   5  -1   8   30.02    5.08
   6   6   9  327.63    5.86
   7   1   6    1.09    3.68
   7   3   7  320.29    6.13
   2  -1   9    8.04    4.60
   3  -1   9  914.53   12.75
   4  -2   8   57.55    5.45
   4   3  10   93.11    5.20
   2   2  10    1.83    4.61
   3   2  10  337.16    8.70
   4  -4   6   59.41    4.16
   4  -3   7   65.26    4.96
   4   0   9   -0.83    3.27
   5  -3   6   47.78    4.72
   5  -2   7    4.28    4.56
   5   2   9   45.76    4.76
   6   0   7    2.45    3.90
   1   3  10  146.86    6.29
   2  -2   8  106.28    5.61
   3  -2   8  791.91   11.61
   4   4  10   34.69    4.28
   5   0   8  862.25   12.38
   6  -2   5  192.73    6.36
   6  -1   6    7.84    4.26
   7   2   6  430.61    7.53
   7   5   7  241.09    6.14
   1   4  10  296.93    7.71
   2   3  10  143.15    6.65
   3  -3   7  708.90   10.82
   3   0   9   -2.71    4.64
   4  -1   8   72.79    5.23
   4   5  10  185.66    6.18
   5   3   9  188.45    6.48
   1   1   9 1088.31   13.43
   4   6  10   -1.20    3.94
   4  10  10    4.01    2.89
   5  -3   5  842.09   10.99
   6   1   7   57.11    5.10
   7   6   7    3.51    3.37
   7   7   7   65.36    4.64
   1   5  10   26.58    4.82
   2   4  10    0.20    4.25
   4  -2   7  272.65    7.49
   4   9  10  277.63    5.54
   5  -2   6  822.18   12.22
   5   1   8   33.11    5.34
   5   4   9    6.66    4.01
   6   4   8   10.00    3.99
   7   3   6    5.08    3.83
   1   6  10   10.42    4.40
   2  -1   8   28.99    3.52
   3  -1   8   13.80    3.57
   3   1   9  866.78   12.04
   3   5  10   73.45    5.51
   4   2   9   56.61    5.12
   6  -1   5   67.07    5.00
   6   0   6   49.43    4.90
   6   5   8  312.78    7.01
   1   2   9  108.71    6.06
   2   5  10  444.12    9.04
   3   6  10  115.42    5.38
   3  11  10   19.01    3.24
   5   6   9   71.13    4.73
   6   2   7   75.36    5.20
   7   2   5   11.66    4.06
   7   4   6  493.07    8.10
   2   6  10    9.59    5.06
   3   2   9    4.34    4.64
   3   7  10   29.18    4.30
   3   9  10   22.63    4.50
   3  10  10   10.10    3.61
   4   3   9  107.05    6.03
   5   2   8  520.36    9.62
   5   7   9    5.29    3.36
   5  10   9   60.83    3.70
   6   6   8    9.53    2.74
   6   7   8  586.79    8.55
   1   3   9 1534.15   15.59
   2   2   9   33.05    4.03
   2   7  10  403.96    8.60
   2   8  10   23.20    4.62
   2   9  10  371.11    8.09
   3   0   8  947.39   13.06
   3   8  10    9.10    3.74
   4  -1   7   32.30    3.88
   5  -2   5   56.43    4.83
   5  -1   6   -2.82    4.59
   5   8   9  162.45    5.24
   5   9   9    6.93    3.25
   6   1   6   10.41    4.01
   6   9   8  456.74    6.97
   7   5   6   14.89    3.91
   3   3   9  715.53   11.52
   4   1   8   65.56    4.56
   4   4   9  213.41    7.06
   5   3   8   40.71    4.96
   6   0   5    3.42    4.34
   7   3   5  614.31    9.31
   2   3   9   16.98    5.27
   3  -1   7  891.54   11.60
   4   5   9   33.64    4.87
   5   1   7 1492.85   15.88
   7   6   6  219.16    6.18
   1   4   9   42.44    3.92
   3   1   8   14.80    4.71
   4   0   7    1.03    4.09
   4   2   8   61.70    5.35
   5   4   8  172.07    6.73
   6   2   6   -1.92    4.52
   7   7   6   11.85    3.86
   2   4   9  589.91   11.11
   3   4   9    5.14    3.78
   4   6   9  361.56    8.24
   4  12   9  198.49    5.20
   5  -1   5  733.00   10.66
   5   0   6 1388.51   14.80
   7   4   5    4.89    4.38
   7   8   6    1.01    3.97
   7   9   6   19.87    3.81
   7  10   6   56.74    3.90
   1   5   9  632.36    9.81
   4   7   9   27.93    4.45
   4   8   9  413.32    8.37
   4  11   9   23.59    4.09
   5   2   7    1.86    4.73
   5   5   8    1.84    4.08
   6   1   5   73.74    5.32
   1   6   9    2.27    5.01
   2   5   9    5.51    4.86
   3   0   7    1.60    2.60
   3   2   8  768.98   11.93
   3  13   9  132.68    4.73
   4   1   7   37.57    4.89
   4   3   8  211.17    6.32
   5   6   8   41.29    4.70
   6   3   6  192.01    6.90
   6   6   7  452.17    8.62
   7   3   4  151.35    5.80
   7   5   5  310.69    7.56
   5   3   7  638.28   11.01
   5   7   8    3.78    3.77
   5  12   8  228.76    5.60
   6   7   7    1.31    4.17
   6  12   7  174.87    5.08
   1   7   9   15.58    4.63
   1   8   9    0.69    4.69
   2   6   9  326.29    8.26
   3   3   8    5.08    4.14
   3   7   9  129.46    6.30
   3  12   9    2.80    3.78
   4   0   6   45.40    4.35
   4   4   8    5.03    4.23
   5   0   5    3.24    3.77
   5   8   8    5.28    4.15
   5  11   8    2.84    3.45
   6   2   5  198.08    7.02
   6   4   6   50.40    5.05
   6   9   7   28.40    3.85
   6  10   7  307.43    6.63
   6  11   7   23.09    3.78
   7   6   5   27.18    3.99
   2   3   8  731.07   11.11
   2   7   9    8.88    4.99
   3   8   9   81.91    5.46
   3   9   9    1.65    4.14
   3  10   9   11.44    4.03
   3  11   9   30.83    4.25
   4   2   7  264.07    7.82
   5   9   8   10.97    3.22
   5  10   8   46.69    4.28
   6   1   4  106.59    5.74
   7   4   4  161.42    5.70
   2   8   9  338.75    8.49
   2   9   9   47.95    5.39
   2  11   9   35.57    4.54
   4   5   8  423.33    9.22
   5   4   7   36.65    3.96
   2  10   9  400.76    8.78
   3   4   8  287.16    7.99
   4   6   8    4.52    4.44
   4  14   8    3.24    3.23
   6   3   5   17.80    4.36
   7   8   5   32.21    4.00
   7   9   5   37.59    3.90
   7  10   5   16.08    3.52
   7  11   5  180.10    5.47
   2   4   8  173.14    6.67
   3   2   7    1.87    4.04
   4   1   6   49.98    4.65
   4   3   7   60.68    5.02
   5   1   5  729.22   10.69
   5   5   7  274.02    7.14
   3   5   8    2.55    4.51
   3  15   8    0.45    3.21
   4   7   8 1122.58   13.28
   4  13   8  180.11    5.79
   5   6   7    8.83    4.29
   5  14   7    5.28    3.01
   6   2   4   92.79    5.31
   2   5   8  731.36   11.38
   4   8   8   -0.97    3.73
   4   9   8 1092.42   13.70
   6   4   5  483.40    9.81
   6  13   6  131.37    4.89
   1   6   8  461.08    9.06
   3   3   7  718.93   10.99
   3  14   8  268.64    6.37
   4   2   6  116.12    5.70
   4   4   7  279.12    7.12
   4  10   8    0.19    3.10
   5   7   7   39.77    4.02
   5  13   7  258.06    6.30
   6   8   6    9.24    4.04
   6  12   6    0.73    3.50
   7   5   3  136.48    6.13
   1   7   8   26.21    4.25
   2   6   8  212.51    7.21
   4  16   7   14.57    3.08
   5   2   5   57.55    4.12
   5   4   6  412.69    8.53
   5   8   7   16.06    4.42
   5   9   7    3.46    4.08
   5  12   7    3.82    3.37
   6   3   4  776.67   11.59
   6   5   5    5.83    4.66
   6   9   6  237.62    5.91
   6  10   6    4.02    3.66
   6  11   6  314.04    6.95
   7   8   4    2.82    3.94
   7  13   4   30.94    4.01
   2   7   8  474.02    9.43
   2  14   8    1.05    3.88
   3  13   8    5.04    4.22
   4   5   7   28.86    3.60
   5  10   7    7.01    4.09
   5  11   7   54.55    4.69
   6   2   3   93.17    5.20
   7   9   4  162.71    5.97
   7  12   4  245.63    6.27
   1   8   8    8.31    4.42
   3   4   7   21.39    4.42
   3   9   8   13.19    4.84
   3  10   8  179.23    6.83
   3  11   8   11.82    4.34
   3  12   8  204.17    6.93
   4   3   6  284.08    7.49
   4   6   7  838.20   12.29
   5   5   6   15.72    4.72
   5  16   6  261.77    5.31
   6  15   5   63.95    4.16
   7   6   3  117.15    5.48
   7  11   4   37.31    4.02
   1   9   8    0.00    4.59
   2   8   8   14.08    4.57
   2   9   8  549.78   10.45
   4  15   7   10.07    3.52
   5   3   5  816.95   11.70
   6   4   4   40.96    5.35
   2  11   8  349.70    8.75
   2  12   8   15.17    4.37
   3   5   7  312.59    8.33
   4   7   7   11.61    4.55
   5   6   6  185.78    7.14
   5  15   6    2.84    3.39
   6   3   3  911.78   11.46
   7   7   3   41.53    4.38
   3  16   7    7.92    3.67
   4   4   6   58.00    5.19
   4   8   7 1636.33   16.94
   7   8   3  315.15    7.83
   3   6   7    1.16    3.97
   4   9   7   14.93    5.65
   4  12   7  293.71    7.70
   5  14   6  177.82    5.83
   6   5   4  572.80   10.00
   6  12   5  327.21    7.44
   6  13   5   21.02    3.94
   7   9   3   41.32    5.57
   7  13   3  162.01    5.39
   2  16   7   -0.88    3.59
   4   5   6  548.60   10.07
   4  10   7  927.78   12.20
   4  11   7    4.34    4.54
   4  17   6   18.62    3.31
   5   8   6    2.84    3.29
   5   9   6   15.38    4.28
   5  13   6    2.71    3.98
   6  10   5  403.20    8.37
   6  11   5    0.10    3.77
   6  16   4  114.01    4.78
   7  10   3  186.44    6.07
   7  11   3  169.12    5.81
   7  12   3  167.90    5.86
   3   7   7  223.56    7.24
   3  18   6  263.37    6.09
   5  10   6   15.15    4.58
   5  11   6   -3.25    4.28
   6   4   3  686.09   10.37
   6   6   4    7.42    4.63
   7   7   2   99.98    5.36
   3  14   7   -0.57    4.35
   4   6   6   11.50    4.17
   2   7   7    6.78    3.13
   2  15   7   16.29    4.35
   3  13   7  527.03    9.86
   5   6   5  179.92    6.95
   5  16   5   -1.86    3.46
   6   7   4  409.33    8.92
   6  15   4   22.51    3.84
   7   8   2   41.52    4.67
   7  14   2  140.69    5.03
   2   8   7 1425.84   15.05
   3  11   7  601.85   10.97
   3  12   7    1.77    4.66
   4   7   6  533.79    9.94
   5   4   4 1052.43   12.52
   6   5   3  383.22    8.29
   6   8   4    9.46    5.02
   6  14   4   75.33    4.81
   6  17   3  202.96    5.24
   7  13   2  141.29    5.60
   1   9   7  265.91    7.30
   2   9   7   91.08    5.59
   2  13   7   23.57    5.00
   3  17   6    9.95    3.93
   4   8   6   10.77    4.37
   5   7   5   53.99    5.41
   5  15   5  201.99    6.04
   5  18   4  345.06    6.46
   6  13   4  344.65    7.74
   7  10   2   -0.21    4.55
   7  11   2  232.48    6.71
   7  12   2   66.49    4.64
   1  10   7   37.35    4.71
   1  11   7  221.89    7.23
   2  10   7  529.60   10.07
   2  11   7   66.78    5.94
   2  12   7  245.64    7.91
   4  14   6   43.37    4.62
   5   8   5   59.43    5.21
   6   6   3  545.70   10.13
   7  15   1  104.43    4.73
   3  16   6  466.15    9.25
   3  19   5  156.17    5.04
   4  10   6   17.99    4.75
   4  12   6   17.27    4.48
   4  13   6  223.09    7.20
   5   5   4  300.30    7.68
   5   9   5   50.33    5.32
   6  16   3    0.03    3.26
   2  17   6    4.68    4.02
   3   7   6  167.84    6.20
   5  10   5   82.88    5.65
   5  12   5   38.43    5.21
   5  13   5  156.32    6.49
   5  17   4    4.87    3.35
   6   5   2  568.65    9.38
   6   7   3  153.75    6.49
   7   9   1   12.32    4.01
   7  14   1   36.61    4.09
   3  15   6   10.50    4.38
   4   6   5  351.38    8.10
   6  15   3  126.10    5.30
   7  10   1  369.58    7.74
   2  16   6   66.53    5.28
   2  19   5   99.85    5.21
   3   8   6   10.33    4.35
   6  17   2   32.60    4.43
   7  11   1   13.20    4.24
   7  12   1  111.49    5.23
   7  15   0   75.07    4.64
   3   9   6  164.95    6.50
   3  14   6  438.18    9.29
   3  18   5    6.32    3.88
   3  20   4  224.24    5.74
   4   7   5   76.10    5.20
   4  16   5    2.50    4.02
   5  16   4  281.99    7.07
   6   6   2  233.31    7.15
   6   9   3   -2.91    4.71
   6  14   3   76.94    5.44
   2  15   6   93.67    5.85
   3  13   6   33.91    4.24
   4  15   5  130.55    5.99
   5  18   3   37.87    3.81
   6  10   3  270.97    7.13
   7  14   0   51.21    4.06
   4   8   5  412.63    8.31
   4  18   4   81.91    4.73
   5   8   4    1.53    3.50
   6   7   2  313.40    7.85
   6  16   2  156.97    5.54
   7  11   0  347.60    8.04
   7  12   0   83.32    5.66
   7  13   0  236.46    6.39
   7  15  -1    4.44    3.74
   2  14   6    6.93    5.01
   2  18   5    4.30    4.02
   3  17   5  193.02    6.48
   4   9   5    4.74    2.88
   4  10   5  608.08   10.83
   4  13   5   72.56    5.72
   4  14   5    9.12    3.57
   5   9   4  463.94    9.15
   5  10   4   89.17    5.91
   5  13   4   89.57    5.78
   5  14   4  365.93    7.86
   2  10   6  185.25    5.91
   2  11   6  391.05    8.62
   2  12   6   -0.74    4.61
   2  20   4  132.92    5.00
   4  11   5    2.46    4.58
   4  12   5  174.90    6.89
   5  11   4  346.22    8.82
   5  12   4  292.79    8.07
   5  17   3  248.13    6.50
   5  19   2   36.39    3.95
   6   8   2   88.75    5.77
   1  11   6  294.23    7.63
   1  12   6  683.22   10.52
   3  16   5   -0.99    4.65
   3  19   4   41.87    4.43
   4  17   4   13.00    3.99
   6   9   2  220.29    7.11
   2  17   5  148.03    6.32
   4  19   3  205.41    5.98
   5   7   3   43.27    4.66
   5  16   3    5.24    4.66
   6  10   2   61.07    5.84
   6  11   2  275.56    7.91
   6  12   2  104.81    5.80
   3  15   5  166.55    6.81
   4  16   4  156.95    6.71
   5  18   2  111.70    4.95
   6   7   1   73.31    5.18
   2  16   5   48.32    5.33
   3   9   5   22.91    4.25
   3  18   4  222.47    6.78
   5  15   3  277.33    7.67
   3  10   5   26.28    3.89
   3  11   5  263.59    7.69
   3  20   3  169.73    5.41
   4   8   4    4.25    3.06
   4  15   4    2.53    4.17
   4  18   3   47.12    4.25
   4  20   2  167.21    5.02
   6   8   1  231.35    6.90
   6  17   0    0.67    3.84
   1  16   5    2.87    4.52
   2  15   5  114.78    6.12
   4   9   4  719.29   11.17
   4  14   4  177.30    6.97
   4  21   1   52.05    3.89
   5  10   3  898.99   12.98
   5  11   3  115.44    6.47
   5  12   3  514.42   10.65
   5  13   3  341.75    8.92
   5  17   2   13.20    4.35
   5  19   1    0.68    3.67
   5  20   0    1.76    3.73
   6   9   1   69.65    5.80
   6  14   1   59.90    5.15
   2  14   5  253.15    7.65
   3  17   4    5.72    4.36
   3  21   2  205.94    5.61
   4  10   4    7.65    3.02
   4  11   4  671.13   10.99
   4  12   4   98.33    5.99
   4  13   4   81.48    4.86
   6  10   1  142.38    6.93
   6  11   1  275.92    7.83
   6  12   1   58.73    5.48
   6  13   1  257.76    7.96
   1  15   5  319.23    8.23
   2  13   5  106.03    6.02
   2  18   4  285.86    7.84
   3  19   3  252.28    6.93
   4  17   3  132.20    6.12
   5  16   2  101.17    5.89
   6  16   0  482.72    8.59
   6  18  -2  254.11    5.99
   2  11   5  164.51    6.05
   2  12   5  450.77    9.08
   2  20   3   43.51    4.66
   4  19   2   -0.08    3.91
   5  18   1   41.16    4.05
   6   8   0    3.32    3.98
   6  15   0    7.32    3.97
   6  17  -1  648.08    8.97
   1  13   5  689.50   10.75
   1  18   4  169.74    6.22
   4  16   3   35.76    5.06
   5   8   2   41.44    4.57
   5  15   2   13.32    4.73
   5  19   0  152.05    5.45
   2  17   4   82.48    5.41
   4  15   3  308.80    8.47
   4  20   1    2.84    3.74
   5   9   2  643.78   10.75
   6   9   0    2.84    4.50
   6  14   0  451.53    9.00
   6  16  -1   11.41    4.14
   5  17   1   36.55    4.12
   0  14   6   49.69    5.43
   1  10   7   38.96    4.83
   1  16   6  452.53    9.17
   2  13   7   29.33    4.78
   2  17   6    8.29    3.94
   3   8   7   26.88    4.55
   5  13   6    0.73    4.01
   6  13   5   20.11    3.57
   0  13   6  176.59    6.59
   1  18   5    5.98    4.11
   2   8   7 1424.67   15.31
   2  12   7  239.60    8.19
   2  20   4  134.20    5.45
   3   9   7   84.36    5.56
   3  10   7    4.45    4.43
   3  11   7  607.23   10.84
   3  12   7   -0.27    3.15
   4   5   6  549.83    9.15
   4  18   5   64.50    3.74
   5   8   6    0.34    3.87
   5   9   6   14.39    4.19
   5  11   6    5.76    3.76
   6   8   5  548.16    8.51
   2   9   7   89.62    4.70
   2  10   7  512.29   10.09
   2  11   7   73.56    4.72
   2  16   6   71.43    5.20
   3  16   6  454.64    8.66
   3  20   4  218.66    5.35
   4  15   6   72.89    4.92
   5  10   6   23.51    4.39
   5  16   5    3.79    3.27
   6   9   5   37.05    4.45
   6  10   5  396.47    7.80
   6  11   5    3.65    3.72
   0  12   6   11.10    3.34
   1  15   6   10.86    4.60
   4   6   6   11.97    4.07
   5  18   4  339.89    6.17
   2  18   5    1.97    4.08
   3  15   6   10.01    4.38
   4  14   6   45.51    3.64
   4  17   5   96.53    4.91
   5   5   5  600.96    9.31
   1  14   6  747.13   11.15
   1  17   5  440.04    8.97
   4   7   6  540.68    9.67
   4  13   6  227.45    7.27
   5  15   5  200.35    5.42
   7  13   3  158.27    4.84
   1  13   6  153.32    7.16
   3  14   6  440.64    9.61
   4   8   6    4.98    4.46
   4  12   6   20.05    4.52
   5   6   5  185.52    6.21
   5  14   5   16.98    4.08
   5  19   3  223.90    5.48
   6  17   3  198.28    4.97
   1  12   6  702.82   11.67
   2  17   5  145.36    6.10
   2  19   4   29.43    4.32
   3   7   6  159.98    5.84
   3  13   6   33.98    4.85
   3  19   4   43.71    4.26
   4  10   6   17.58    3.64
   4  16   5   -0.87    4.00
   5  17   4    3.15    3.30
   6  14   4   70.38    4.55
   1  16   5   -0.15    4.96
   2  13   6  532.33   10.47
   2  20   3   48.66    4.86
   3   8   6   12.94    4.24
   3  12   6  443.40    9.56
   4  18   4   73.83    4.69
   5   7   5   51.12    4.84
   5  13   5  161.48    5.88
   6  13   4  354.23    7.29
   0  13   5   65.52    5.22
   2   9   6  849.54   11.59
   2  11   6  399.45    8.91
   2  12   6    2.55    4.42
   3   9   6  164.48    6.55
   3  10   6  161.87    7.14
   3  20   3  170.08    5.39
   3  21   2  198.21    5.36
   5   8   5   59.92    5.14
   6   8   4   10.37    4.53
   6  12   4   50.57    4.57
   6  16   3   -2.64    3.42
   1  15   5  336.19    9.05
   2  10   6  189.91    6.29
   2  16   5   49.49    5.33
   3  16   5    5.79    4.19
   5   9   5   48.76    4.10
   5  10   5   93.44    5.34
   5  16   4  278.94    6.59
   5  18   3   32.65    3.76
   6   9   4  320.72    7.42
   6  10   4   86.82    5.21
   6  11   4  397.35    8.14
   7  14   2  131.60    5.25
   2  18   4  285.62    8.07
   4  14   5    9.85    4.19
   1  14   5  178.58    6.76
   1  17   4    2.75    3.90
   3  15   5  177.13    6.76
   4  17   4   14.64    3.87
   5  15   4   62.41    4.90
   7  13   2  139.70    5.42
   1  13   5  691.55   11.05
   4  13   5   79.92    4.62
   5  19   2   31.83    3.41
   6  17   2   35.83    3.93
   2  17   4   71.74    5.32
   2  19   3  312.13    7.73
   3  14   5  114.17    5.13
   3  19   3  243.86    6.71
   4   8   5  421.85    8.80
   4  12   5  175.20    6.06
   5  14   4  368.03    8.30
   5  17   3  252.13    6.30
   7  12   2   63.14    4.56
   1  12   5  468.94    8.53
   1  16   4  173.93    7.01
   1  18   3   27.96    4.53
   2  13   5  107.97    6.09
   2  20   2  312.27    7.18
   3  13   5  312.12    8.28
   3  20   2   72.54    5.31
   3  21   1    3.92    3.16
   4  10   5  614.50    9.98
   4  16   4  151.98    5.57
   4  18   3   45.39    4.27
   5   6   4   62.27    4.67
   6  18   1   -1.31    3.61
   7  10   2   -0.07    3.60
   7  15   1  102.44    4.44
   2  12   5  470.43    9.48
   3  12   5   32.94    4.96
   5   7   4  387.76    7.97
   5  13   4   81.91    4.74
   6  16   2  151.62    5.21
   1  15   4   23.82    5.00
   2  11   5  162.35    6.16
   2  16   4  160.86    7.17
   3   9   5   19.79    4.10
   3  10   5   27.09    4.50
   3  11   5  260.03    7.30
   3  16   4  114.64    6.30
   4  15   4    1.89    3.98
   5   8   4    1.94    4.31
   5  16   3    5.16    4.21
   5  18   2  105.06    4.90
   6  12   3  439.56    8.65
   7  16   0  116.50    4.79
   2  18   3    9.85    4.63
   3  18   3   12.59    4.23
   4  19   2    2.60    3.82
   4  21   0   -0.03    2.91
   5   9   4  471.70    9.24
   5  10   4   96.59    5.73
   6   8   3  212.51    6.43
   6   9   3    4.34    4.14
   6  10   3  277.41    7.45
   6  11   3  200.68    6.43
   1  14   4  232.59    7.35
   1  17   3   74.10    5.15
   3  15   4   70.53    5.54
   4  17   3  129.60    5.75
   5  15   3  279.06    7.56
   5  19   1    1.35    3.09
   5  20   0    0.38    2.82
   6  17   1  217.10    5.66
   7  13   1   84.91    4.99
   2  19   2   69.78    5.42
   3  19   2   73.37    5.16
   4  13   4   80.00    5.73
   1  13   4  622.51   10.63
   2  20   1   32.26    4.24
   3  20   1   66.28    4.55
   4  12   4   99.86    5.89
   4  16   3   30.39    4.89
   5  14   3   93.72    5.83
   5  17   2   15.05    2.95
   6  18   0  412.13    6.90
   7  12   1  114.09    5.03
   7  15   0   73.76    4.64
   1  16   3    0.03    4.17
   4   8   4   -2.84    3.83
   4  10   4    5.39    4.04
   4  11   4  661.90   10.59
   4  18   2  297.88    7.24
   4  21  -1  168.08    4.46
   7  11   1   16.50    3.94
   3  13   4  218.20    6.77
   5  13   3  341.87    8.28
   5  16   2  112.04    5.38
   5  18   1   41.11    3.96
   5  20  -1  181.58    5.09
   6  13   2  142.40    6.08
   6  16   1   43.20    4.11
   7  10   1  355.02    7.21
   7  16  -1   38.79    4.06
   2  12   4  220.79    6.67
   2  18   2  187.08    7.06
   3  16   3   29.61    4.96
   3  18   2  254.38    7.69
   4  15   3  303.74    7.89
   4  20   0  245.09    6.27
   7  14   0   50.54    4.18
   1  17   2   37.47    4.98
   3  21  -1    2.42    3.19
   4  17   2   25.95    4.66
   5   7   3   44.41    4.29
   5   8   3  870.12   11.45
   5  10   3  909.97   12.30
   6  11   2  272.32    7.29
   6  15   1  170.98    5.77
   6  17   0    3.01    3.46
   2  19   1  158.83    6.44
   2  20   0  146.54    5.56
   3  15   3  555.67   10.65
   3  19   1   23.44    4.46
   3  20   0    0.49    3.81
   4  14   3   61.66    5.58
   5   9   3   47.85    4.78
   5  15   2   15.08    4.33
   6   8   2   95.58    5.30
   6  10   2   59.88    4.99
   6  18  -1    3.93    3.61
   7  13   0  242.10    6.13
   7  15  -1    6.88    3.49
   1  14   3  133.40    6.09
   2  15   3  293.20    8.13
   4  13   3  617.63   10.84
   5  17   1   37.23    4.52
   5  20  -2    1.83    2.80
   7  12   0   88.34    5.66
   2  17   2   10.93    4.48
   3  14   3   49.34    5.25
   4  16   2  305.41    8.27
   4  18   1    2.16    4.19
   5  14   2  200.43    7.34
   5  18   0   -1.74    3.55
   6  16   0  486.46    8.49
   2  14   3  148.25    6.59
   4  12   3  738.16   11.77
   4  20  -1    2.63    3.44
   7  10   0   19.23    4.73
   7  11   0  347.57    7.59
   7  14  -1  286.48    6.45
   2  18   1   14.09    4.72
   2  20  -1   -0.80    4.35
   3  13   3  201.83    7.02
   3  18   1   22.58    4.62
   4  10   3  594.30    9.93
   4  11   3  201.67    7.03
   5  13   2  587.37   10.60
   5  16   1   25.14    4.40
   6  17  -1  639.18    9.34
   6  18  -2  262.26    6.11
   2  16   2  458.80    9.76
   2  19   0    1.74    4.22
   3  20  -1   41.75    4.37
   4  15   2   12.66    3.47
   4  17   1  400.85    9.10
   6  12   1   63.22    5.27
   6  15   0    0.77    3.66
   7  13  -1   17.03    4.61
   7  15  -2  123.51    4.63
   7  16  -3   46.74    4.13
   1  15   2    5.42    4.56
   3  12   3  252.91    6.69
   4  20  -2  264.93    6.49
   5  15   1   95.53    5.81
   5  17   0   20.20    4.06
   6  11   1  265.53    7.47
   3  15   2   63.13    5.64
   4  14   2  661.12   10.96
   4  18   0  514.29    9.75
   5  10   2   11.62    4.60
   5  18  -1   54.69    4.48
   5  19  -2  102.88    4.64
   6  10   1  139.28    6.50
   6  18  -3    9.14    3.32
   7  12  -1  312.90    7.11
   2  15   2   41.03    5.09
   2  17   1  539.01   10.70
   4  16   1    6.13    4.40
   5   8   2   40.96    4.57
   5   9   2  648.25    9.44
   6   8   1  232.98    6.61
   6   9   1   73.75    4.13
   6  16  -1    9.65    3.05
   6  17  -2   11.66    3.67
   3  20  -2   12.42    3.66
   4  13   2  166.44    5.93
   5  14   1   19.76    3.63
   5  16   0  130.89    6.08
   7  11  -1    6.04    4.36
   1  16   1   99.42    5.71
   2  14   2 1094.11   13.43
   2  18   0  365.15    8.92
   2  19  -1  184.01    6.23
   3  14   2  155.56    5.87
   3  18   0    0.76    4.34
   3  19  -1    2.34    4.10
   4  12   2  330.63    8.55
   4  20  -3   33.95    3.55
   6  18  -4  247.02    5.42
   7  10  -1  660.92    9.93
   4  15   1  474.46    9.80
   4  17   0   13.58    4.55
   5  13   1   42.12    4.16
   5  17  -1    4.65    3.95
   6  15  -1  661.19    9.59
   7   9  -1   19.20    4.10
   7  13  -2  201.56    5.98
   2  16   1    5.08    4.15
   3  13   2  379.13    8.11
   3  20  -3  197.97    5.74
   4  11   2  199.93    6.17
   4  18  -1    5.05    3.93
   4  20  -4  162.44    4.72
   5  12   1  539.20   10.21
   5  15   0    8.86    4.23
   5  18  -2   22.47    3.86
   6  12   0  354.90    7.80
   6  16  -2  502.40    8.54
   6  17  -3  303.18    6.70
   7  14  -3  156.96    5.30
   7  15  -4    7.28    3.91
   4  14   1   80.73    5.64
   5  19  -4   61.10    3.69
   6  11   0    7.40    4.68
   7  12  -2    2.58    4.10
   2  17   0   16.20    4.79
   3  15   1   13.41    4.62
   3  17   0    2.32    3.50
   3  19  -2   47.92    4.58
   3  20  -4   96.16    4.40
   4  16   0  504.41   10.29
   5  19  -5  107.45    3.98
   6  10   0  293.41    7.87
   7  11  -2  265.40    7.09
   7  15  -5  228.65    5.72
   2  15   1 1646.03   16.33
   2  18  -1   30.81    5.01
   2  19  -2    3.49    3.77
   3  18  -1    3.55    4.36
   3  20  -5   19.52    3.12
   5  10   1  565.39    9.92
   5  14   0  148.52    6.48
   5  16  -1    7.51    3.35
   5  18  -3   16.13    3.61
   6   8   0    2.31    3.60
   6   9   0    5.11    4.29
   6  15  -2    8.90    4.06
   6  17  -4   34.45    3.81
   7  13  -3   63.23    4.74
   1  16   0   13.82    4.19
   4  17  -1  958.06   13.08
   4  18  -2  579.05    9.75
   5   9   1    3.05    2.65
   5  17  -2    3.04    3.79
   7  10  -2   14.72    4.10
   3  14   1  604.62    9.84
   4  15   0    2.49    4.32
   5  13   0   70.89    5.49
   6  12  -1   40.95    5.11
   6  17  -5  205.71    5.40
   7   9  -2  891.50   10.94
   7  12  -3  339.93    7.29
   2  14   1   42.74    4.27
   2  16   0 1285.16   14.72
   3  19  -3    3.01    3.85
   4  12   1   53.43    4.20
   4  19  -4   30.88    4.52
   5  15  -1   86.90    4.65
   5  18  -4  151.60    5.54
   6  14  -2  549.80    9.84
   7  14  -5   12.50    3.89
   3  13   1   31.28    4.45
   3  17  -1   -1.67    4.67
   3  18  -2    3.97    4.46
   4  11   1  108.50    5.18
   5  12   0   16.91    4.57
   5  16  -2   22.77    4.52
   5  17  -3  158.19    6.13
   6  11  -1  200.74    7.08
   6  15  -3  319.64    7.57
   6  16  -4  431.07    7.93
   7  11  -3    5.77    4.03
   7  13  -4   47.56    4.22
   7  14  -6  407.48    6.50
   2  17  -1  520.92   10.08
   2  18  -2  435.97    9.03
   4  14   0  435.30    9.21
   4  16  -1   25.78    3.99
   4  19  -5  232.53    5.61
   5  14  -1  151.85    6.49
   5  18  -5   16.34    3.61
   2  15   0    3.88    4.13
   2  19  -4   22.83    4.04
   3  19  -4   64.65    4.46
   4  17  -2    1.58    3.35
   6  10  -1   31.65    4.53
   6  16  -5    3.02    3.38
   7  10  -3  413.11    8.13
   7  12  -4   61.47    4.64
   3  19  -5  256.62    6.60
   4  13   0   17.74    4.02
   5  10   0    5.47    4.04
   6   8  -1    6.56    4.13
   6   9  -1   67.90    5.14
   6  16  -7    7.98    3.43
   7   9  -3    1.66    3.64
   3  14   0   10.74    4.28
   3  18  -3   35.27    4.32
   3  19  -6    9.78    3.13
   4  15  -1  806.82   11.94
   5  13  -1   62.78    5.23
   5  15  -2   55.32    4.08
   5  16  -3  111.48    5.87
   5  17  -4    9.04    3.25
   6   7  -1  326.25    7.13
   6  12  -2  455.39    9.32
   6  15  -4    4.59    3.61
   7  13  -7  272.67    6.09
   7  13  -6  198.42    5.66
   2  16  -1    5.61    4.41
   2  18  -3    1.33    4.08
   3  17  -2   27.63    4.98
   4  16  -2 1269.44   14.79
   7  12  -5   70.17    4.51
   4  12   0  339.57    7.53
   4  17  -3  379.00    7.99
   3  -5   8    3.14    4.26
   4  -7   7   11.08    3.31
   4  -3   9  114.19    6.00
   5  -9   4  461.92    8.50
   5  -2   9   54.10    4.19
   6  -7   6  400.70    8.25
   3  -2   9   10.54    4.46
   4  -9   4  704.34    9.62
   4  -5   8  438.15    8.89
   6   2   9    5.07    2.94
   6   3   9    4.02    3.05
   7   0   8  364.33    5.89
   2   0   9   -1.09    3.65
   3  -6   7   -1.45    3.56
   5  -6   7    1.25    4.28
   5  -4   8  163.49    6.05
   6  -5   7   14.62    4.02
   7  -7   4  201.29    5.59
   7  -5   6   11.22    3.44
   7  -3   7  316.83    6.30
   7   1   8    6.46    3.01
   8  -4   5  252.36    5.28
   2  -3   8  738.07   10.97
   2   1   9    8.28    4.15
   3  -7   6  165.69    5.89
   3  -4   8  294.06    7.65
   3  -1   9  907.08   12.43
   4  -8   5  415.84    8.18
   4  -6   7  824.74   11.72
   5  -8   5   55.87    4.62
   6  -8   4    7.64    3.69
   7  -6   5   23.95    3.53
   7   2   8  287.06    5.07
   4  -7   6  526.08    9.40
   4  -4   8    0.74    3.86
   4  -1   9  232.48    6.90
   6  -7   5   17.92    3.82
   6  -2   8   33.66    3.79
   2  -2   8  114.01    5.42
   3   0   9    0.89    4.44
   4   0   9    1.14    4.16
   5  -3   8   38.58    4.60
   6  -4   7  248.50    6.47
   7  -2   7    5.29    3.43
   8  -3   5   -1.33    3.94
   8  -1   6   41.15    3.70
   3  -5   7  314.97    7.51
   3  -3   8    0.40    4.19
   3   1   9  875.39   12.01
   5  -8   4    5.79    4.07
   5   2   9   50.06    4.53
   6  -1   8   25.14    3.76
   2  -1   8   31.42    4.45
   3   2   9    3.26    4.24
   4  -5   7   36.34    3.72
   4  -3   8  212.12    6.43
   4   1   9  223.72    6.82
   5  -7   5   53.97    4.79
   5  -6   6  193.91    6.67
   5   3   9  178.39    5.52
   5   4   9    9.34    3.41
   5   5   9   17.73    3.30
   7  -6   4   23.13    3.85
   7  -5   5  304.74    6.88
   7  -1   7  595.43    8.30
   8  -4   4  122.69    4.54
   8   0   6    5.86    3.20
   3   3   9  686.18   10.36
   4  -6   6   16.47    4.08
   4   2   9   55.98    5.18
   5  -8   3  864.86   10.59
   5  -2   8  508.62    8.71
   6  -7   4  396.68    8.04
   6  -6   5  538.88    9.32
   6  -5   6  526.19    9.60
   6  -3   7   10.51    3.99
   6   0   8    1.71    3.09
   3  -4   7   14.70    4.41
   4  -2   8   64.01    5.56
   4   3   9  113.05    5.30
   4   4   9  202.20    6.17
   4   5   9   23.18    4.09
   5  -4   7   35.21    4.45
   7  -3   6    2.05    3.77
   7   0   7    3.46    3.31
   8  -2   5  203.93    5.46
   8   1   6   43.76    3.78
   2   0   8   71.87    4.24
   4  -4   7  287.53    7.61
   5  -1   8   32.23    4.86
   6   1   8   22.84    3.03
   7  -6   3  118.00    4.94
   3  -1   8   19.38    3.74
   5  -7   4  383.84    8.03
   5  -5   6   13.45    4.26
   6  -7   3  149.81    5.74
   6  -4   6   55.73    5.10
   6  -2   7   76.19    5.00
   7  -5   4   27.99    4.13
   7  -4   5    8.12    3.78
   7   1   7  593.77    8.37
   8  -4   3  169.96    5.28
   8  -3   4  168.36    5.43
   8   2   6    4.23    3.20
   5  -6   5  188.61    5.81
   5  -3   7  655.93   10.01
   5   0   8  865.65   11.87
   6  -6   4   10.73    3.91
   6   4   8    7.38    3.67
   6   5   8  307.22    6.75
   6   6   8    5.95    3.47
   7  -2   6  441.52    7.94
   8   3   6  192.15    5.04
   3   0   8  948.05   12.46
   4  -3   7   58.40    5.42
   6  -5   5    3.45    3.25
   6  -1   7   65.43    4.83
   7   2   7    5.26    3.71
   8   4   6    4.70    3.50
   9   0   3    3.38    3.34
   5  -7   3   43.35    3.53
   5  -4   6  414.88    8.92
   5  -2   7    4.85    4.23
   6  -3   6  181.80    6.48
   7  -1   6    2.14    3.94
   7   3   7  310.17    6.32
   8  -2   4  130.54    4.85
   9  -1   2    1.69    3.16
   3  -2   7    4.09    3.74
   3   1   8   10.13    3.79
   4   1   8   66.48    5.47
   5  -6   4   63.29    4.46
   5   2   8  520.16    9.38
   7   4   7   -2.12    3.14
   7   6   7    0.92    2.84
   8  -3   3  358.04    7.00
   8   0   5    1.08    3.25
   3   2   8  788.61   11.28
   4  -2   7  261.37    7.54
   6  -6   3  531.71    8.74
   6   0   7    0.14    2.82
   9   1   3  390.76    6.20
   3   3   8   -1.55    3.87
   4   2   8   66.36    5.41
   5  -1   7 1481.69   15.49
   5   4   8  167.83    5.92
   5   5   8   -2.72    4.27
   5   6   8   37.33    4.47
   5   7   8    1.88    3.68
   6  -5   4  576.99    9.63
   6  -2   6    0.12    3.90
   6   1   7   61.64    4.81
   7  -2   5   14.43    4.51
   8   1   5   11.47    3.58
   9   0   2  528.90    7.29
   4  -1   7   38.72    4.60
   4   3   8  206.37    6.85
   5  -3   6   45.78    4.20
   8  -1   4   12.38    3.71
   9   2   3    6.59    3.39
   4  -3   6  287.42    7.15
   4   4   8    0.47    4.51
   4   5   8  421.25    8.48
   4   6   8    2.72    4.65
   5  -4   5   12.21    4.06
   5   0   7    0.98    4.79
   6   2   7   73.36    5.11
   7   1   6   -1.04    3.93
   8  -3   2   87.55    4.55
   8  -2   3    7.87    3.74
   5  -5   4  291.03    7.16
   6  -3   5   12.29    4.32
   6  -1   6    5.12    4.04
   6   3   7    9.81    3.79
   6   9   7   25.48    3.59
   7  -4   3  282.19    7.15
   7  -1   5  324.80    7.62
   7   2   6  438.14    8.42
   8   3   5    1.25    3.41
   9   3   3  238.31    5.45
   4   0   7    0.15    4.26
   5  -2   6  808.06   11.11
   5   1   7 1484.91   15.73
   6  -5   3  387.52    8.09
   6  -4   4   42.55    4.75
   8   4   5  258.26    5.85
   9   0   1   -1.51    3.12
   9   1   2    0.37    3.26
   4  -2   6  121.60    5.50
   6   0   6   49.90    4.56
   6   5   7   13.60    4.01
   6   6   7  445.85    8.26
   6   7   7    1.43    3.62
   7   3   6    5.25    3.97
   7   9   6   18.47    3.02
   8  -1   3  440.81    8.12
   8   5   5    3.45    3.52
   8   6   5  295.72    5.56
   8   7   5   -2.89    3.20
   5  -3   5  845.03   11.75
   5  -1   6   -1.18    4.19
   7  -4   2  469.34    8.26
   7  -2   4  229.27    7.06
   7   0   5   -1.55    4.15
   7   4   6  501.01    8.41
   7   8   6    3.56    2.91
   8  -2   2  223.16    6.39
   9   2   2  424.60    6.70
   5  -4   4 1030.58   12.09
   6  -5   2  554.14    8.82
   7  -3   3  267.10    7.08
   7   5   6   10.36    4.03
   9   1   1  244.73    5.86
   4  -1   6   54.75    4.75
   4   2   7  258.15    7.63
   6  -4   3  690.33   10.32
   6   1   6   10.47    3.16
   7   1   5  321.55    7.89
   8   2   4  128.47    5.41
   9   3   2   51.73    4.98
   3   3   7  733.53   10.65
   4   3   7   62.79    5.19
   5  -2   5   58.19    5.03
   5   0   6 1406.00   15.42
   5   4   7   33.00    3.83
   5   5   7  276.51    7.78
   5   9   7    2.65    3.68
   8  -2   1   35.05    4.08
   8   0   3    3.12    3.87
   3   4   7   18.38    4.39
   5   6   7    3.81    4.01
   5   7   7   35.41    5.01
   5   8   7   15.20    4.21
   7  -3   2  514.40    9.00
   7  -2   3  330.15    8.21
   7   2   5   13.45    4.47
   8  -1   2    7.85    3.84
   9   2   1   43.18    4.14
   9   4   2  173.67    5.21
   4   0   6   51.86    4.76
   4   4   7  281.84    7.62
   5   1   6    3.09    4.35
   8   1   3  454.85    8.41
   3   5   7  314.79    7.35
   4   5   7   36.63    5.09
   4   6   7  810.34   11.27
   4   7   7    5.28    4.24
   6  -4   2  999.51   11.71
   6  -3   3  951.78   11.87
   6   0   5    0.75    2.98
   6   4   6   57.43    5.19
   6  10   6    5.85    3.52
   7   0   4   98.93    5.50
   7   3   5  643.58   10.22
   8   5   4  182.31    5.59
   8   9   4  243.61    5.44
   4   1   6   56.91    4.33
   5  -1   5  719.99   10.52
   5   2   6  826.30   12.11
   6   9   6  239.91    6.30
   7   4   5    6.44    4.25
   7  10   5   12.80    3.29
   8  -1   1  154.25    5.75
   8   0   2  121.37    5.54
   8   6   4   58.96    4.02
   8   7   4  166.24    5.14
   9   2   0   57.16    4.44
   9   3   1  121.01    4.62
   9   7   2  178.35    4.85
   6   1   5   76.68    5.33
   6   7   6  405.86    8.43
   7  -1   3   78.11    5.51
   7   1   4   86.22    5.47
   7   5   5  306.70    7.48
   5   0   5    0.24    3.56
   5   3   6   44.97    5.08
   6  -1   4  105.06    5.06
   6  13   5   20.19    3.90
   7  -2   2  760.11   10.43
   7   6   5   22.65    4.33
   7   7   5   30.70    3.99
   8   3   3  354.67    7.50
   9   4   1  214.16    5.75
   5  11   6    0.40    4.02
   6  -2   3   98.83    5.64
   6   2   5  198.54    6.88
   7   2   4  236.46    7.29
   8   1   2    7.62    3.73
   9   3   0  101.73    4.48
   9   5   1   22.48    3.91
   4   3   6  292.33    7.49
   6  -3   2  130.92    4.95
   8   0   1   -2.79    3.95
   8  11   3   19.76    2.96
   9   6   1  470.41    7.15
   5   1   5  722.17   11.19
   5   5   6   17.66    4.40
   5  10   6   16.15    4.23
   6   0   4  226.13    6.46
   7  -2   1   93.02    5.20
   7  -1   2   29.55    4.67
   7   3   4  163.52    6.49
   8   2   2  222.92    6.91
   8   5   3  319.45    7.40
   9   4   0   11.57    4.15
   9   8   1  297.21    5.74
   4   4   6   59.95    4.81
   5   6   6  183.16    6.05
   5   7   6   80.93    5.58
   5   8   6    1.35    4.73
   5   9   6   18.93    4.29
   8   6   3  160.78    5.74
   8   9   3    1.08    3.23
   8  10   3  266.29    5.48
   9   3  -1    3.22    3.37
   4   5   6  533.26    9.62
   5   2   5   58.41    5.15
   6   4   5  466.63    9.03
   6  11   5    3.57    3.85
   7   4   4  161.89    6.61
   8   0   0  532.44    8.71
   8   1   1  155.17    6.47
   8   8   3  196.43    5.64
   9   5   0  363.62    6.62
   4   6   6   15.85    4.34
   6  -2   2 1336.98   13.51
   6   5   5    1.74    4.62
   6  10   5  388.71    8.06
   7   5   4   24.43    4.86
   7  11   4   39.27    4.12
   9   4  -1   87.39    4.42
   9   6   0    0.68    4.22
   4   7   6  514.51    9.54
   4   8   6    4.11    4.80
   4   9   6  645.69   10.08
   5   3   5  858.80   12.17
   6   6   5  532.00   10.02
   6   8   5  568.90   10.13
   6  14   4   71.31    4.60
   7  -1   1  990.94   12.09
   7   0   2  561.69    9.43
   7   6   4   22.86    4.54
   7   9   4  162.43    6.20
   8   4   2  260.00    7.22
   8  12   2   64.77    3.59
   9   7   0  498.38    7.53
   6   2   4   90.64    4.67
   7   7   4  205.48    5.95
   7   8   4    4.57    4.10
   8   1   0    6.14    4.08
   8   2   1   30.43    4.47
   9   5  -1   18.44    3.78
   5   4   5    7.53    4.33
   8   5   2  213.28    6.79
   8  11   2  151.35    4.79
   5  12   5   39.21    4.34
   6  -1   2    9.32    3.72
   6   3   4  771.65   11.14
   7   1   2   33.64    3.90
   7  13   3  161.33    5.11
   8   3   1  328.14    8.10
   8   6   2  155.62    6.17
   8  10   2   40.20    4.05
   9   5  -2  299.70    6.19
   9   6  -1  405.90    6.97
   5  11   5  164.32    6.00
   6   1   3 1039.31   12.98
   6   4   4   46.59    5.06
   7  -1   0   78.54    4.96
   7   0   1   -4.60    4.63
   7   4   3  286.44    7.98
   8   1  -1  678.44    9.66
   8   7   2  179.21    6.31
   8   8   2    2.57    3.57
   8   9   2  335.29    7.02
   8  13   1  305.25    5.61
   9   7  -1   15.60    3.83
   9   8  -1  460.09    7.36
   9   9  -1    6.66    3.64
   5   2   4 1090.42   12.65
   5   6   5  188.79    6.83
   5   7   5   55.78    5.58
   5  10   5   86.21    5.58
   8   4   1   55.17    5.47
   9   6  -2   -1.81    3.55
   5   8   5   55.64    5.22
   5   9   5   49.89    4.92
   6   0   2  711.86   10.51
   6   5   4  556.23   10.50
   6  12   4   56.12    4.50
   7   6   3  122.92    6.11
   9   7  -2  511.92    7.58
   9   8  -2   11.33    4.31
   6   2   3   97.06    4.85
   6   6   4    4.50    4.59
   6  11   4  385.42    8.23
   7   1   1 1005.47   12.64
   7   7   3   38.06    4.93
   7  10   3  184.19    6.17
   8   2  -1   -1.17    4.01
   8   3   0   -1.32    4.40
   8  12   1   33.18    3.64
   4   6   5  347.31    8.23
   5   3   4   59.11    4.25
   7   0   0  903.53   11.41
   7   3   2  504.81    9.28
   7   8   3  329.89    7.44
   7   9   3   46.50    3.80
   8   6   1  200.67    6.64
   8  11   1  137.08    5.13
   4   7   5   76.03    5.09
   4  10   5  590.32    9.85
   6   3   3  945.25   13.14
   8   4   0  213.63    6.81
   8   7   1    3.01    4.48
   8   8   1  420.06    8.48
   8   9   1   75.69    4.72
   8  10   1  218.16    6.08
   4   8   5  413.75    8.43
   4   9   5    3.87    4.10
   5   4   4 1022.28   12.37
   5  13   4   85.25    4.95
   6  14   3   77.11    4.85
   7   2   1   95.72    5.73
   8   3  -1  534.11    9.53
   8  13   0    1.72    3.32
   6   4   3  692.36   10.94
   7   0  -1    4.49    4.34
   7   1   0   81.49    5.61
   7   5   2  349.67    8.63
   1   8 -11   93.00    5.28
   1  10  -9   15.04    4.97
   2   9 -11   17.81    3.95
   2  10 -10   67.91    5.74
   3   6 -13  263.36    5.22
   4  11  -7   68.08    4.56
   5  10  -7  162.21    6.57
   6   8  -6    0.13    4.63
   1   9 -10  107.14    6.13
   2   5 -13   72.21    3.61
   2  11  -7  125.37    6.06
   2  11  -6  366.89    8.49
   3  10 -10   12.36    4.54
   3  11  -6  278.43    7.90
   4  10  -5  691.65   10.50
   5   8 -11   40.07    4.11
   6   8  -9  444.09    8.29
   0   9  -8  942.91   12.35
   1  10  -8  158.84    6.86
   2   7 -12  249.38    6.39
   3  11  -7  334.91    7.66
   4  10  -9  559.96   10.27
   6   6 -11  319.05    6.31
   6   7 -10  544.07    8.77
   6   8  -8    6.31    4.29
   6   8  -7  650.92    9.79
   0   8  -9 1413.27   14.79
   4   7 -12  456.46    7.54
   5   9  -6  494.43    9.45
   1  10  -7   85.70    4.79
   2   8 -11  273.82    7.15
   2   9 -10  448.01    9.39
   3   5 -13   43.19    3.57
   3  10  -9    3.05    4.29
   4   9 -10  722.10   10.91
   4  10  -8   28.22    5.03
   5   6 -12   36.01    3.83
   5   9  -8    5.43    4.27
   5   9  -7    2.64    4.75
   1   7 -11   60.80    4.90
   1   8 -10    0.75    4.61
   1   9  -9   46.35    5.03
   2  10  -8    4.14    4.92
   4   8 -11  541.28    8.59
   5   7 -11    8.77    3.67
   5   8 -10    9.04    3.98
   5   8  -5  447.54    8.35
   6   7  -9   48.23    4.69
   0   8  -8    2.29    4.15
   2   6 -12    7.21    3.78
   2  10  -7  601.44   10.33
   3   8 -11    2.95    3.65
   3  10  -8  379.74    8.20
   3  10  -7  368.44    8.54
   3  10  -6   72.48    4.44
   6   5 -11   14.38    3.76
   6   6 -10   26.14    4.30
   6   7  -8  336.46    7.99
   6   7  -7  250.30    6.92
   1   9  -8    3.00    4.22
   4   4 -13   62.22    3.84
   4   9  -9   -1.68    4.20
   5   5 -12   17.63    3.49
   7   3 -10    1.68    3.33
   0   7  -9    4.43    4.76
   3   4 -13  114.63    4.39
   3   9  -9   32.28    4.80
   4   8 -10    9.65    4.40
   4   9  -8  683.10   11.14
   5   8  -6   50.59    4.95
   1   6 -11  100.57    5.56
   2   3 -13  200.16    5.14
   2   7 -11   -2.84    3.92
   2   8 -10    4.23    4.66
   4   7 -11    5.06    4.18
   4   9  -7   41.74    4.95
   5   6 -11    9.08    3.66
   5   7 -10    8.91    3.83
   5   8  -8   71.78    4.64
   5   8  -7  202.98    7.10
   6   6  -9  423.09    8.36
   1   4 -12   73.74    4.47
   1   7 -10   98.92    6.29
   2   5 -12  220.00    6.20
   2   9  -8 1511.14   15.84
   3   8 -10   13.65    4.42
   4   3 -13  179.92    4.87
   5   2 -13   38.29    3.55
   6   4 -11  422.39    7.80
   6   5 -10  380.75    7.98
   6   6  -8   65.23    5.23
   6   6  -7  983.80   11.94
   0   7  -8  861.63   11.64
   2   9  -7    9.88    3.90
   3   3 -13  224.55    5.25
   3   9  -7    7.86    4.15
   4   5 -12  323.82    6.82
   4   8  -9  408.93    9.01
   5   4 -12  212.14    5.58
   1   8  -8   31.66    4.46
   2   2 -13   34.01    4.07
   5   1 -13  129.08    4.62
   5   7  -6  707.94   10.37
   1   3 -12   58.08    5.01
   1   5 -11  117.76    5.45
   2   6 -11  193.37    6.75
   3   8  -9   43.92    4.92
   4   6 -11  407.96    7.87
   4   7 -10  598.97    9.65
   4   8  -8   22.87    4.71
   4   8  -7  996.40   12.72
   4   8  -6    4.45    3.73
   5   5 -11  250.59    6.81
   5   6 -10  101.36    5.57
   5   7  -8    0.03    4.49
   5   7  -7    3.56    4.17
   6   3 -11   32.96    4.26
   6   5  -9   15.58    4.24
   7   1 -10   16.65    3.61
   7   2  -9    2.18    3.89
   1   6 -10   67.79    5.47
   1   7  -9   84.09    5.80
   2   4 -12   50.37    4.28
   2   8  -8    4.47    4.12
   3   6 -11   99.57    5.52
   3   7 -10   43.70    5.16
   4   2 -13    6.86    2.86
   5   3 -12   17.30    3.58
   6   4 -10   -0.45    3.86
   6   5  -8  546.52    9.71
   6   5  -7  588.02    9.67
   3   2 -13    1.46    3.15
   3   8  -8   61.30    4.01
   4   4 -12  101.07    4.03
   4   7  -9    1.41    4.34
   5   0 -13   -1.20    3.07
   2   1 -13  134.17    4.60
   4   5 -11    2.38    4.11
   5   4 -11    3.90    4.01
   6   2 -11  147.13    5.45
   1   2 -12  184.25    5.69
   1   4 -11   32.28    4.32
   1   7  -8  273.95    7.42
   2   5 -11    5.10    4.45
   2   6 -10   84.24    5.74
   3   7  -9  211.27    7.36
   4   6 -10   24.70    3.54
   4   7  -8 1011.25   13.15
   5  -1 -13  125.46    4.20
   5   2 -12  354.58    6.97
   5   5 -10    1.98    4.45
   5   6  -8  120.06    5.87
   5   6  -6   24.21    4.22
   6   3 -10  259.70    6.61
   6   4  -9  366.58    8.00
   2   3 -12  107.33    5.53
   3   1 -13  251.58    5.72
   3   5 -11  145.16    6.27
   3   6 -10  202.55    6.97
   4   7  -7  266.93    7.12
   5   6  -7   94.31    4.74
   6   4  -8   64.51    5.32
   6   4  -7  446.41    9.31
   7  -1 -10   18.26    3.96
   1   5 -10    9.14    4.34
   1   6  -9  158.92    5.82
   2   0 -13    1.81    3.10
   2   7  -8 1265.00   14.19
   3   7  -8   58.84    4.78
   4   0 -13   -0.41    2.87
   6   1 -11   14.05    3.56
   7   0  -9   -1.12    3.33
   3   0 -13   -1.55    3.28
   4   4 -11  175.54    6.72
   4   6  -9  672.00   10.50
   5   1 -12    2.76    3.54
   5   3 -11  783.70   10.87
   5   4 -10  655.87   10.88
   6   3  -9   45.30    4.59
   1   1 -12    6.54    3.79
   1   3 -11  302.59    7.49
   2  -1 -13  129.88    4.70
   2   2 -12   88.33    5.03
   2   4 -11  170.59    6.55
   3   4 -11   96.48    5.88
   3   6  -9   98.88    5.79
   4   2 -12  120.48    5.41
   4   5 -10  605.91    9.85
   4   6  -8   67.75    5.10
   5   5  -8    8.24    4.45
   2   5 -10  772.21   11.70
   5   5  -7  571.26    9.70
   5   5  -6  354.85    7.13
   6   0 -11   -0.96    3.46
   6   3  -8  276.86    7.83
   7  -3 -10    0.06    3.67
   1   4 -10  158.12    6.85
   3  -1 -13  252.78    6.07
   5   0 -12  438.64    7.66
   5   2 -11    9.30    4.36
   6   3  -7  303.21    7.59
   1   0 -12  238.54    6.39
   2  -2 -13   34.19    3.58
   2   6  -8   -0.35    3.69
   3   6  -8  509.33    9.34
   4  -2 -13   11.55    2.93
   4   1 -12    4.56    4.15
   4   3 -11    5.70    3.17
   4   4 -10    0.45    4.13
   4   5  -9   42.55    4.29
   5   3 -10    8.99    4.61
   6   1 -10   44.32    4.40
   6   2  -9  241.57    6.91
   1   2 -11    7.37    4.39
   2   1 -12    3.57    3.67
   2   3 -11    9.69    3.44
   3  -2 -13    3.12    3.19
   3   3 -11  532.49    9.99
   5   4  -8  161.19    6.42
   6  -1 -11   11.16    3.73
   2   4 -10  156.14    6.42
   3   4 -10  289.76    8.11
   3   5  -9  314.09    7.84
   4  -3 -13  181.30    4.79
   4   5  -8  334.30    8.22
   5  -1 -12    5.55    2.47
   5   1 -11  496.26    9.31
   5   4  -7  108.36    5.60
   6   2  -8    4.36    4.38
   1  -1 -12    4.51    3.58
   1   3 -10   22.04    4.77
   2  -4 -13  165.47    4.95
   3  -3 -13  224.63    5.43
   4  -4 -13   62.01    3.72
   4   0 -12   64.29    4.91
   4   2 -11    8.35    4.19
   5   2 -10  556.95   10.26
   6  -2 -11  149.18    5.43
   6   0 -10   90.35    5.04
   6   1  -9   50.23    4.58
   6   2  -7    6.18    4.39
   1   4  -9   -1.41    4.07
   2   0 -12   60.85    4.46
   2   2 -11   10.19    4.36
   3   5  -8   36.14    4.44
   4  -5 -13   46.84    3.74
   4   3 -10  117.42    6.08
   4   4  -9  448.76    8.85
   5  -2 -12  355.15    6.96
   1   1 -11  658.61   10.19
   2  -5 -13   74.02    3.83
   3  -4 -13  121.91    4.26
   3   2 -11   17.36    4.27
   5   0 -11    1.79    3.92
   5   3  -8   63.76    5.24
   6   1  -8   57.47    5.11
   1  -2 -12  186.47    5.73
   2   3 -10  366.99    8.63
   3  -5 -13   45.12    3.47
   3   3 -10   15.16    4.54
   3   4  -9   26.89    4.81
   4  -1 -12    6.81    3.89
   4   1 -11   11.92    4.03
   4   4  -8   27.29    4.55
   5  -3 -12   17.90    3.79
   6  -1 -10   43.50    4.14
   6   0  -9    3.39    3.86
   1   2 -10  594.82   10.30
   2  -1 -12    2.04    3.64
   3  -6 -13  260.89    5.18
   5   1 -10    4.57    4.34
   5   3  -7  822.86   11.13
   6  -4 -11  416.88    7.33
   1  -3 -12   55.56    4.91
   1   0 -11    1.83    4.04
   1   3  -9  896.63   11.77
   2   1 -11   37.42    4.83
   3   1 -11  425.09    8.85
   4  -2 -12  116.25    5.54
   4   2 -10    3.80    3.12
   4   3  -9    9.56    3.33
   5  -1 -11  497.91    8.98
   6  -5 -11   10.65    3.34
   6  -2 -10   26.28    3.94
   2  -2 -12   92.03    5.06
   3   4  -8  803.57   11.37
   4   0 -11    0.59    4.01
   5  -5 -12   18.97    3.67
   5   2  -8  367.33    8.57
   6  -6 -11  319.73    6.19
   6  -1  -9   47.59    4.71
   6   0  -8    6.50    4.45
   2   2 -10   78.37    5.44
   3   2 -10  843.22   12.35
   3   3  -9  693.60   11.37
   4  -3 -12  139.85    5.56
   4   3  -8   99.87    5.50
   5  -2 -11    4.21    4.13
   5   0 -10  196.73    6.94
   6  -8 -11  287.66    5.51
   6  -7 -11    8.64    3.56
   6  -3 -10  251.94    6.77
   6   0  -7    1.32    4.11
   1   1 -10   22.05    4.86
   2   0 -11   -2.10    4.62
   3   0 -11    0.99    4.08
   4   1 -10   -1.91    4.23
   4   2  -9  103.46    5.87
   5  -7 -12   59.51    3.83
   5   2  -7  388.71    8.23
   1  -1 -11  657.63   10.06
   2  -3 -12  109.38    5.24
   4  -4 -12  105.31    5.10
   4  -1 -11   10.15    3.98
   5  -3 -11  785.72   11.06
   6  -4 -10    5.55    3.84
   6  -2  -9  239.17    7.04
   6  -1  -8   59.79    5.37
   1  -5 -12  143.92    5.00
   1   2  -9  120.88    5.41
   3   1 -10    4.46    4.65
   5  -1 -10    1.20    4.30
   5   1  -8   27.48    5.19
   1  -6 -12   47.18    3.87
   2  -4 -12   53.67    4.40
   2  -1 -11   40.57    4.92
   2   1 -10   42.60    3.91
   3  -1 -11  424.08    8.77
   3   2  -9  136.11    6.40
   4  -5 -12  321.07    6.68
   4   2  -8   68.88    4.89
   5  -4 -11    2.67    4.07
   6  -5 -10  384.89    7.65
   1  -7 -12   87.30    4.85
   1  -2 -11   12.03    4.23
   1   0 -10  996.94   12.69
   4  -6 -12   17.99    3.94
   4  -2 -11    9.60    3.17
   5  -2 -10  543.55   10.17
   5   1  -7 1031.76   12.46
   6  -3  -9   41.56    4.62
   6  -2  -8    3.17    4.70
   1  -8 -12   23.38    3.90
   2  -5 -12  209.03    6.17
   4  -7 -12  447.03    7.37
   5  -5 -11  244.27    6.57
   6  -6 -10   30.03    4.16
   1   1  -9 1040.48   12.48
   2  -6 -12    9.35    3.84
   2  -2 -11   13.08    4.59
   2   0 -10   49.88    5.25
   3  -2 -11   15.94    4.50
   3   0 -10 1022.29   13.34
   4 -10 -12   16.28    3.22
   4  -9 -12  317.02    5.82
   4  -8 -12    1.23    3.13
   4  -3 -11    5.37    3.93
   5   0  -8 1056.69   13.12
   6 -10 -10   -2.25    3.91
   6  -8 -10   13.38    4.30
   6  -7 -10  550.40    8.12
   6  -4  -9  358.09    8.16
   6  -2  -7    2.49    4.26
   3   1  -9 1685.43   16.76
   4   1  -8   81.39    5.29
   5  -6 -11    6.65    3.54
   5  -3 -10    3.93    4.78
   6  -9 -10  446.08    6.97
   6  -3  -8  271.28    7.55
   1  -1 -10   23.83    5.00
   2  -7 -12  257.61    6.11
   3  -3 -11  532.08    9.88
   4  -4 -11  180.66    6.68
   4   0  -9   -0.19    3.19
   5 -11 -11   80.42    4.12
   5   0  -7   -2.41    4.40
   1  -4  -9    0.35    4.71
   2  -1  -9    1.13    4.31
   4  -9 -11    2.97    3.81
   4  -8 -11  563.58    8.79
   4  -7 -11    1.97    4.04
   5  -7 -11   12.11    3.79
   5   3  -7  830.96   11.77
   6  -3 -10  262.50    7.40
   7  -8 -10   18.59    3.98
   7  -7 -10    2.19    3.55
   8  -4  -8   71.62    4.37
   4  -2 -10    1.15    4.66
   4   2  -8   63.11    5.39
   5  -2 -10  557.63   10.54
   6   1  -8   56.70    5.56
   6   2  -7    6.10    4.42
   7  -3  -9  408.16    8.32
   2  -6 -10   90.15    5.67
   5   0  -9   -1.67    4.98
   6  -4 -10    6.26    4.23
   7  -1  -8   15.38    4.74
   7   0  -7   -0.92    4.95
   8  -5  -8  121.35    4.96
   2  -2  -9  355.75    8.44
   3  -4 -10  287.68    8.32
   4  -3 -10  114.89    6.22
   4   0  -9    2.00    2.92
   5  -3 -10    1.46    4.81
   8  -6  -8    4.23    3.80
   3  -1  -9 1714.40   17.53
   6 -11 -10  251.12    5.29
   6  -5 -10  376.49    8.36
   6   0  -8   11.44    4.75
   6   2  -6  607.39   10.02
   8  -7  -8  178.23    5.75
   2  -3  -9   66.40    5.61
   3  -5 -10  102.88    6.25
   4  -4 -10    2.57    4.55
   4  -1  -9    6.90    4.07
   4   1  -8   89.66    5.53
   5  -4 -10  648.25   10.95
   5  -1  -9  693.06   11.82
   5   2  -7  394.73    8.02
   6  -6 -10   29.75    4.77
   6  -2  -9  243.06    6.89
   6   1  -7  472.71    9.90
   7  -2  -8  325.62    8.00
   8  -8  -8    3.76    3.85
   3 -11 -10   11.23    3.83
   5 -12 -10  163.60    5.25
   5  -5 -10    2.50    4.46
   6 -10 -10   -0.41    3.01
   6  -9 -10  444.09    7.68
   6  -8 -10   12.16    3.84
   6  -7 -10  536.77    8.96
   7  -6  -9   32.16    4.47
   7  -1  -7  211.86    6.85
   2  -4  -9  515.81    9.61
   3 -10 -10   15.82    4.06
   3  -8 -10   14.37    4.68
   3  -7 -10   44.75    5.20
   3  -2  -9  130.06    5.72
   4 -12 -10    0.51    3.62
   4  -5 -10  615.51   11.03
   6  -3  -9   37.73    5.32
   6  -1  -8   58.22    5.57
   7  -7  -9  104.39    5.19
   7  -3  -8   62.59    4.97
   8  -5  -7   32.19    4.00
   3  -9 -10    6.17    4.23
   4 -11 -10  543.99    9.10
   4  -2  -9  103.62    6.24
   4   0  -8  100.55    5.70
   5 -11 -10    6.63    3.68
   5  -7 -10    7.71    4.25
   5  -6 -10  100.83    4.88
   7 -10  -9   21.32    3.81
   7  -9  -9   32.76    3.94
   7  -8  -9   30.81    4.05
   2  -5  -9   32.09    4.78
   4 -10 -10    0.94    4.39
   4  -8 -10    7.81    4.48
   5  -9 -10    4.44    4.02
   5  -8 -10    9.72    3.91
   5   1  -7 1045.59   12.99
   6  -4  -9  361.25    9.03
   6   0  -7    5.16    4.51
   6   1  -6   30.21    4.77
   7  -4  -8   83.77    5.45
   7  -2  -7   76.92    5.69
   8  -6  -7  281.50    6.67
   2  -6  -9  772.83   11.33
   4 -15  -9    2.69    3.22
   4  -3  -9    4.86    4.96
   5  -3  -9  269.30    8.05
   8  -7  -7    8.15    3.55
   5  -1  -8   28.57    4.02
   6 -13  -9   36.97    3.42
   6  -5  -9   13.85    3.84
   7  -5  -8   40.14    4.77
   8 -10  -7  286.51    5.78
   8  -9  -7   24.03    4.54
   8  -8  -7  321.60    6.55
   2  -8  -9 1041.64   13.11
   2  -7  -9    3.95    4.36
   4  -1  -8   92.02    4.91
   5 -14  -9   11.40    3.50
   5  -4  -9    6.55    4.52
   6 -12  -9  290.46    5.99
   6  -6  -9  430.92    9.41
   6  -1  -7  469.93    9.66
   7  -3  -7  240.24    7.34
   2  -9  -9   -0.36    4.33
   3  -5  -9  323.22    8.45
   4  -4  -9  456.72    9.16
   5  -2  -8  379.51    8.89
   5   0  -7    1.06    3.36
   6  -7  -9   50.03    5.54
   3  -6  -9   95.79    5.93
   4  -5  -9   44.03    5.48
   5  -5  -9  179.56    6.18
   6 -11  -9   10.29    3.87
   6 -10  -9  359.36    7.40
   7 -12  -8  173.49    4.99
   7  -2  -6  728.95   10.79
   8  -6  -6   21.53    4.28
   4  -2  -8   64.89    4.26
   5  -6  -9   23.85    4.81
   6  -4  -8   58.37    5.92
   7  -8  -8    2.87    4.16
   7  -4  -7  138.57    6.43
   8  -7  -6  484.55    8.09
   3 -12  -9   26.02    4.12
   3  -8  -9   41.94    5.21
   3  -7  -9  209.06    6.51
   4 -13  -9    2.82    4.05
   4  -6  -9  655.85   11.42
   5  -7  -9    3.47    4.99
   5  -3  -8   53.02    6.11
   6  -2  -7    4.86    3.76
   8  -8  -6    3.86    4.29
   3 -10  -9    2.01    4.67
   3  -9  -9   30.83    4.95
   4 -12  -9  399.39    8.23
   4  -3  -8  102.06    5.74
   5 -10  -9   29.02    4.38
   5  -9  -9   61.22    5.39
   5  -8  -9   37.88    4.93
   6  -5  -8  546.63   10.53
   6  -1  -6   31.84    5.22
   6   0  -5    3.00    4.62
   7  -5  -7   68.31    5.38
   7  -3  -6  175.83    6.93
   8 -11  -6  226.48    5.45
   8 -10  -6   10.17    3.93
   8  -9  -6  492.11    7.63
   4 -16  -8    8.80    3.30
   4 -11  -9    1.47    4.33
   4 -10  -9  553.28   10.01
   4  -9  -9    2.10    4.57
   5  -4  -8  162.14    6.93
   6 -14  -8    5.36    3.35
   6  -3  -7  312.56    8.63
   5  -2  -7  383.82    8.57
   6 -13  -8  215.10    6.01
   6  -6  -8   61.08    4.61
   7  -6  -7   95.28    5.77
   4  -4  -8   24.62    4.00
   5 -15  -8    4.32    3.19
   5  -5  -8    9.54    4.57
   6  -7  -8  325.65    8.62
   7 -13  -7  283.27    6.02
   7  -7  -7   17.90    5.11
   7  -4  -6  519.47   10.03
   8  -7  -5    0.04    4.07
   2  -7  -8 1207.15   13.12
   4 -15  -8   22.06    4.42
   6 -12  -8   14.75    3.72
   6 -11  -8  238.82    6.85
   6  -9  -8  299.23    7.89
   6  -8  -8   12.18    4.54
   6  -2  -6  632.47   10.54
   6  -1  -5  294.14    7.37
   7 -12  -7  175.36    5.69
   7  -3  -5  326.05    8.17
   8 -12  -5  111.12    4.66
   8  -8  -5  357.41    7.34
   2  -9  -8 1510.56   14.90
   2  -8  -8    1.92    4.36
   3  -6  -8  512.35    9.74
   4  -5  -8  340.05    7.90
   5 -17  -7  196.14    5.06
   5  -6  -8  123.62    6.09
   5  -3  -7  809.42   12.18
   6 -10  -8   12.43    3.45
   7 -10  -7  103.28    5.56
   7  -9  -7   32.86    4.76
   7  -5  -6  420.30    9.29
   8 -11  -5   34.98    4.10
   8 -10  -5  277.17    6.23
   8  -9  -5   39.27    4.14
   2 -10  -8    2.65    4.51
   3 -14  -8  309.19    7.04
   4  -6  -8   62.39    5.52
   5  -7  -8    7.37    4.45
   6 -15  -7   39.00    4.05
   3 -13  -8   25.68    4.62
   3  -7  -8   52.40    5.32
   4 -14  -8    4.26    3.59
   5  -8  -8   78.50    5.80
   6  -3  -6   87.57    5.72
   7  -4  -5  415.05    9.05
   3 -12  -8  584.11   10.09
   3  -8  -8   52.56    5.11
   4 -13  -8   64.08    4.83
   4  -7  -8 1011.52   13.44
   5 -11  -8    2.93    4.69
   5 -10  -8  137.57    6.14
   5  -9  -8    3.96    4.67
   5  -4  -7  107.23    6.32
   6  -6  -7  984.41   13.63
   6  -2  -5   12.54    4.71
   7 -14  -6  409.43    6.87
   8 -12  -4  144.51    4.82
   8  -8  -4   12.92    3.98
   3 -11  -8   38.93    5.30
   3  -9  -8  336.22    8.25
   4 -12  -8   10.95    4.47
   4  -8  -8   26.19    4.90
   6 -14  -7   85.05    4.84
   6  -7  -7  253.62    8.04
   6  -4  -6  743.88   11.74
   7 -13  -6  205.77    5.90
   7  -7  -6  161.22    5.93
   8 -11  -4    8.71    3.61
   8 -10  -4   46.34    4.09
   8  -9  -4    6.40    3.75
   4 -11  -8  272.29    7.86
   5 -18  -6  207.89    4.74
   5  -5  -7  563.02   10.65
   6 -13  -7   38.40    4.34
   6  -8  -7  663.62   11.34
   7  -8  -6   39.07    4.94
   7  -5  -5   79.52    5.85
   3 -16  -7    9.85    3.84
   4 -16  -7    4.92    3.91
   6 -16  -6  155.79    4.90
   6 -11  -7    2.29    4.34
   6 -10  -7  508.25    9.92
   6  -9  -7    0.94    5.01
   8 -12  -3    0.75    4.04
   4  -5  -7  124.83    5.77
   5  -6  -7   94.35    6.02
   6  -5  -6  935.59   12.92
   6  -3  -5  301.71    7.57
   7  -6  -5  510.09    9.95
   8 -11  -3    7.74    3.39
   3 -15  -7  286.86    7.55
   4 -18  -6  158.97    5.38
   5 -14  -7   95.70    5.42
   5  -7  -7    4.44    4.28
   7  -7  -5   36.89    4.97
   4 -15  -7   65.41    4.97
   4  -6  -7 1040.31   12.78
   5 -13  -7  422.25    8.97
   5  -8  -7  202.53    7.11
   5  -4  -6 1272.79   14.16
   6 -15  -6   62.31    4.35
   7 -16  -4   62.97    4.01
   7 -14  -5   13.25    3.76
   7  -5  -4  685.70   10.61
   2 -11  -7  125.57    5.87
   2 -10  -7  588.95    9.80
   3 -14  -7  154.36    6.14
   4 -14  -7   33.57    4.61
   4  -7  -7  270.56    7.90
   5 -12  -7   71.97    5.65
   5  -9  -7    9.07    4.85
   6 -17  -5  203.81    5.27
   7 -13  -5  127.75    5.39
   7  -8  -5  327.49    8.22
   3  -8  -7  773.45   11.36
   4  -8  -7 1009.14   13.49
   5 -11  -7  101.56    5.07
   5 -10  -7  161.47    5.95
   5  -5  -6  365.63    8.60
   6 -14  -6  240.18    5.99
   6  -8  -6    0.55    4.91
   7 -10  -5  366.07    8.42
   7  -9  -5   59.18    5.64
   7  -6  -4    8.18    4.52
   3 -13  -7  260.55    7.58
   3 -12  -7   15.70    5.06
   3  -9  -7    8.41    4.23
   4 -17  -6    0.11    3.76
   4 -13  -7   13.54    4.61
   4  -9  -7   44.66    5.43
   6 -13  -6  123.00    6.04
   6 -12  -6  139.40    6.25
   6  -9  -6  454.16    9.97
   6  -5  -5  279.52    8.00
   7 -15  -4   14.04    3.68
   3 -17  -6   20.66    4.04
   3 -11  -7  328.89    8.17
   3 -10  -7  370.86    8.69
   4 -19  -5  239.35    5.51
   5  -6  -6   28.64    4.75
   6 -18  -4  251.30    5.49
   6 -16  -5    2.19    3.55
   6 -11  -6  432.86    9.49
   6 -10  -6   17.50    4.95
   7  -7  -4  472.35    9.80
   5 -15  -6   66.83    4.95
   6  -6  -5  498.83   10.17
   7  -8  -4    5.60    5.03
   3 -16  -6  272.23    8.14
   4 -16  -6  152.38    6.01
   5  -7  -6  706.41   11.68
   6 -15  -5  352.41    7.62
   6  -4  -4  165.59    6.81
   7  -9  -4  299.84    7.94
   7  -6  -3 1041.83   12.68
   4 -20  -4  164.56    4.60
   5 -14  -6  281.61    7.12
   6 -17  -4   36.01    4.01
   6  -7  -5   17.82    5.36
   7 -12  -4   62.77    4.98
   7 -11  -4  277.07    7.93
   7 -10  -4   -2.12    4.76
   4 -18  -5   -2.67    3.80
   4 -15  -6   11.45    4.57
   5 -17  -5  205.49    6.28
   5 -13  -6   78.82    5.67
   5 -12  -6  107.31    6.21
   5 -10  -6   81.36    5.92
   5  -9  -6  493.32    9.96
   6 -14  -5   33.38    4.50
   6  -5  -4   12.48    4.43
   7  -7  -3   -1.14    4.36
   3 -18  -5   28.60    4.02
   4 -14  -6  123.14    6.29
   5 -11  -6  289.54    7.58
   6 -18  -3    5.36    3.73
   6 -13  -5  503.70    9.80
   6  -9  -5   27.66    5.08
   3 -14  -6  296.92    7.90
   4  -8  -6    8.39    4.37
   6 -16  -4  429.33    8.00
   6 -11  -5  296.00    8.33
   6 -10  -5  158.67    7.01
   7 -13  -3   63.98    4.85
   7  -8  -3  845.18   12.03
   2 -11  -6  361.94    7.96
   3 -21  -3    2.07    2.78
   3 -13  -6  199.15    6.78
   4 -17  -5  242.45    6.66
   4 -11  -6  702.13   11.70
   4 -10  -6  250.81    7.70
   4  -9  -6  147.58    6.51
   5 -18  -4  158.66    5.48
   6  -6  -4    0.98    4.61
   7 -16  -1   37.70    4.19
   7 -12  -3  329.80    7.80
   7 -11  -3    4.67    4.14
   7 -10  -3  411.67    8.80
   7  -9  -3    4.00    4.86
   3 -12  -6  361.53    8.74
   3 -10  -6   73.03    5.21
   4 -19  -4   32.01    3.91
   5 -15  -5  109.56    5.94
   5  -7  -5   12.46    4.29
   6 -15  -4    7.25    4.41
   5   7  -6  706.14   12.11
   6   2 -10   25.79    4.17
   6   6  -7 1002.51   13.51
   7   4  -8   82.64    5.42
   7   5  -7   63.28    5.29
   7   5  -2  518.77    9.00
   8   4  -5  192.74    6.90
   8   4  -4  359.58    8.33
   9   0  -7    0.94    4.10
   9   1  -5  383.32    7.08
   4   5  -8  344.18    8.35
   5   4  -9    2.65    4.39
   6   6  -2  417.56    8.71
   7   0 -10  452.62    7.78
   8   0  -9   -0.35    3.31
   8   2  -8   79.22    4.92
   8   3  -7  196.35    6.65
   5   5  -8    6.59    4.61
   5   6  -7   95.30    5.84
   5   7  -5   11.58    3.49
   6   6  -6  507.57   10.18
   7   2  -9    0.41    4.10
   7   5  -6  412.64    9.63
   7   5  -3   32.37    5.03
   8   3  -3  700.64   10.26
   9  -1  -7  429.28    7.35
   9   0  -6  400.35    7.06
   9   0  -4  245.95    6.32
   4   3  -9    9.12    4.52
   6   1 -10   39.88    4.24
   6   3  -9   37.81    4.99
   6   6  -3   82.88    5.32
   9   0  -5   -1.35    3.92
   5   1 -10   -0.47    4.00
   5   3  -9  262.80    7.65
   6   4  -8   59.62    5.46
   6   5  -7  589.77   10.97
   6   6  -5  504.76    9.82
   7  -1 -10   19.92    4.01
   7   3  -8   58.93    5.41
   7   4  -7  137.18    6.40
   7   4  -2   72.79    6.00
   7   5  -4  699.65   10.87
   8  -1  -9   50.69    4.21
   8   1  -8   62.10    4.49
   8   3  -5  564.56   10.18
   8   3  -4   15.09    5.04
   5   6  -6   23.36    3.81
   6   0 -10   84.41    4.91
   7   1  -9  249.12    6.96
   9  -1  -6   28.99    3.86
   9  -1  -4    1.75    4.03
   4   4  -8   31.13    3.64
   5   4  -8  168.13    6.77
   5   5  -7  575.38   10.21
   5   6  -5  858.34   11.90
   6   2  -9  242.88    7.30
   7  -2 -10  563.19    8.33
   7   4  -6  535.55   10.59
   8  -2  -9  130.35    4.79
   8   0  -8   34.29    4.27
   8   2  -6  535.75    9.61
   8   2  -3   17.98    4.38
   9  -3  -7  199.58    5.58
   9  -1  -5  385.05    7.45
   4   2  -9   99.31    5.53
   5   0 -10  190.34    6.06
   6   5  -6  931.68   12.50
   7   2  -8  331.40    8.41
   7   3  -7  242.00    7.55
   7   4  -3  500.84    9.54
   8   1  -7   80.50    5.07
   5   2  -9    1.37    4.29
   6  -1 -10   40.28    4.78
   6   4  -7  465.39    9.82
   6   5  -5  274.14    7.92
   7  -3 -10    2.78    3.52
   7   0  -9   -1.25    4.34
   7   4  -4   36.05    5.33
   8  -3  -9   21.22    3.18
   8   2  -5   27.52    5.00
   9  -4  -7   67.45    4.25
   9  -2  -5   58.83    4.29
   9  -2  -4   11.38    3.54
   5   5  -6  363.29    8.58
   6   1  -9   45.41    5.12
   7  -4 -10  524.23    7.58
   7   3  -2  175.23    6.49
   8  -4  -9  128.58    4.65
   8  -1  -8   62.83    4.72
   9  -5  -7   49.59    3.83
   9  -3  -6   78.93    4.33
   4   3  -8   94.91    5.31
   5  -1 -10    0.85    4.05
   5   3  -8   63.37    5.38
   5   4  -7  108.28    5.85
   7   1  -8   17.14    4.84
   7   3  -6  178.26    7.40
   8  -5  -9   11.38    3.35
   8   0  -7   -0.49    4.35
   8   1  -6    7.29    4.28
   8   1  -3 1403.83   14.17
   4   1  -9    8.65    4.13
   5   1  -9  681.63   11.24
   6  -2 -10   24.85    4.05
   6   2  -8    0.02    4.54
   6   4  -6  731.86   11.78
   7  -6 -10  244.87    5.61
   7  -5 -10   10.30    3.29
   7   2  -7   73.09    5.56
   7   3  -3   78.06    5.65
   8  -6  -9  168.29    4.52
   8  -2  -8   75.81    5.03
   8   1  -5  385.60    8.97
   8   1  -4    7.36    4.45
   9  -4  -6   86.30    4.71
   6   0  -9    1.13    4.40
   6   3  -7  312.28    8.57
   7  -7 -10   -0.40    2.90
   7   3  -4  136.89    6.75
   9  -4  -4    3.32    3.99
   5  -2 -10  542.21    8.92
   5   4  -6 1316.84   14.84
   6  -3 -10  256.68    6.84
   6   4  -5  236.13    6.96
   7   0  -8  289.85    7.99
   8  -3  -8  178.34    5.82
   8  -1  -7   76.25    5.26
   8   0  -6  207.05    6.84
   5   2  -8  374.47    9.09
   5   3  -7  798.05   11.86
   7   1  -7  211.32    7.21
   7   2  -6  742.34   11.44
   7   2  -2   69.43    5.09
   8   0  -5    2.11    4.42
   8   0  -3    1.59    4.35
   9  -5  -5   48.09    4.25
   9  -5  -4  346.83    6.41
   4   0  -9   -1.78    4.25
   5  -3 -10    9.52    3.64
   5   0  -9    4.85    4.62
   6  -4 -10   -1.96    4.18
   6  -1  -9   49.74    5.12
   6   1  -8   58.13    5.37
   6   3  -6   91.03    5.74
   7   2  -3   87.49    5.77
   8  -4  -8   75.77    4.48
   8  -2  -7   83.55    5.54
   8  -1  -6    7.78    4.23
   8   0  -4  848.04   11.83
   9  -6  -5  343.56    6.43
   9  -6  -4   -0.02    4.12
   6  -5 -10  369.81    7.36
   6   2  -7    5.73    3.68
   7  -1  -8   18.27    4.90
   7   2  -4   37.49    5.37
   9  -7  -5    8.71    3.79
   9  -7  -4  529.43    7.10
   5   1  -8   26.07    4.96
   6   3  -5  293.94    8.07
   7   1  -6   15.57    4.73
   8  -5  -8  123.15    4.52
   8  -3  -7  202.08    6.80
   8  -1  -5  379.38    8.76
   8  -1  -3 1452.02   14.56
   4  -1  -9    5.95    4.23
   4   1  -8   85.49    5.25
   5  -1  -9  678.13   11.27
   6  -7 -10  545.54    8.26
   6  -6 -10   27.66    4.03
   6  -2  -9  246.17    7.24
   6   0  -8   12.11    4.63
   7   1  -2   50.07    4.90
   8  -6  -8    5.10    3.39
   8  -2  -6  540.81   10.04
   8  -1  -4    0.92    4.58
   5  -5 -10    2.42    3.80
   6  -8 -10   13.91    3.48
   6   1  -7  465.88   10.03
   6   2  -6  621.69   10.31
   7  -2  -8  326.49    7.66
   7   1  -5  631.14   11.27
   8  -9  -8  316.63    5.86
   8  -8  -8    4.46    3.20
   8  -7  -8  177.82    5.18
   8  -4  -7  210.10    6.81
   6  -3  -9   45.19    4.94
   7  -1  -7  203.37    7.16
   7   0  -6  693.16   11.68
   7   1  -4    3.07    4.67
   7   1  -3    2.14    3.34
   8  -3  -6   66.12    5.26
   8  -2  -3   18.31    4.73
   5  -2  -9    1.93    4.44
   5   0  -8 1059.89   13.45
   6   2  -5   13.64    4.52
   7 -10  -9   20.48    3.01
   7  -3  -8   55.73    5.16
   8  -5  -7   33.04    4.49
   8  -2  -4  720.31   10.92
   4  -2  -9   99.91    5.35
   4   0  -8   93.42    5.39
   6   0  -7    5.79    4.66
   6   1  -6   26.25    4.70
   7  -9  -9   30.58    3.26
   7   0  -5    1.96    4.65
   7   0  -2    2.04    4.41
   8  -6  -7  278.07    6.77
   6  -4  -9  366.47    8.26
   7  -4  -8   83.86    5.58
   7  -2  -7   73.66    5.37
   7  -1  -6   15.78    4.81
   7   0  -4   46.92    5.24
   7   0  -3   -0.98    4.53
   8  -4  -6  244.48    6.41
   8  -3  -4   17.01    4.42
   8  -3  -3  733.07   10.83
   5  -3  -9  262.82    7.71
   5  -1  -8   22.45    5.12
   6  -5  -9   14.74    4.21
   8  -8  -7  335.63    6.93
   8  -7  -7    6.23    2.71
   8  -5  -6  311.59    7.71
   4  -3  -9    5.22    4.50
   6   1  -5  294.53    8.23
   7  -5  -8   41.39    4.64
   7  -3  -7  232.19    7.58
   8  -9  -7   22.31    3.81
   4  -1  -8   85.00    5.51
   5  -4  -9    2.14    4.90
   6  -6  -9  412.39    8.47
   6  -1  -7  468.80    9.80
   6   0  -6  681.38   11.14
   7  -6  -8   67.59    4.95
   7  -2  -6  732.02   11.90
   7  -1  -5  621.54   10.36
   7  -1  -2   49.68    5.02
   8  -6  -6   19.65    4.18
   8  -5  -2    7.83    4.79
   8  -4  -4  357.34    8.00
   8  -4  -3    3.15    4.24
   7  -1  -4    4.97    4.55
   7  -1  -3    0.68    4.82
   8  -7  -6  493.44    8.64
   5  -5  -9  171.50    6.52
   5  -2  -8  362.12    8.06
   6  -8  -9  445.70    8.45
   7  -8  -8    1.35    4.11
   7  -7  -8   74.07    4.85
   7  -4  -7  137.16    5.67
   8  -8  -6    2.70    3.76
   8  -6  -2  101.93    5.57
   8  -5  -4   37.73    4.88
   6 -11  -9   11.80    3.43
   6 -10  -9  349.89    7.10
   6  -9  -9    9.50    3.72
   6  -2  -7    4.91    4.61
   6  -1  -6   30.65    4.54
   6   0  -5    2.44    4.26
   7 -10  -8  105.31    4.66
   7  -2  -5    4.32    3.52
   8 -10  -6    7.15    3.53
   8  -9  -6  496.99    8.23
   5  -6  -9   23.80    4.88
   5  -3  -8   51.36    5.61
   7  -5  -7   60.31    4.31
   7  -2  -4   40.40    5.09
   8  -7  -2    5.09    3.89
   8  -6  -4   38.81    4.61
   8  -6  -3    7.56    4.12
   7  -6  -7   93.64    5.65
   7  -4  -6  521.59   10.26
   7  -3  -5  331.62    8.69
   7  -2  -3   85.49    4.91
   8  -7  -4  132.67    5.74
   8  -7  -3   14.91    5.01
   5 -13  -9  225.89    5.42
   5  -7  -9    3.95    4.27
   6  -3  -7  307.89    7.79
   6  -1  -5  302.00    8.02
   8  -9  -2    1.36    4.18
   8  -8  -4   18.83    4.35
   8  -8  -2   38.66    4.17
   4  -3  -8   99.13    5.34
   5  -8  -9   37.16    4.66
   5  -4  -8  156.99    6.89
   7  -7  -7   22.50    4.52
   7  -5  -6  414.60    9.35
   7  -3  -4  143.42    6.95
   7  -3  -2  181.97    6.54
   8 -12  -3    4.96    3.57
   8 -11  -4    8.57    4.06
   8 -11  -2    5.88    3.38
   8 -10  -2    1.47    3.70
   8  -9  -4    5.83    3.98
   8  -8  -3    8.96    3.90
   5 -12  -9    1.32    3.39
   5 -11  -9   44.03    4.07
   5 -10  -9   25.96    4.05
   5  -9  -9   56.43    5.07
   6 -14  -8    4.71    2.90
   6  -4  -7  447.44    9.83
   7  -8  -7   72.57    5.21
   7  -4  -5  436.37    9.70
   7  -3  -3   73.04    5.41
   8 -11  -3   12.04    3.58
   8 -10  -4   52.23    4.43
   8 -10  -3   31.79    3.96
   8  -9  -3   12.64    4.05
   7 -12  -7  181.69    5.40
   7 -11  -7  149.06    5.48
   7 -10  -7  107.96    5.26
   7  -9  -7   29.15    4.39
   7  -6  -6  127.71    6.38
   4  -4  -8   21.15    4.52
   5  -5  -8    5.60    3.59
   6 -13  -8  222.68    5.41
   6  -5  -7  579.75   10.82
   6  -3  -6   85.85    4.96
   6  -2  -5   14.05    4.40
   7  -5  -5   81.47    6.12
   7  -4  -2   74.77    5.15
   6 -12  -8    9.17    3.98
   6 -11  -8  232.21    6.31
   6 -10  -8    9.21    3.94
   7  -7  -6  169.59    6.49
   7  -4  -3  487.19    9.47
   6  -6  -7  968.86   13.43
   6  -4  -6  717.74   11.57
   6  -2  -4  429.66    8.62
   7 -14  -6  414.59    6.74
   7  -8  -6   41.41    5.13
   7  -6  -5  520.87   10.27
   5 -15  -8    1.06    3.53
   5  -7  -8    4.94    4.55
   6  -3  -5  291.86    8.01
   7  -9  -6  256.80    7.28
   7  -5  -3   31.08    4.96
   7  -5  -2  527.78    9.71
   6  -7  -7  246.98    7.99
   7 -12  -6  155.78    5.04
   7 -11  -6  200.72    6.28
   7 -10  -6   11.42    3.39
   4  -6  -8   65.26    5.15
   5 -14  -8  376.34    6.87
   5  -8  -8   74.03    5.32
   6  -8  -7  651.59   10.98
   6  -5  -6  903.36   12.98
   6  -3  -4   17.24    4.10
   7  -8  -5  338.95    8.45
   5  -9  -8    0.70    4.31
   6  -9  -7    1.54    4.54
   6  -4  -5  237.94    7.58
   7 -14  -5   12.91    3.70
   7  -9  -5   53.28    5.52
   7  -6  -3 1076.00   12.96
   1 -11  -8    2.15    4.25
   1  -9  -8    1.72    4.02
   4 -11  -9    0.10    4.33
   4 -10  -9  551.23    9.90
   4  -9  -9    2.51    4.16
   4  -4  -8   24.90    3.60
   6 -13  -8  221.77    5.90
   6  -8  -8   12.04    4.54
   7 -11  -7  144.44    5.09
   7 -10  -7  104.01    5.14
   7  -9  -7   29.37    4.18
   1 -10  -8  154.92    5.46
   2 -15  -8  171.38    5.85
   5  -3  -7  813.78   11.38
   6 -16  -7    6.25    3.60
   6 -12  -8   10.96    3.65
   6 -11  -8  228.49    6.78
   6  -5  -7  577.58   10.30
   6  -3  -6   87.32    5.43
   3 -16  -8  384.61    7.24
   3  -5  -8   39.38    4.75
   4  -5  -8  341.87    8.33
   5 -15  -8    6.29    3.36
   2 -14  -8   28.72    4.73
   2  -7  -8 1265.54   14.00
   5 -14  -8  391.08    7.51
   5  -7  -8    2.89    4.51
   6  -6  -7  975.89   12.79
   7 -14  -6  402.01    6.46
   7  -7  -6  156.92    5.85
   2  -8  -8    1.21    4.39
   3 -18  -7   15.31    3.27
   3 -15  -8    8.42    4.05
   4 -18  -7   82.95    3.83
   4  -6  -8   59.06    5.57
   5 -17  -7  203.11    5.45
   5  -8  -8   81.97    5.64
   5  -4  -7  104.46    5.79
   6  -4  -6  711.75   10.63
   7  -8  -6   40.40    4.94
   2 -17  -7   58.35    4.21
   2 -12  -8    7.79    4.55
   2  -9  -8 1531.22   15.71
   3  -7  -8   56.43    5.07
   4  -7  -8 1014.03   13.31
   5 -12  -8  239.17    7.14
   5  -9  -8   -0.31    4.59
   6  -7  -7  243.62    7.99
   7 -13  -6  203.16    5.70
   2 -11  -8  387.19    8.01
   2 -10  -8   -1.04    3.39
   3 -14  -8  314.79    7.60
   4 -14  -8    6.26    3.61
   4  -8  -8   19.20    4.33
   5 -11  -8    0.96    4.27
   5 -10  -8  128.70    5.54
   5  -5  -7  551.89   10.12
   6 -14  -7   86.93    4.71
   6  -8  -7  662.66   10.86
   7 -12  -6  153.34    5.63
   7 -11  -6  188.57    5.74
   7 -10  -6    8.03    3.98
   7  -9  -6  244.02    6.86
   3 -13  -8   24.87    4.55
   3  -9  -8  332.43    8.59
   4 -13  -8   66.25    4.96
   4  -9  -8  683.60   11.19
   5 -16  -7   16.04    3.43
   6 -13  -7   35.85    4.43
   6  -9  -7   -2.97    4.56
   6  -5  -6  933.80   12.08
   7 -15  -5  230.69    5.35
   2 -16  -7   39.39    4.29
   3 -17  -7  315.11    6.83
   3 -10  -8  362.82    8.82
   4 -12  -8    8.58    3.32
   4 -11  -8  269.11    8.10
   4 -10  -8   23.65    4.80
   6 -12  -7  171.31    5.74
   1 -12  -7   -0.98    4.10
   3 -19  -6   15.08    3.63
   4 -19  -6   49.46    3.47
   4  -5  -7  131.77    5.77
   5 -15  -7  313.22    7.14
   6  -6  -6  510.01    9.93
   7 -14  -5   15.96    4.41
   1 -11  -7  185.35    6.39
   1 -10  -7   86.95    4.42
   2 -18  -6   53.86    4.82
   2 -15  -7  101.09    5.39
   3 -16  -7   11.71    3.83
   4  -6  -7 1055.49   13.07
   5 -14  -7   95.86    5.65
   5  -8  -7  195.42    7.27
   6 -15  -6   63.49    4.46
   6  -7  -6  748.61   11.30
   7 -13  -5  124.74    5.06
   2 -14  -7  330.20    8.30
   4 -15  -7   67.39    4.73
   5 -19  -5  105.45    4.02
   5 -17  -6    4.07    3.35
   5 -13  -7  421.88    8.94
   5  -9  -7    7.20    4.55
   7 -12  -5   68.70    4.51
   7 -11  -5   14.00    4.30
   7 -10  -5  345.98    7.85
   2 -13  -7  138.35    6.30
   2  -9  -7   10.77    4.03
   3 -20  -5   19.51    3.16
   3 -18  -6  321.95    7.20
   3 -15  -7  284.79    7.60
   4  -7  -7  259.54    7.05
   5 -12  -7   69.19    5.32
   5 -11  -7   96.87    5.61
   5 -10  -7  161.58    6.84
   5  -5  -6  363.72    8.00
   6 -14  -6  233.47    6.58
   6  -8  -6   -0.50    5.13
   6  -5  -5  267.72    7.19
   7 -15  -4    7.20    3.68
   2 -12  -7  562.99    9.93
   2 -11  -7  116.89    6.06
   2 -10  -7  614.46   10.12
   3 -14  -7  155.00    6.44
   3  -8  -7  769.78   11.39
   4  -8  -7 1016.43   13.42
   6 -13  -6  123.98    5.37
   6 -10  -6   14.31    4.73
   6  -9  -6  447.67    9.51
   2 -17  -6    5.52    3.79
   3  -9  -7    9.30    4.46
   4 -13  -7   10.34    4.47
   4 -12  -7  352.26    8.65
   4 -11  -7   68.91    5.38
   4 -10  -7  592.41   10.59
   4  -9  -7   47.94    4.78
   5 -16  -6  274.52    6.79
   5  -6  -6   25.54    4.69
   6 -18  -4  248.50    5.36
   6 -16  -5    2.51    3.56
   6  -6  -5  493.98    9.03
   7 -14  -4  140.36    5.04
   3 -11  -7  330.68    8.40
   3 -10  -7  367.10    8.73
   4 -17  -6   -1.09    4.33
   5 -18  -5   20.31    3.47
   7 -13  -4   43.32    4.41
   1 -14  -6  459.15    8.87
   2 -16  -6  155.68    6.11
   3 -17  -6   24.18    4.20
   5 -15  -6   69.92    4.95
   6 -15  -5  353.35    7.67
   6  -7  -5   12.27    4.86
   7 -12  -4   58.68    4.80
   7 -11  -4  271.48    7.25
   1 -13  -6  163.57    6.22
   3 -19  -5  254.27    6.39
   4 -16  -6  149.47    6.19
   5 -14  -6  272.53    8.12
   6 -17  -4   33.78    3.61
   1 -12  -6  324.99    7.62
   2 -15  -6   44.84    5.13
   3 -16  -6  273.01    7.62
   5 -19  -4   58.36    3.87
   5 -13  -6   81.11    5.46
   5  -9  -6  495.96   10.08
   6 -14  -5   32.36    4.49
   6  -8  -5  287.99    8.17
   7 -14  -3  157.25    5.66
   2 -20  -4  256.51    6.20
   4 -18  -5   -0.78    3.87
   4 -15  -6   10.73    4.44
   5 -20  -3   73.45    4.08
   5 -11  -6  272.76    8.15
   5 -10  -6   86.17    4.93
   6 -18  -3    7.85    3.66
   6 -10  -5  152.31    6.63
   6  -9  -5   21.05    4.99
   3 -20  -4   90.09    4.43
   3 -15  -6   71.94    5.62
   4 -14  -6  123.44    6.08
   4  -8  -6    2.28    4.25
   5 -16  -5   38.38    4.72
   6 -16  -4  421.38    7.96
   6 -11  -5  302.10    8.22
   6  -6  -4    2.83    4.06
   7 -13  -3   61.05    4.67
   7 -12  -3  341.46    7.91
   2 -13  -6  191.76    6.78
   3 -18  -5   23.11    4.46
   4 -13  -6  183.43    6.93
   7 -11  -3    1.95    3.77
   2 -21  -3  103.68    4.32
   2 -17  -5  129.37    6.60
   2 -12  -6  110.28    5.62
   2 -11  -6  359.92    8.09
   3 -21  -3    4.96    2.89
   4 -17  -5  249.42    6.94
   4 -12  -6  186.39    7.17
   4 -11  -6  700.52   11.34
   4 -10  -6  260.30    7.42
   5 -18  -4  155.74    5.29
   5 -15  -5  111.82    5.96
   5  -7  -5   11.98    4.09
   6  -7  -4  200.52    6.75
   7 -14  -2    9.46    4.27
   3 -17  -5  211.38    7.02
   3 -12  -6  364.10    8.74
   3 -11  -6  269.73    7.65
   3 -10  -6   73.50    5.37
   4 -19  -4   30.24    4.07
   6 -17  -3  296.82    6.54
   7 -15  -1    3.36    3.95
   1 -15  -5  531.23    9.20
   4 -16  -5   34.22    4.66
   5 -20  -2    6.06    3.18
   5 -19  -3   40.54    3.87
   5 -17  -4   10.62    3.95
   5 -14  -5   18.74    4.63
   5  -8  -5  449.69    9.19
   6 -18  -2  267.54    6.16
   6  -8  -4   56.90    5.39
   7 -13  -2  192.74    6.06
   1 -14  -5  179.85    6.42
   3 -19  -4   62.87    4.71
   4 -20  -3   31.49    3.58
   5 -13  -5   93.35    5.75
   5 -12  -5  334.02    8.61
   5 -10  -5  463.56    9.76
   6 -12  -4  526.96    9.98
   6 -11  -4    3.64    4.53
   6 -10  -4   28.71    4.94
   6  -9  -4   71.17    5.74
   7 -14  -1  289.81    6.59
   7 -12  -2    0.79    3.88
   7 -11  -2  252.94    6.60
   3 -16  -5    1.45    4.47
   4 -18  -4  397.28    8.09
   4 -15  -5  167.56    6.77
   5 -11  -5   17.86    3.85
   2 -20  -3   32.14    4.01
   2 -15  -5  359.29    8.62
   3 -20  -3  205.33    5.76
   4 -14  -5   11.56    4.37
   5 -18  -3   23.37    3.87
   5 -16  -4  213.43    6.96
   1 -17  -4   -0.52    3.72
   2 -18  -4  159.93    6.15
   3 -18  -4  294.37    7.66
   6  -7  -3   30.34    4.44
   2 -22  -1   20.71    3.09
   2 -21  -2    8.93    3.39
   3 -21  -2  178.09    5.35
   4 -19  -3  315.66    7.27
   4 -17  -4   22.76    4.53
   4 -12  -5  298.55    7.89
   4 -10  -5  687.53   11.21
   4  -9  -5   -0.96    3.34
   5 -20  -1  186.12    5.02
   5 -15  -4  118.80    5.16
   6  -8  -3  182.00    6.45
   2 -13  -5  128.91    5.06
   2 -12  -5  326.94    7.62
   3 -13  -5  586.23   10.59
   4 -21  -1  168.34    4.81
   4 -20  -2  264.75    6.08
   5 -17  -3  158.35    6.40
   5 -14  -4  124.00    6.53
   6 -13  -3  456.74    9.35
   6  -9  -3   91.03    5.56
   2 -17  -4    9.29    4.51
   3 -19  -3    4.40    3.88
   3 -12  -5  610.27   10.63
   3 -11  -5  360.18    8.23
   4 -16  -4  200.60    6.94
   5 -13  -4  116.79    6.21
   5  -9  -4  494.32    9.42
   5  -8  -4   21.06    3.28
   6 -12  -3   32.71    5.11
   6 -10  -3   54.86    5.72
   2 -19  -3  236.30    6.61
   4 -18  -3    2.45    4.02
   5 -20   0    0.16    3.58
   5 -18  -2   22.27    4.01
   5 -16  -3  111.32    5.93
   5 -12  -4   92.55    6.03
   5 -11  -4  600.40   10.78
   1 -18  -3    3.82    4.10
   1 -15  -4   26.37    4.57
   2 -16  -4  247.97    7.40
   3 -22   0    5.41    2.69
   4 -15  -4   52.23    5.30
   5 -19  -1    8.93    3.41
   2 -20  -2  173.18    5.86
   3 -21  -1    3.21    3.08
   3 -20  -2    9.60    3.55
   4 -21   0    0.04    3.00
   4 -19  -2   10.23    3.69
   4 -14  -4  246.80    7.69
   5 -15  -3  172.42    6.83
   6 -17   0    1.95    3.57
   6 -16  -1   15.08    4.15
   6 -14  -2  551.82    9.87
   2 -22   0   80.84    3.59
   2 -18  -3    0.09    4.31
   2 -15  -4    7.25    4.52
   4 -20  -1   -0.74    3.55
   4 -17  -3  385.56    8.80
   4 -13  -4   29.88    4.60
   6 -13  -2   81.42    5.64
   6  -8  -2   52.74    4.97
   1 -17  -3   67.17    4.96
   2 -21  -1  125.46    4.83
   4 -12  -4  318.37    8.20
   4 -11  -4  394.50    8.87
   5 -14  -3   56.21    5.47
   6 -17   1  221.80    5.72
   6 -15  -1  693.80   10.54
   6 -12  -2  445.28    9.41
   6 -10  -2   67.70    5.28
   6  -9  -2  112.80    5.84
   1 -19  -2   29.33    4.19
   2 -14  -4  637.42   10.46
   3 -14  -4  480.80    9.26
   4 -21   1   51.03    3.67
   4 -16  -3   13.83    4.62
   5 -19   0  152.73    5.26
   5 -18  -1   59.45    4.66
   5 -13  -3   21.79    5.03
   6 -17   2   30.91    3.82
   2 -17  -3  415.94    9.18
   2 -13  -4  232.04    6.79
   3 -13  -4  121.18    6.02
   4 -18  -2  591.30   10.30
   5 -16  -2   20.31    3.74
   5 -10  -3 1150.51   14.10
   6 -14  -1   15.96    4.30
   1 -20  -1   94.25    5.56
   1 -16  -3   -1.82    4.24
   2 -22   1   75.96    3.57
   2 -19  -2    3.11    4.01
   3 -12  -4  330.30    7.49
   4 -19  -1  371.39    7.94
   4 -15  -3  362.51    8.79
   5 -19   1    1.58    3.13
   6 -16   1   47.31    4.21
   6 -15   0    6.13    4.29
   6 -13  -1  427.87    9.21
   1 -21   0  179.88    5.47
   3 -16  -3   25.65    5.15
   5 -18   0   -0.14    3.41
   5 -17  -1    9.18    4.38
   5 -15  -2   53.71    4.43
   6 -12  -1   37.68    5.13
   1 -18  -2    5.53    3.98
   2 -21   0   -0.91    3.44
   2 -20  -1   -3.09    3.70
   2 -16  -3   42.64    4.99
   4 -17  -2    3.14    3.27
   4 -14  -3   40.76    4.65
   5 -19   2   35.27    4.05
   5 -14  -2    1.76    4.40
   6 -16   2  156.32    5.14
   6 -16   3    3.45    3.34
   6 -14   0  447.86    8.48
   6 -11  -1  201.38    7.25
   6 -10  -1   35.40    4.82
   6  -9  -1   59.27    4.87
   1  14   7   28.53    4.44
   2   6   7  777.81   11.32
   2  15   7   14.36    4.24
   3   7   7  221.14    7.08
   3  14   7    2.20    4.07
   5   4   5   13.29    4.29
   5  13   6   -0.55    3.87
   5  17   5  185.42    4.93
   6   8   5  561.45    9.53
   6  13   5   19.42    3.83
   7  14   3   80.03    4.60
   2   7   7   10.04    3.99
   2  14   7  198.77    7.04
   4   5   6  549.31    9.55
   4  16   6   31.88    4.10
   5   8   6    0.49    3.27
   5   9   6   17.07    4.27
   5  12   6   55.73    4.69
   6   5   4  567.11    9.27
   6   9   5   31.09    4.68
   6  10   5  389.11    8.22
   1   9   7  267.53    7.37
   1  12   7    3.56    4.34
   1  13   7  282.81    7.48
   3   9   7   80.41    5.69
   3  12   7    1.14    4.52
   3  17   6    5.78    3.73
   5  10   6   19.48    4.60
   5  11   6   -2.89    4.05
   7   8   3  320.37    6.99
   7  13   3  162.18    5.10
   1  10   7   45.69    5.03
   1  11   7  223.97    6.95
   2  13   7   32.11    4.79
   2  17   6    3.35    4.75
   3  10   7    4.62    3.74
   3  11   7  594.38   10.79
   4   6   6   10.00    4.38
   4  15   6   74.37    4.64
   5   5   5  606.80   10.22
   5  16   5   -0.25    3.20
   7   9   3   47.09    4.51
   7  12   3  169.84    5.25
   2  10   7  524.85   10.22
   2  11   7   65.74    5.60
   2  12   7  238.78    7.17
   2  19   5   99.57    5.09
   6   6   4    1.32    4.40
   6  15   4   26.11    3.58
   7  10   3  193.15    5.84
   7  11   3  164.80    5.60
   3  16   6  466.54    8.56
   4   7   6  528.12    9.38
   4  14   6   48.54    5.02
   5   6   5  178.59    6.76
   5  18   4  343.86    6.14
   6   7   4  412.06    8.92
   2  16   6   62.04    5.18
   4   8   6    8.74    4.64
   4  13   6  228.39    7.26
   5   7   5   58.74    5.32
   6  14   4   80.66    4.64
   6  17   3  199.57    5.31
   1  15   6   13.50    5.20
   3  15   6   12.30    4.70
   4   9   6  667.73   10.65
   4  10   6   20.11    5.00
   4  11   6  449.93    9.32
   4  12   6   15.42    4.57
   4  17   5   99.80    4.95
   5   4   4 1048.46   11.91
   5  14   5   25.04    4.59
   6   8   4    6.04    4.39
   7  14   2  132.81    4.77
   3   7   6  160.60    6.15
   3  18   5   11.77    3.55
   5  17   4    5.97    3.42
   5  19   3  223.56    5.16
   6   5   3  376.19    7.93
   6   9   4  319.38    8.04
   6  10   4   92.29    5.43
   6  11   4  396.98    8.48
   2  15   6   91.17    5.63
   2  18   5    4.03    3.82
   3   8   6   13.61    4.08
   4  16   5   -2.52    3.47
   5   9   5   46.67    4.18
   5  10   5   91.43    5.81
   5  11   5  165.93    6.62
   5  12   5   36.88    4.74
   6  16   3   -2.41    3.37
   7   9   2  265.36    6.58
   7  13   2  137.48    5.09
   2  14   6    8.35    4.32
   3   9   6  163.25    6.33
   3  12   6  445.93    9.38
   4   6   5  346.66    7.53
   6   6   3  534.37    9.56
   7  10   2    2.31    3.73
   7  11   2  232.16    6.22
   7  12   2   61.25    4.53
   1  12   6  700.92   10.70
   1  13   6  157.85    6.33
   2  13   6  536.15   10.29
   3  10   6  158.14    5.75
   3  17   5  186.19    6.17
   4  15   5  129.23    5.87
   5  16   4  282.12    6.80
   6  15   3  116.51    5.15
   7  15   1  104.53    4.52
   1  11   6  307.56    7.56
   2  11   6  395.58    9.12
   2  12   6    1.85    4.49
   3  19   4   41.01    4.22
   4   7   5   77.41    5.30
   5   6   4   64.74    4.71
   5  18   3   33.15    4.03
   6   7   3  153.99    6.28
   3  16   5    3.35    4.21
   4  14   5   13.45    4.12
   5  15   4   66.90    4.98
   6   8   3  210.97    7.00
   6  14   3   83.60    5.10
   6  17   2   31.97    4.08
   7  14   1   36.97    3.89
   1  16   5    1.00    4.38
   2  19   4   26.88    4.14
   4   9   5    1.47    4.51
   4  13   5   77.37    5.37
   5   7   4  390.35    7.84
   6   9   3    1.28    4.22
   2  16   5   48.48    5.52
   3  20   3  167.62    5.30
   4  10   5  593.82   10.08
   4  11   5    2.06    4.28
   4  12   5  174.26    6.07
   4  17   4    8.99    3.93
   5   8   4    3.18    4.82
   5  13   4   80.48    5.67
   5  17   3  257.05    6.35
   5  19   2   33.99    3.63
   6  10   3  273.25    8.04
   6  11   3  197.18    7.31
   6  16   2  152.60    5.36
   6  18   1    2.65    3.83
   7   9   1   13.53    4.01
   7  12   1  116.10    5.17
   1  15   5  326.57    8.74
   3  18   4  230.61    6.91
   5  10   4   91.22    5.97
   5  11   4  331.00    8.71
   5  12   4  287.96    8.16
   6   6   2  236.26    6.64
   7  10   1  352.87    7.45
   7  11   1   14.87    4.03
   7  15   0   80.25    4.53
   2  15   5  108.56    6.33
   2  18   4  286.64    8.20
   2  20   3   42.40    4.44
   1  14   5  187.27    6.81
   3   9   5   22.54    4.21
   3  12   5   31.44    5.15
   3  13   5  316.86    8.49
   5  16   3    9.05    4.22
   6   7   2  325.17    7.62
   6  15   2   30.39    4.63
   7  14   0   55.89    4.03
   1  13   5  680.15   10.87
   2  14   5  254.31    6.99
   3  10   5   23.23    3.65
   3  11   5  255.88    6.98
   3  17   4    3.87    4.32
   4  15   4   -3.83    4.20
   4  18   3   42.88    4.89
   5  18   2  110.61    4.88
   6  17   1  210.29    5.62
   1  17   4    1.61    3.97
   2  12   5  465.69    9.42
   2  13   5  104.51    6.12
   3  19   3  245.41    6.68
   4  14   4  185.32    6.99
   5  15   3  283.84    7.68
   6   8   2   95.34    5.21
   6  18   0  411.20    7.30
   2  11   5  159.49    6.28
   2  17   4   75.79    5.64
   4   8   4    0.05    3.88
   4  13   4   81.04    5.60
   5   7   3   40.23    3.52
   5  14   3   97.70    5.99
   5  19   1    2.15    3.39
   6  11   2  267.57    7.79
   6  12   2  110.27    5.99
   6  16   1   43.39    4.41
   7  10   0   18.61    4.21
   7  11   0  342.36    7.51
   7  12   0   78.15    5.03
   7  15  -1    4.69    3.69
   2  19   3  310.09    7.53
   3  20   2   79.01    5.16
   4   9   4  724.21   11.15
   4  10   4    8.41    4.58
   4  11   4  672.74   10.99
   4  12   4   99.23    5.47
   4  17   3  128.41    5.98
   4  19   2   -1.21    3.77
   5   8   3  863.98   11.74
   5  13   3  347.78    8.59
   5  17   2   14.11    4.02
   5  20   0   -0.72    3.52
   1  16   4  171.51    6.68
   2  16   4  160.28    6.47
   3  18   3   10.89    4.42
   5  11   3  107.41    6.30
   5  12   3  530.17   10.26
   7  14  -1  285.23    6.40
   3  14   4  322.25    8.46
   3  21   1    4.22    3.58
   4  16   3   39.81    5.12
   4  20   1    4.08    3.37
   5  16   2  103.68    5.68
   6  17   0    2.47    3.65
   7  13  -1   11.06    4.03
   7  15  -2  122.82    5.07
   1  15   4   24.97    4.81
   2  15   4  169.66    6.97
   2  18   3   10.65    4.59
   2  20   2  302.17    7.14
   5  18   1   39.54    4.25
   6   7   1   72.82    5.06
   6  18  -1    3.17    4.04
   7  12  -1  305.68    7.10
   3  12   4  336.06    8.50
   3  13   4  217.01    6.54
   4  15   3  296.16    8.09
   4  18   2  300.04    6.80
   5  15   2   15.57    4.36
   5  19   0  150.41    5.37
   6   8   1  229.07    6.76
   6  13   1  265.75    7.50
   7  11  -1    6.74    3.80
   1  14   4  233.53    7.55
   2  14   4  130.39    6.24
   3  19   2   73.10    5.01
   4  14   3   63.12    5.43
   5  20  -1  180.49    5.13
   6   9   1   73.21    5.71
   6  10   1  140.91    6.40
   6  11   1  266.55    7.78
   6  12   1   56.56    5.51
   7  14  -2   13.40    3.72
   7  15  -3   80.59    4.30
   2  13   4   25.22    4.80
   2  17   3  200.37    7.06
   4  17   2   25.86    4.72
   4  19   1  296.21    7.24
   5  14   2  199.83    7.20
   5  17   1   38.70    4.60
   7  13  -2  197.86    6.48
   1  17   3   70.29    5.37
   2  12   4  226.10    6.97
   2  19   2   75.22    5.48
   3  20   1   62.02    4.96
   4  12   3  742.69   11.46
   4  13   3  597.81   10.07
   4  21  -1  172.61    4.96
   5   8   2   44.03    4.24
   5  13   2  580.67   10.94
   7  12  -2   -0.98    4.52
   3  15   3  539.10   10.53
   3  18   2  266.10    7.82
   3  21   0  135.88    4.91
   4  10   3  593.52   10.06
   4  11   3  194.95    7.15
   4  20   0  240.46    6.37
   5   9   2  653.15   10.44
   5  12   2   84.54    5.04
   5  16   1   22.85    4.55
   5  18   0   -1.08    3.57
   5  20  -2    3.90    3.47
   6  14   0  451.05    9.07
   7  14  -3  150.30    5.07
   2  16   3  268.59    8.16
   2  22  -1   22.06    3.45
   4  16   2  293.25    8.39
   5  19  -1    6.52    3.55
   5  -4   7   28.94    5.42
   5  -2   8  511.91    9.60
   7  -4   5    6.05    3.28
   8   1   6   38.98    3.58
   9   0   2  542.38    8.37
   5  -7   3   40.40    5.07
   5  -6   5  176.57    7.33
   5  -5   6   10.82    4.85
   6  -6   0  424.53    8.64
   6  -4   6   48.54    5.64
   6   0   8   -1.49    3.88
   7  -5   0  867.86   11.79
   7   0   7   -1.02    4.11
   8  -3   3  357.35    8.05
   8  -1   5   12.54    3.19
   9   0   1    0.26    3.78
   9   1   3  392.08    6.81
   4  -6   5  350.57    8.47
   4  -4   7  273.84    8.15
   4  -2   8   67.67    5.66
   6  -6   3  531.37   10.41
   6  -5   5    5.86    3.61
   7  -5   1  124.81    6.31
   7  -5   2  341.33    8.67
   7  -2   6  421.70    8.07
   8  -3   2   94.14    5.65
   8  -2   4  125.35    5.91
   8   2   6    6.81    3.36
   5  -3   7  650.55   11.36
   5  -1   8   31.33    5.71
   6  -6   1  455.24    8.99
   6  -6   2  234.04    7.60
   6   1   8   19.79    4.36
   7  -4   4  165.23    6.82
   7  -3   5  631.17   11.28
   8  -3   1  316.67    8.11
   8   0   5    0.35    3.45
   8   3   6  200.11    5.31
   9   1   2    1.36    3.94
   9   2   3    7.73    4.09
   5  -6   4   65.01    5.53
   9   1   1  244.11    6.12
   5  -5   5  611.68   11.19
   5  -4   6  404.93    9.90
   6  -5   4  553.74    9.96
   6  -4   5  484.95   10.12
   6  -3   6  178.54    7.03
   6   2   8   34.18    4.23
   7  -1   6   -0.02    3.27
   8  -1   4   17.11    4.35
   8   4   6    6.05    3.43
   9   3   3  239.48    6.01
   3  -3   7  706.85   10.57
   4  -3   7   60.17    5.46
   4  -1   8   66.11    5.40
   5  -6   3  638.93   10.10
   5   0   8  867.25   12.16
   7  -4   0    2.36    4.58
   7  -2   5   13.41    5.15
   8  -2   0  576.33    9.69
   8  -2   2  232.00    7.40
   8   1   5   15.78    3.95
   9   2   2  415.42    7.41
   4  -4   6   65.70    5.37
   5  -2   7    2.05    5.22
   6  -5   3  396.34    9.28
   6   3   8   70.43    5.20
   7  -4   1  637.35   11.08
   7  -4   2  453.15    9.03
   7  -3   4  151.07    5.94
   8  -2   1   31.81    4.85
   9   2   1   42.11    4.27
   9   4   3   76.77    4.65
   5  -5   4  296.29    7.97
   6  -5   1  339.86    7.96
   6  -5   2  572.98   10.42
   6  -2   6    0.75    4.63
   6   4   8    7.92    4.68
   8   0   4  132.18    4.92
   8   2   5  206.44    6.02
   9   3   2   50.96    4.71
   4   0   8   64.40    5.35
   5  -4   5    7.14    4.84
   5  -3   6   40.64    5.63
   6  -4   4   46.10    4.64
   6  -3   5   11.81    4.99
   7  -1   5  320.68    8.67
   9   3   1  121.77    5.59
   5  -1   7 1515.91   16.90
   6   6   8    7.51    4.09
   7  -3   0  725.87   11.37
   7  -2   4  235.75    7.99
   7   1   6    3.21    4.79
   7   5   7  235.65    5.80
   7   6   7   -0.94    3.86
   8  -1   0    7.03    4.15
   8  -1   1  161.18    6.91
   8  -1   2    4.60    4.40
   8   1   4   15.61    4.26
   9   4   2  164.27    5.78
   4  -3   6  284.55    7.95
   5   2   8  531.40   10.07
   6  -4   3  695.40   11.63
   6  -1   6    7.56    4.99
   7  -3   1  181.03    7.39
   7  -3   2  512.23   10.35
   7   7   7   65.27    3.77
   9   4   1  209.36    6.30
   9   5   2  239.03    6.60
   4   1   8   66.56    5.45
   6  -4   2  986.52   13.04
   7   0   5   -2.53    4.93
   7   2   6  436.81    9.39
   8   4   5  265.68    6.53
   4  -1   7   37.17    5.28
   5  -4   4 1037.83   12.74
   5  -3   5  851.89   12.65
   5   0   7   -3.46    5.34
   6  -4   1  177.22    6.85
   6  -3   4  762.56   11.65
   6  -2   5  198.18    6.73
   6   2   7   79.62    5.75
   7  -2   3  331.19    8.94
   7  -1   4   92.89    6.05
   8   0   2  121.33    6.24
   8   2   4  123.27    5.55
   8   5   5    6.10    3.65
   9   5   1   21.72    4.25
   6   0   6   55.18    5.61
   8   0   0  508.11    9.40
   8   0   1   -4.23    4.73
   8   6   5  292.03    6.44
   8   7   5    3.99    3.51
   9   6   1  461.24    7.81
   4  -2   6  109.75    5.73
   4   2   8   66.19    5.33
   5   4   8  155.60    6.62
   6  -3   3  941.01   13.26
   6   3   7    4.91    4.58
   7  -2   0   86.53    6.18
   7  -2   1   96.19    6.28
   7  -2   2  772.67   11.52
   7   1   5  313.87    9.14
   8   3   4  169.09    6.19
   4   0   7    2.19    4.63
   5   1   7 1486.91   16.92
   6  -2   4   87.99    6.14
   6  -1   5   76.49    5.80
   7  -1   3   87.17    6.15
   7   0   4   95.91    6.12
   7   4   6  509.49    9.39
   8   1   2    7.03    4.70
   4   3   8  202.03    7.29
   5  -3   4   57.15    5.08
   5  -2   5   55.71    5.45
   5   5   8    3.53    4.34
   6  -3   2  131.57    6.21
   6   1   6   11.31    4.64
   8   1   0    7.64    4.74
   8   1   1  156.28    7.08
   8   4   4  132.17    5.56
   5   6   8   36.09    4.78
   7   2   5   14.06    3.98
   7   5   6   11.23    3.45
   8   3   3  357.45    8.41
   4  -1   6   52.67    4.82
   4   4   8    1.62    5.62
   5   2   7    1.08    5.72
   5   7   8   -0.67    4.36
   6   0   5    2.06    4.85
   6   5   7   17.50    4.38
   7  -1   0   76.46    5.81
   7  -1   1  971.30   13.44
   7   1   4   90.95    6.27
   7   6   6  216.04    6.75
   8   2   2  225.16    7.76
   4   1   7   41.04    5.26
   5   8   8    3.55    3.98
   6  -1   4  110.37    6.49
   6   2   6    2.68    3.64
   6   6   7  456.22    9.12
   7   0   3    4.23    3.74
   7   3   5  629.85   11.58
   7   7   6   10.71    4.20
   8   2   0  564.65   10.11
   8   2   1   28.61    5.91
   8   6   4   61.51    3.98
   5  -2   4 1078.27   13.63
   5  -1   5  716.07   11.89
   5   3   7  655.11   11.69
   6   7   7    6.50    4.39
   6  10   7  304.62    6.84
   8   3   2   87.07    5.92
   8   4   3  168.66    5.81
   8   8   4   14.27    4.42
   6   1   5   72.11    6.03
   6   9   7   24.91    4.26
   7   0   2  576.02   11.15
   7   2   4  229.91    8.05
   7   4   5    1.36    5.18
   8   5   3  316.90    8.18
   4   0   6   48.10    4.76
   4   2   7  264.10    7.86
   6  -1   3 1023.87   14.17
   6   0   4  227.09    7.62
   7   0   0  894.41   12.34
   7   0   1    3.69    4.77
   7   1   3   81.69    6.24
   8   3   0   -0.28    4.90
   8   3   1  322.54    8.61
   8   4   2  260.63    7.70
   5   4   7   35.07    5.27
   7   3   4  157.17    7.17
   7   5   5  305.09    8.34
   8   6   3  159.70    6.51
   5   0   5    1.14    3.59
   6   2   5  194.48    7.83
   7   6   5   27.05    5.10
   8   4   1   51.39    5.83
   8   7   3  141.09    6.34
   8  11   3   19.64    4.93
   4   1   6   50.36    4.89
   4   3   7   62.79    5.48
   5   5   7  273.58    7.98
   7  12   5   -0.67    3.35
   8   4   0  207.70    7.61
   8   9   3   -2.36    4.18
   8  10   3  265.33    6.58
   5   6   7    3.63    5.00
   6   0   3    0.25    5.01
   6   1   4  107.94    5.33
   7   1   0   75.41    5.80
   7   1   1  990.13   13.71
   7   4   4  168.72    7.20
   7   8   5   31.98    4.31
   8   5   1  134.20    6.39
   4   4   7  277.98    8.09
   5   1   5  735.21   12.10
   5   3   6   42.58    5.76
   6   3   5   10.72    4.08
   6  13   6  128.93    4.65
   7   3   3  275.42    8.90
   7   9   5   37.14    4.63
   7  10   5   13.20    4.16
   8   5   0    3.04    4.59
   5   7   7   35.16    5.53
   5  12   7    3.13    4.60
   7   5   4   25.44    5.31
   8   6   1  196.30    7.26
   4   2   6  107.99    6.17
   5   8   7    8.17    4.91
   5   9   7    1.75    4.55
   5  11   7   52.62    4.85
   6   1   3 1017.73   13.94
   6   2   4   89.83    5.11
   6   4   5  490.26   10.80
   6  11   6  306.25    7.88
   6  12   6    1.88    3.79
   7   2   1   91.49    7.20
   8   6  -1    3.72    4.38
   8   6   0   46.63    5.44
   4   5   7   33.97    5.20
   5   2   5   53.54    5.18
   5   4   6  419.09    9.80
   5  10   7    8.50    4.45
   6   9   6  243.52    7.56
   6  10   6    8.07    4.43
   7   2   0   84.30    6.12
   7   4   3  273.83    7.92
   8   7   1    4.48    4.33
   1 -14   4  255.35    7.74
   2 -15   3  297.72    8.16
   2 -15   6   92.24    5.25
   5 -15   2    8.70    3.90
   5 -14   7    2.03    3.57
   0 -12   6   12.62    4.51
   1 -14   5  182.99    6.20
   2 -15   4  175.63    6.29
   2 -15   5  112.14    5.85
   2 -12   9  266.74    6.69
   0 -11   7   18.67    4.68
   1 -13   7  285.33    7.20
   1 -12   8    7.14    4.89
   2 -14   2 1126.74   13.28
   2 -13   8  275.87    6.99
   3 -14   1  608.09    9.84
   4 -15   2    8.13    4.29
   4 -15   6   67.39    4.49
   4 -12   9  197.17    4.76
   5 -15   3  277.73    6.60
   6 -14   2   67.66    4.28
   3 -15   3  539.71    9.94
   3 -15   5  170.89    6.06
   3 -12   9    6.80    3.60
   5 -14   1   16.28    3.77
   6 -14   3   78.36    4.29
   6 -14   4   77.55    3.95
   2 -14   3  141.18    6.26
   2 -14   6    7.43    4.52
   3 -15   4   70.11    4.13
   3 -14   7    2.09    3.64
   3 -13   8    8.67    3.71
   3 -10  10   13.11    3.21
   4 -15   4   -2.40    4.19
   4 -15   5  121.45    4.77
   4 -14   1   84.29    5.42
   4 -14   7  231.39    5.85
   4 -13   0   17.38    4.06
   4 -13   8  176.03    5.28
   5 -14   6  171.74    5.08
   1 -13   4  625.35   10.05
   2 -14   5  264.31    7.62
   2 -11   9   42.44    5.22
   6 -12   7  169.83    4.60
   0 -10   7  522.14    9.31
   1 -12   7    1.71    4.30
   1 -11   8   -0.85    4.54
   5 -14   2  187.90    6.20
   5 -13   7  252.50    5.75
   5 -12   8  235.46    4.98
   7 -12   4  233.76    5.24
   2 -12   8   15.85    4.06
   3 -13   1   29.63    4.72
   4 -14   2  679.87   10.61
   4 -14   6   45.79    4.37
   4 -11   9   25.47    3.18
   5 -14   3   92.64    5.26
   5 -14   5   24.39    3.56
   6 -13   2  142.29    5.15
   2 -13   6  547.71   10.05
   3 -14   4  323.68    8.08
   3 -13   7  509.24    9.24
   3 -11   9   32.80    4.15
   3  -9  10   16.06    3.68
   4 -14   5   10.46    4.02
   4 -13   7   14.82    3.87
   5 -13   1   40.42    4.49
   2 -13   3  608.83   10.08
   3 -12   8  214.53    6.30
   4 -14   4  179.59    6.50
   4 -13   1  371.36    7.98
   4 -12   0  344.67    7.37
   4 -12   8    5.16    3.67
   5 -13   6    3.03    3.45
   6 -13   3   63.91    4.51
   1 -10   8   41.41    5.00
   2 -13   4   24.31    4.14
   2 -13   5  102.21    4.98
   2 -12   7  248.23    7.57
   2 -10   9  420.52    8.50
   6 -11   7   24.96    4.09
   2 -11   8  361.78    8.26
   3 -13   6   36.70    4.72
   4 -13   6  227.04    7.04
   4 -10   9  284.51    6.80
   4  -8  10   -0.08    3.33
   5 -13   2  563.01    9.54
   5 -12   7    2.60    3.11
   5 -11   8    0.62    3.18
   3 -13   5  306.11    7.88
   3 -10   9   15.05    4.18
   3  -8  10    6.25    3.43
   4 -13   2  171.47    6.44
   5 -13   3  339.34    8.11
   5 -13   5  159.48    5.75
   6 -12   2  100.19    5.70
   7 -11   3  162.34    5.13
   7 -11   4   40.67    3.77
   2 -12   6    5.71    4.19
   3 -13   4  216.37    7.22
   3 -12   7    2.42    4.23
   3 -11   8   13.22    4.28
   4 -13   5   72.32    5.38
   4 -12   7  299.78    7.56
   5 -12   1  518.58    9.03
   1 -10   7   38.49    4.97
   1  -9   8   -0.19    4.41
   2 -12   4  221.35    6.68
   2 -12   5  462.82    9.41
   2  -9   9   46.89    4.49
   4 -13   4   87.17    5.62
   4 -12   1   54.31    3.67
   5 -12   6   52.65    4.52
   6 -12   3  424.10    7.81
   6 -12   4   53.04    4.24
   6  -9   8  448.58    6.67
   2 -11   7   68.58    4.59
   2 -10   8    2.62    4.58
   3 -12   6  446.71    9.10
   5 -11   7   53.96    4.48
   5 -10   8   49.43    4.00
   6 -11   6  306.23    6.74
   6 -10   7  307.16    6.11
   7 -10   5    8.83    3.31
   3  -7  10   25.05    3.89
   4 -12   2  331.68    7.85
   4 -12   6   17.71    4.35
   4  -9   9    3.68    3.68
   5 -12   2   78.46    5.28
   5 -12   5   41.10    4.58
   7 -10   2    1.39    4.27
   7  -8   7    0.46    3.26
   8  -8   4   14.42    3.23
   3 -12   3  266.79    7.10
   3 -12   4  339.68    8.24
   3 -12   5   33.49    4.34
   3 -10   8  173.98    6.57
   4 -11   7    1.58    4.16
   5 -12   3  523.89   10.01
   6 -11   5    2.73    3.84
   7 -10   3  190.74    6.37
   7 -10   4  183.79    5.59
   7  -9   6   20.79    3.64
   1  -8   8    8.48    4.38
   2  -8   9  340.07    7.80
   4 -12   4   91.96    6.04
   4 -12   5  179.46    6.78
   5 -11   1   35.65    4.32
   6 -11   2  259.16    7.15
   6  -8   8   10.04    3.20
   2 -10   7  528.58   10.16
   4  -6  10    1.40    3.52
   5 -11   6    1.87    3.92
   5  -9   8   15.08    3.63
   6 -11   3  203.00    6.51
   6 -11   4  395.88    8.12
   6 -10   6    3.66    3.35
   3 -11   6    8.49    4.08
   3  -8   9   80.93    5.47
   3  -6  10  113.47    4.98
   4 -11   6  440.88    9.24
   4  -8   9  400.08    8.00
   5 -10   7    9.32    3.65
   6 -10   1  131.25    5.52
   6  -9   7   29.94    3.58
   7  -7   7   67.49    4.60
   2  -7   9    8.50    4.50
   3 -11   5  260.75    7.30
   4 -11   2  215.34    6.35
   5 -11   2 1224.31   13.74
   5 -11   5  173.91    6.59
   5  -7   9    1.50    3.51
   7  -8   6    3.58    3.18
   8  -7   4  168.42    5.19
   3 -11   4  187.42    6.62
   3  -9   8    9.22    3.55
   4 -11   5    3.16    4.48
   4 -10   7  946.89   12.67
   5 -11   4  345.81    8.73
   5  -4  10   92.25    4.11
   7  -9   2  268.59    6.44
   7  -9   3   46.33    5.13
   7  -9   4  169.79    6.04
   8  -7   3  147.04    4.98
   2  -9   7   96.64    5.72
   2  -8   8   17.75    5.01
   3  -5  10   76.24    5.41
   4 -11   4  674.50   10.73
   5 -10   1  551.85    9.24
   5 -10   6   20.63    4.29
   6 -10   2   58.78    4.93
   6 -10   4   89.93    5.38
   6  -7   8  570.41    8.12
   8  -6   5  284.13    5.75
   3 -10   6  157.46    6.39
   3  -7   9  135.18    6.17
   4  -7   9   27.64    4.14
   5  -9   7    3.47    3.83
   5  -8   8    6.46    2.49
   6 -10   3  266.26    7.18
   6  -9   6  244.94    6.92
   6  -8   7  317.00    7.15
   2  -6   9  319.33    7.82
   4 -10   6   18.12    4.50
   5  -6   9   74.02    4.24
   5  -3  10    5.84    3.46
   6  -9   1   74.78    4.85
   7  -6   7    0.22    3.26
   2  -9   6  825.99   11.32
   3 -10   5   28.11    4.43
   3  -8   8   46.00    5.36
   4  -9   7   15.68    4.96
   4  -4  10   34.47    4.10
   5 -10   2    7.93    4.34
   5 -10   5   78.93    4.58
   6  -9   5   36.29    4.56
   6  -6   8    7.77    3.66
   7  -7   6   14.88    3.66
   8  -6   4   58.55    4.16
   2  -8   7 1447.41   14.96
   2  -7   8  474.18    9.18
   4 -10   5  618.04   10.56
   5 -10   3  900.36   12.20
   5 -10   4   92.69    5.80
   7  -8   2   47.43    4.46
   7  -8   4    3.69    3.64
   8  -6   3  148.27    5.00
   8  -5   5    1.13    3.67
   3  -6   9   51.81    5.33
   4 -10   4    6.10    4.30
   4  -6   9  358.51    7.65
   5  -9   1    4.31    3.70
   5  -9   6   19.40    4.07
   5  -8   7   11.42    4.21
   5  -7   8   -0.33    2.60
   5  -5   9   15.26    3.68
   6  -9   3    0.56    4.64
   6  -8   6    6.05    4.35
   6  -7   7    3.70    3.96
   7  -3   8   11.01    3.51
   4  -9   6  686.35   11.22
   4  -3  10   84.86    5.35
   3  -7   8   22.84    5.02
   4  -8   7 1624.60   16.54
   5  -9   5   52.26    5.01
   6  -5   8  320.97    6.94
   7  -6   6  214.14    6.15
   8  -5   4  186.81    5.56
   3  -9   5   25.67    3.40
   3  -5   9  319.20    8.03
   4  -9   5    1.86    3.72
   4  -5   9   23.94    4.43
   5  -9   2  629.85   10.05
   5  -9   4  484.86    9.69
   5  -1  10    4.60    3.03
   6  -8   1  233.53    6.68
   6  -8   5  558.72    9.97
   7  -7   4  211.32    6.50
   7  -2   8  299.35    5.57
   8  -4   5  255.20    6.00
   2  -7   7    8.78    3.25
  -1 -17   0    3.78    4.56
   0 -14  -3   52.37    4.54
   1 -17  -3   69.65    5.57
   1 -14  -4  348.03    8.31
   3 -21  -1    2.82    3.23
   3 -20  -2   11.54    3.69
   3 -17  -4   10.24    3.47
   4 -20  -2  258.64    6.08
   5 -18  -3   19.57    3.63
   5 -16  -4  207.54    6.07
   0 -19   0    2.45    4.52
   0 -18  -1   63.75    5.78
   1 -21   1    9.00    3.75
   2 -18  -3   -1.18    3.98
   3 -13  -5  610.97   10.15
   4 -13  -5  251.89    7.12
   5 -19  -2  104.53    4.52
   6 -16  -3   30.26    3.72
   1 -21   2  255.69    6.44
   1 -18  -2    2.29    4.64
   2 -15  -4   15.28    4.74
   3 -16  -4  494.69    9.73
   3 -12  -5  616.83   10.18
   4 -21   0    1.53    2.93
   4 -16  -4  186.52    6.63
   4 -12  -5  287.41    7.15
   5 -15  -4  113.72    5.39
  -1 -16   0   16.75    4.58
   1 -20   0   16.71    4.18
   1 -16  -3    1.43    3.40
   2 -20  -1    1.13    3.74
   2 -19  -2   -2.97    4.34
   3 -18  -3   37.17    4.69
   4 -18  -3    1.52    3.12
   4 -11  -5  257.68    6.95
   5 -17  -3  151.73    5.76
   6 -17  -2   11.09    3.87
   0 -17  -1  807.12   12.20
   2 -17  -3  430.32    9.44
   2 -14  -4  645.53   10.84
   4 -20  -1   -0.42    3.37
   4 -19  -2   11.90    3.51
   5 -20   0    2.94    3.09
   6 -18  -1    2.81    3.41
   6 -15  -3  305.28    6.58
   0 -18   0 1017.59   13.49
   0 -15  -2  125.39    6.03
   1 -15  -3  119.60    6.26
   2 -21   1  133.59    5.28
   3 -20  -1   40.49    4.47
   3 -19  -2   43.25    4.77
   4 -21   1   48.53    3.61
   4 -15  -4   53.51    5.31
   5 -18  -2   21.32    3.68
   5 -14  -4  131.39    5.69
   1 -20   1  220.13    6.83
   1 -17  -2    4.08    3.45
   2 -18  -2  458.83    9.52
   2 -13  -4  237.01    7.16
   3 -21   1    2.41    3.07
   3 -17  -3  261.57    7.84
   0 -19   2   15.64    4.24
   1 -14  -3  257.66    7.35
   2 -21   2   88.73    4.43
   2 -16  -3   39.07    5.31
   4 -14  -4  234.58    7.55
   5 -16  -3  111.77    5.39
   6 -14  -3   24.61    4.17
   0 -16  -1   13.80    3.44
   1 -20   2    9.88    4.24
   1 -19   0  190.19    7.08
   2 -19  -1  187.90    6.04
   3 -18  -2    7.71    4.27
   4 -20   0  238.87    5.74
   4 -18  -2  587.49   10.02
   6 -18   0  409.77    6.39
   6 -16  -2  479.32    7.86
   0 -18   1   64.80    5.68
   0 -17   0   -4.29    5.38
   1 -16  -2  162.41    6.17
   2 -15  -3  945.74   13.26
   3 -21   3   70.12    3.63
   3 -20   0    3.34    3.49
   3 -19  -1    0.56    4.07
   3 -16  -3   30.66    5.18
   3 -13  -4  123.17    6.08
   4 -19  -1  376.61    7.91
   4 -13  -4   30.15    4.83
   5 -17  -2    1.77    3.65
   5 -12  -4   80.90    5.31
   6 -17  -1  646.66    8.39
   0 -15  -1  646.22   10.56
   1 -20   3  208.25    5.99
   2 -20   1   26.77    4.72
   2 -17  -2   44.68    5.18
   3 -12  -4  340.47    7.64
   5 -19   0  146.99    4.83
   5 -15  -3  166.11    6.30
   1 -19   1    1.80    4.27
   1 -15  -2   40.30    4.80
   2 -18  -1   36.42    5.10
   4 -20   1    2.90    3.13
   4 -12  -4  328.12    7.87
   6 -18   1    0.87    3.45
   6 -15  -2    5.38    4.16
   0 -16   0 1710.59   16.87
   1 -18   0   19.54    5.11
   2 -19   0    0.93    4.46
   2 -14  -3   27.59    3.69
   3 -20   1   62.79    4.51
   3 -17  -2   28.55    4.83
   3 -15  -3  189.54    6.22
   4 -17  -2   -0.98    4.54
   4 -15  -3  360.32    8.67
   4 -11  -4  401.31    8.47
   0 -17   1  806.13   12.12
   2 -20   2  303.83    7.29
   2 -16  -2 1264.28   14.90
   3 -19   0    4.41    4.02
   3 -18  -1    4.53    4.32
   4 -18  -1    2.91    4.19
   5 -19   1    1.28    3.28
   5 -16  -2   22.14    4.56
   5 -14  -3   58.90    4.40
   6 -17   0    2.32    3.99
   6 -16  -1   10.22    4.11
   1 -19   2  205.37    6.85
   2 -20   3   44.54    4.26
   2 -20   4  138.05    4.65
   4 -20   3   75.65    3.81
   6 -14  -2  527.78    9.24
   1 -19   3   27.60    5.41
   2 -17  -1  544.60   10.54
   3 -20   4  224.25    5.05
   3 -16  -2   32.45    4.77
   4 -16  -2 1264.17   14.84
   4 -14  -3   34.55    4.13
   5 -19   2   35.15    3.64
   5 -18   0    2.48    3.74
   5 -13  -3   23.69    5.18
   0 -17   2   -1.13    4.73
   1 -19   4   43.35    4.11
   1 -17   0    4.03    3.41
   2 -18   0  369.31    8.86
   2 -15  -2    4.71    4.05
   4 -19   1  292.07    6.81
   5 -19   3  222.65    4.90
   5 -15  -2   49.48    5.33
   0 -16   1   14.30    4.50
   3 -19   1   27.20    4.29
   3 -17  -1   -0.17    4.60
   4 -18   0  525.88    9.47
   4 -17  -1  944.72   12.94
   5 -12  -3  213.98    6.72
   6 -17   1  217.23    5.52
   6 -15  -1  677.30    9.75
   7 -14   0   55.62    3.91
   2 -19   2   71.17    5.27
   2 -16  -1    1.57    5.00
   2 -14  -2 1402.99   15.37
   3 -18   0    3.67    4.13
   3 -15  -2   18.80    4.86
   5 -18   1   37.01    4.04
   6 -16   0  495.32    8.42
   1 -18   2   95.74    4.88
   1 -16   0   14.48    5.13
   3 -19   2   79.50    4.60
   4 -19   2    0.19    3.07
   4 -12  -3   78.78    5.47
   5 -17   0   19.23    4.07
   5 -16  -1    8.10    3.46
   5 -14  -2    1.27    4.40
   5 -11  -3   10.13    4.48
   1 -17   1  187.10    7.36
   2 -19   3  324.93    7.53
   2 -19   4   30.84    3.99
   2 -19   5   99.83    4.48
   2 -17   0   15.22    4.88
   4 -19   3  204.99    5.81
   4 -19   4   96.55    4.29
   5 -18   2  103.97    4.70
   6 -12  -2  445.50    8.78
   0 -16   2  396.23    8.63
   1 -18   3   29.91    5.15
   3 -19   5  157.52    4.92
   3 -18   1   28.85    4.61
   3 -16  -1   -1.20    3.38
   3 -14  -2    1.00    4.59
   4 -18   1    5.27    4.04
   4 -16  -1   26.33    5.12
   6 -14  -1   14.84    4.43
   7 -14   1   40.19    3.79
   1 -18   4  173.90    6.30
   1 -18   5    4.65    3.49
   2 -15  -1  937.71   12.59
   3 -19   4   43.19    4.31
   3 -17   0    2.25    4.19
   4 -17   0   13.81    3.47
   5 -18   3   39.69    3.73
   5 -18   4  327.04    5.83
   5 -15  -1   83.69    5.96
   5 -13  -2  138.07    6.73
   6 -15   0    6.65    4.20
   1 -17   2   39.60    5.24
   2 -18   2  179.04    6.04
   2 -16   0 1303.17   15.35
   5 -17   1   35.57    4.17
   1 -16   1  102.54    6.02
   2 -18   6   34.77    4.04
   2 -17   1  543.66   10.93
   3 -15  -1    2.31    4.85
   3 -13  -2  747.94   11.14
   4 -18   2  311.85    7.45
   4 -15  -1  836.04   12.48
   4 -13  -2    1.95    4.56
   6 -13  -1  415.97    8.62
   7 -14   2  139.08    4.87
   0 -15   2  124.33    6.09
   2 -18   3   14.83    4.64
   2 -14  -1    9.37    4.40
   3 -18   6  267.59    5.47
   4 -18   3   49.22    4.23
   4 -17   1  400.39    8.88
   4 -16   0  508.10   10.20
   5 -17   2   14.23    3.73
   5 -14  -1  150.93    6.80
   5 -12  -2    6.53    4.83
   7 -13   1   83.48    4.52
   1 -17   3   78.96    5.95
   2 -18   4  277.11    7.28
   2 -18   5    1.28    3.93
   3 -18   3   14.41    4.01
   3 -17   1  121.38    6.20
   3 -16   0   17.36    3.67
   4 -18   4   79.65    4.74
   6 -16   3    0.97    3.63
   6 -16   4  109.35    4.54
   6 -15   1  177.08    6.10
   6 -14   0  455.42    8.96
   1 -17   4    5.72    4.14
   1 -16   2  548.94   10.26
   2 -15   0    4.59    4.87
   3 -18   5    6.10    3.97
   3 -14  -1  457.96    9.79
   4 -12  -2  144.28    6.03
   5 -17   3  252.87    6.16
   5 -16   1   25.65    4.57
   5 -11  -2  925.38   12.13
   6 -12  -1   35.26    4.82
   0 -15   3  153.34    6.74
   1 -15   1  164.68    5.92
   2 -17   7   16.83    3.70
   2 -16   1    0.97    4.88
   4 -17   2   28.92    4.67
   5 -17   4    4.18    3.33
   7 -13   2  140.42    5.14
   3 -17   2   10.03    4.40
   3 -17   7  411.36    6.43
   3 -15   0  122.96    6.06
   4 -15   0    2.42    4.65
   5 -13  -1   67.41    5.75
   6 -13   0   17.54    4.95
   7 -12   1  117.86    5.42
   1 -16   3    6.68    5.01
   3 -16   1   31.58    5.09
   4 -17   3  132.31    5.94
   4 -16   1    1.36    3.11
   5 -16   2  110.01    5.65
   5 -10  -2  105.46    6.01
   6 -14   1   63.60    4.90
   6 -11  -1  196.23    6.96
   7 -13   3  165.24    5.47
   2 -17   4   80.98    5.23
   2 -17   6    6.57    3.64
   2 -14   0 1090.25   13.23
   3 -17   3  280.33    8.05
   4 -17   4   15.42    3.94
   4 -17   5  104.13    5.03
   5 -16   6  254.84    5.61
   5 -15   1  102.42    6.20
   5 -14   0  155.44    7.00
   6 -15   4   24.45    3.43
   6 -15   5   66.43    4.18
   5  -6 -12   38.47    3.22
   7  -4 -10  511.76    7.51
   7   0  -7    0.53    3.65
   1  -1 -10   22.35    4.63
   2  -2 -11   12.75    5.00
   3  -5 -12  160.46    5.63
   3  -1 -11  416.75    9.29
   4  -1 -11    7.68    4.42
   5  -8 -12    5.39    2.69
   5  -7 -12   58.78    3.73
   5   2  -9    1.86    3.35
   6  -4 -11  427.67    7.72
   6  -1 -10   39.58    4.32
   6   2  -7    2.62    4.12
   7  -5 -10    8.82    3.54
   7  -2  -9    2.37    3.93
   7  -1  -8   15.28    4.41
   3  -9 -12  110.07    4.24
   3  -6 -12    6.42    3.55
   3   1 -10    7.37    3.67
   4  -6 -12   19.12    4.11
   4   1 -10   -1.28    3.23
   5   0 -10  192.21    7.18
   3  -8 -12   -0.11    3.09
   3  -7 -12  133.95    5.08
   3   2  -9  132.28    6.43
   4  -9 -12  312.68    5.57
   4  -8 -12    0.41    3.79
   4  -7 -12  438.44    7.17
   4   3  -8   95.76    5.77
   5   3  -7  804.46   11.36
   6  -5 -11   14.26    3.85
   6  -2 -10   30.71    4.28
   6   0  -9    1.73    3.36
   6   1  -8   50.40    5.32
   6   2  -6  620.54    9.82
   7  -6 -10  246.60    5.88
   7  -3  -9  410.57    8.05
   1  -2 -10  593.16   10.38
   3  -2 -11   14.53    4.62
   4  -2 -11    8.90    4.42
   5  -3 -11  798.57   11.37
   5   1  -9  688.94   12.01
   6  -6 -11  318.67    6.54
   7  -2  -8  331.99    8.38
   3   0 -10  992.10   13.90
   4   0 -10   53.19    5.12
   5  -1 -10    0.55    4.31
   6  -9 -11    2.88    3.67
   6  -8 -11  298.37    5.79
   6  -7 -11   10.63    3.76
   6   1  -7  450.21    9.34
   7  -4  -9   14.59    3.66
   2  -1 -10   41.20    4.65
   3  -3 -11  536.71   10.13
   4  -3 -11    1.54    4.27
   5  -4 -11   -1.38    4.26
   6  -3 -10  255.18    7.21
   6   0  -8    5.04    4.90
   2  -5 -11    7.92    3.93
   3   1  -9 1700.61   16.92
   4   1  -9    3.41    2.85
   5   0  -9    1.69    4.64
   5   2  -7  383.84    8.44
   6   1  -6   29.49    4.68
   7  -5  -9  260.50    6.28
   7  -3  -8   55.01    4.82
   7  -2  -7   68.17    5.45
   3  -4 -11   97.69    5.85
   4  -4 -11  170.75    6.66
   4  -1 -10    2.15    4.19
   5  -2 -10  564.93   10.42
   6  -4 -10   -1.37    4.11
   2  -6 -11  192.07    6.34
   2  -2 -10   74.44    5.43
   2   0  -9    1.94    3.82
   5  -6 -11    7.18    3.69
   7  -6  -9   35.18    3.89
   2  -7 -11    0.15    3.44
   4  -5 -11    3.93    4.00
   4  -2 -10    4.57    4.17
   4   0  -9    3.53    3.86
   5 -11 -11   76.96    3.58
   5  -3 -10    6.52    4.56
   6  -1  -8   53.21    5.59
   7  -7  -9  103.65    4.65
   7  -4  -8   83.57    5.47
   2  -9 -11   20.79    4.36
   2  -8 -11  269.24    6.74
   3   0  -9    4.47    3.30
   4  -6 -11  415.70    8.17
   4   1  -8   81.94    5.55
   5 -10 -11   31.35    3.34
   5  -9 -11    2.45    3.48
   5  -8 -11   41.29    4.11
   5  -1  -9  675.13   10.90
   5   1  -7 1060.33   13.12
   6  -6 -10   24.72    4.25
   7 -10  -9   20.59    3.77
   7  -9  -9   30.25    4.03
   7  -8  -9   30.72    3.80
   2  -3 -10  369.13    7.95
   2  -1  -9    0.11    3.82
   3 -12 -11   31.14    3.67
   3  -6 -11   98.42    4.56
   4 -12 -11  233.16    4.88
   6  -7 -10  558.85    8.85
   6   0  -6  677.75   10.18
   7  -5  -8   43.50    4.47
   3  -7 -11   17.71    3.89
   4 -11 -11    1.42    2.95
   4  -3 -10  120.86    6.20
   4  -1  -9    2.22    3.81
   5  -4 -10  654.22   10.78
   5  -2  -9    1.83    4.44
   6 -11 -10  254.21    5.78
   6  -8 -10   10.94    3.94
   6  -2  -8    5.06    4.60
   6  -1  -7  471.10    9.32
   7  -4  -7  132.34    5.60
   2  -4 -10  149.18    6.89
   3 -11 -11   55.54    3.93
   3 -10 -11    8.11    3.47
   3  -9 -11    2.35    3.85
   3  -8 -11    2.55    3.80
   3  -1  -9 1690.96   16.61
   4 -10 -11  373.32    7.32
   6  -9 -10  432.67    7.37
   7  -6  -8   62.10    4.41
   1  -3  -9  866.56   11.41
   4  -4 -10    0.71    4.51
   4   0  -8   97.23    5.52
   5  -5 -10    4.23    3.25
   5  -1  -8   26.58    4.90
   5   0  -7    2.30    4.11
   6  -5  -9   13.66    5.06
   7  -7  -8   70.91    4.55
   2  -5 -10  755.90   11.50
   2  -2  -9  362.38    8.02
   4  -2  -9  101.71    5.73
   5  -6 -10  100.44    5.83
   5  -3  -9  264.99    8.05
   6  -3  -8  274.56    7.98
   6  -1  -6   32.40    4.93
   7  -8  -8    2.31    4.45
   7  -5  -7   63.44    5.11
   4  -5 -10  612.28   10.73
   6  -6  -9  420.48    8.95
   6  -2  -7    4.60    3.52
   7 -11  -8   66.54    4.24
   7 -10  -8  106.76    5.14
   7  -9  -8   58.42    4.27
   1  -4  -9   -1.72    4.19
   2  -6 -10   93.50    5.65
   3  -5 -10  106.63    5.84
   4  -1  -8   87.37    5.30
   5  -7 -10    6.42    3.22
   5  -2  -8  376.59    8.72
   6  -4  -8   65.77    5.62
   7  -6  -7   87.17    5.48
   2  -3  -9   69.03    4.85
   4  -3  -9    2.44    4.28
   5 -12 -10  161.79    4.92
   5 -11 -10    2.54    3.29
   5  -9 -10    2.40    3.78
   5  -8 -10    7.19    2.93
   5  -4  -9    1.75    3.30
   5  -1  -7 1038.93   12.84
   6  -7  -9   46.21    4.79
   1  -5  -9  543.36    9.27
   2  -7 -10  487.77    9.46
   3  -6 -10  200.10    6.84
   3  -3  -9  696.14   11.29
   4 -14 -10    6.42    3.03
   4  -7 -10  591.54   10.55
   5 -10 -10   24.81    2.80
   6 -12  -9  305.53    6.13
   6  -9  -9   11.43    3.88
   6  -8  -9  438.18    8.43
   6  -3  -7  315.90    8.13
   6  -2  -6  626.71   10.21
   7  -7  -7   20.73    4.23
   6  -5  -8  546.00    9.58
   5  11  -7   97.84    5.54
   6   9  -9    8.59    4.22
   6  10  -8    8.74    3.65
   7   9  -8   61.73    4.23
   7   9  -3    1.81    4.29
   8   8  -7  329.25    6.47
   8   8  -5  373.71    7.61
   9   4  -4    4.73    3.35
   9   5  -7   40.86    3.67
   9   5  -5   49.10    3.86
   4  11  -6  683.92   10.17
   5   9  -1    8.99    3.98
   5  11  -6  278.99    7.63
   5  11  -4  608.89   10.75
   6   8  -1    9.56    4.35
   6  10  -3   51.68    5.08
   7   8  -9   32.00    3.53
   8   5  -2    9.28    4.17
   9   5  -6  115.33    4.92
   4  11  -5  254.60    7.12
   4  11  -4  402.63    7.88
   5  11  -5   14.84    4.58
   6   6   0  436.97    8.23
   6   9  -2  114.16    5.92
   7   6  -1 1121.19   13.23
   7   9  -4  305.51    8.08
   6  10  -7  506.96    8.92
   6  10  -4   27.35    4.50
   7   7  -2 1662.38   16.26
   7   9  -7   26.94    4.16
   7   9  -5   54.28    5.00
   8   6  -3    9.44    3.97
   9   3  -4   52.58    3.95
   9   4  -5  145.90    4.81
   5  10  -3 1194.85   13.99
   6  10  -5  144.78    6.49
   7   8  -3  855.11   11.46
   7   9  -6  243.37    6.28
   8   4  -2  623.78    9.59
   8   7  -7    4.61    3.46
   8   7  -5    0.79    4.25
   4  10  -7  589.18    9.82
   5   9  -2 2125.34   17.69
   5  10  -7  165.29    6.72
   6   7  -1  336.31    7.86
   6   9  -8  293.77    7.41
   6   9  -3  100.35    5.75
   7   5  -1   39.44    4.49
   8   6  -8    4.80    3.44
   9   2  -4   15.34    3.43
   9   3  -5   58.15    4.11
   5  10  -6   83.37    5.85
   5  10  -4   27.99    4.76
   6   8  -9  430.78    7.69
   6   8  -2   51.24    4.19
   7   8  -4    7.13    4.47
   8   5  -9    9.77    3.02
   8   5  -3  183.67    6.24
   9   3  -7  205.32    5.66
   4  10  -6  258.99    7.01
   4  10  -5  678.01   10.21
   5   9  -8    3.06    3.67
   6   9  -7    1.76    4.34
   6   9  -4   73.90    5.30
   7   6  -2  134.29    6.38
   7   7  -3    1.72    4.47
   7   8  -7   77.07    5.00
   7   8  -5  334.79    8.07
   8   3  -2   28.78    4.29
   8   6  -7  280.45    6.67
   8   6  -5  437.87    8.48
   9   1  -4    4.75    3.27
   5   8  -9   35.44    4.09
   5   9  -3  258.35    7.32
   6   9  -5   24.17    4.60
   7   4  -1  713.94   10.12
   7   8  -6   38.47    4.63
   9   2  -5   59.46    4.13
   6   8  -3  187.47    6.94
   7   5 -10    8.44    3.20
   8   2  -2  975.90   10.97
   8   4  -9  118.18    4.42
   8   4  -3    5.31    3.98
   9   0  -4  254.23    5.84
   9   2  -7   55.13    4.31
   9   2  -6  259.87    5.99
   5   9  -7    9.09    4.74
   5   9  -4  489.60    9.34
   6   6 -10   24.72    3.84
   6   8  -8    6.73    3.92
   7   5  -2  532.04    9.46
   7   6  -9   29.80    4.13
   7   7  -4  474.72    9.36
   9  -1  -4    1.09    3.97
   9   1  -5  384.44    6.83
   4   9  -7   38.93    4.55
   5   9  -6  490.93    9.32
   6   7  -9   43.88    4.06
   6   8  -4   61.02    4.70
   7   3  -1   52.40    4.54
   7   7  -7   15.86    4.44
   7   7  -5   35.63    4.65
   8   3  -3  716.41   10.38
   8   5  -7   34.50    4.05
   8   5  -6  317.32    7.26
   8   5  -5  122.54    5.59
   9   1  -6   29.26    3.50
   4   9  -6  145.49    5.72
   6   8  -7  646.00   10.63
   7   7  -6  167.42    6.32
   8   4  -4  360.97    7.88
   9   0  -5   -2.10    3.53
   5   8  -8   72.98    5.30
   6   7  -3   27.29    4.65
   6   8  -5  277.81    7.28
   7   4 -10  507.34    7.58
   7   4  -2   72.98    5.37
   8   4  -8   72.95    4.21
   9   0  -6  409.03    6.81
   5   7  -9    7.51    3.53
   6   7  -8  326.56    7.77
   7   5  -9  255.89    6.37
   8   2  -3   17.99    4.79
   8   4  -7  212.10    6.28
   8   4  -5  186.83    6.76
   5   8  -7  202.09    6.59
   5   8  -4   22.98    4.21
   6   6  -9  408.31    8.07
   7   6  -7   94.08    5.44
   7   6  -5  533.98    9.92
   8   3  -4   12.97    4.36
   8   4  -6  251.31    6.86
   9  -3  -5   60.23    4.07
   9  -1  -6   25.58    3.69
   4   8  -7 1000.83   12.10
   5   8  -6   49.92    5.03
   6   3 -11   35.44    3.48
   7   3  -2  179.26    6.35
   7   6  -6  130.91    5.33
   8   1  -3 1448.00   13.90
   8   2  -9  131.65    4.66
   8   3  -8  178.24    5.37
   9  -2  -7   56.21    4.00
   9  -2  -6  267.90    5.58
   6   5  -2   59.39    4.74
   6   6  -3   79.80    5.12
   6   7  -6  759.14   11.67
   6   7  -5   10.37    4.70
   7   5  -4  706.38   11.07
   8   2  -4  710.99   10.47
   8   3  -7  202.84    6.45
   9  -3  -7  197.62    5.00
   9  -3  -6   76.62    4.04
   5   5 -10    1.58    3.06
   5   7  -8    6.36    4.12
   7   4  -3  476.32    8.68
   8   3  -6   62.25    5.07
   9  -4  -6   85.66    4.10
   5   6  -9   21.49    3.97
   6   4 -10    1.32    3.79
   6   6  -8   64.98    5.18
   7   0 -11    0.97    3.34
   7   2  -2   71.03    4.88
   7   5  -7   69.05    5.07
   7   5  -6  409.07    8.83
   7   5  -5   77.98    4.85
   8   0  -3   -2.06    4.00
   8   1  -9   54.06    3.85
   8   2  -8   78.22    4.56
   5   7  -7    1.76    4.01
   6   5  -9   17.83    4.06
   6   6  -4    4.48    3.22
   7   2 -10  571.38    8.25
   7   4  -4   33.76    4.92
   8   1  -4    4.45    4.22
   8   2  -7   90.13    5.20
   8   2  -6  528.81    8.60
   0  -4  12   98.99    5.32
   1  -4  12   52.71    4.95
   2  -8   7 1411.04   16.14
   3  -4  11  137.40    5.50
   4  -5   9   27.35    3.72
   5  -4   7   25.66    5.38
   5  -2   9   53.08    5.55
   5   0  10  274.30    6.24
   2  -7   9    7.54    5.01
   2  -5  11  114.78    5.01
   2   0  13    0.13    3.10
   4  -6   5  336.74    8.37
   0  -7   9    4.14    4.92
   0  -5  11  154.42    6.55
   0  -1  13  369.21    6.97
   1  -1  13  222.08    5.75
   2  -6  10   16.02    3.53
   3  -6   9   52.07    4.21
   3  -5  10   78.21    4.73
   3  -1  12    3.63    3.38
   4  -6   6   12.05    3.59
   4  -3  10   95.57    5.29
   4  -1  11  222.08    6.01
   5  -4   5    6.70    4.28
   5  -4   6  420.81    9.08
   5   1  10    4.16    3.89
   0  -6  10   25.82    5.22
   1  -5  11    6.17    4.46
   0  -7   8  883.58   12.30
   0  -3  12   16.14    4.76
   1  -3  12  132.82    5.91
   2  -4  11  169.16    6.83
   2  -2  12  256.11    6.67
   3   0  12  152.88    5.39
   5  -3   7  661.48   11.43
   5  -2   8  512.66    9.85
   5   2  10  243.84    6.27
  -1  -5  10    9.56    4.46
   0   0  13   -1.96    3.53
   1   0  13    0.40    3.36
   2  -6   9  335.35    9.01
   4  -5   7   26.80    5.39
   4  -2  10  174.59    6.61
   5  -3   5  826.05   11.25
   5  -3   6   49.35    5.14
   5   3  10    2.91    4.67
   2  -5  10  420.36    9.02
   3  -6   7   -4.36    4.35
   3  -2  11    4.78    4.43
   4  -5   6  544.43   10.00
   5   0   9    1.81    4.28
   5   4  10   95.58    5.20
   0  -6   9  898.33   12.39
   0  -5  10  723.28   12.18
   0  -4  11  126.84    6.66
   1  -4  11  127.07    6.55
   1  -2  12  155.61    6.09
   1   1  13  232.23    5.98
   2  -1  12   18.98    4.52
   3   1  12    2.76    3.71
   5  -2   7    6.18    5.19
   5  -1   8   31.25    5.15
   0  -2  12  388.42    8.68
   0   1  13  368.83    6.97
   2  -6   8  218.99    8.03
   2  -3  11  231.11    7.44
   3  -5   8    0.32    4.78
   5   1   9  513.88    9.09
   2  -5   9   -0.12    4.96
   2  -4  10    5.59    4.88
   3  -4   9    8.32    4.64
   3  -3  10   23.89    4.04
   3  -1  11  258.92    7.45
   3   2  12  134.96    5.25
   4  -4   7  284.55    8.32
   5  -2   6  842.17   12.45
   2   0  12  250.91    6.93
   4  -4   6   65.28    5.00
   5  -1   7 1447.61   16.01
   5   0   8  872.06   12.42
   0  -5   9   37.86    5.12
   0  -3  11  327.47    8.66
   0  -1  12    1.76    4.57
   2  -2  11   45.66    5.16
   3  -5   7  304.48    7.67
   3   3  12   86.70    4.96
   5   2   9   49.05    5.17
   0  -4  10   78.47    6.04
   1   3  13   94.32    4.46
   2  -5   8  709.45   12.13
   3  -4   8  278.82    8.42
   3  -2  10  343.99    8.98
   3   0  11   -3.20    4.84
   3   4  12  119.08    5.13
   4  -3   7   62.87    5.78
   5  -1   6    3.08    5.17
  -1  -2  11   12.34    4.68
   2  -4   9  572.29   11.29
   2  -3  10  152.40    7.08
   2   1  12   21.94    4.30
   3  -3   9  711.32   12.41
   3   5  12  276.16    6.45
   4  -2   8   66.12    6.04
   4   6  11   84.47    4.62
   5   1   8   30.28    5.75
  -1  -4   9   -2.46    4.67
  -1  -3  10   22.20    5.20
   2  -1  11   72.00    5.74
   4  -3   6  280.82    7.93
   5   0   7    4.77    4.81
   5   4   9   12.43    4.06
   0  -2  11   13.60    4.76
   0   0  12  515.73    9.96
   0   4  13   32.69    3.97
   2   2  12  261.46    7.10
   3  -4   7   16.97    4.62
   3  -1  10    0.35    5.32
   5   2   8  503.64    9.87
   5   5   9   17.27    4.73
  -1   1  12    6.84    4.47
   0  -4   9  207.31    7.40
   0  -3  10  124.65    6.37
   0   5  13   59.51    4.44
   3  -3   8    3.54    4.46
   3  -2   9    6.39    5.00
   4  -2   7  257.97    8.42
   5   0   6 1412.43   15.26
   5   1   7 1497.79   16.56
   5   6   9   69.49    4.73
  -1  -1  11  643.27   11.13
   2  -4   8  169.79    7.04
   2  -3   9   18.09    4.92
   2  -2  10    1.32    3.56
   2   0  11    4.19    4.67
   2   3  12   54.66    4.91
   3   2  11    3.33    4.49
   4  -1   8   71.95    6.06
   5   7   9    2.72    3.64
   0  -1  11  350.76    8.85
   0   1  12    2.58    4.65
   0   6  13  102.74    4.32
   3   0  10  259.06    7.97
   4  -2   6  111.07    6.24
   5   3   8   33.13    5.62
   3  15   8    0.49    3.45
   4   3   6  283.28    8.30
   6   5   4  563.35   10.64
   7  10   3  190.81    6.62
   7  11   3  163.29    6.13
   7  12   3  164.20    5.82
   2   6   8  211.27    7.34
   3   4   7   16.99    4.58
   4   6   7  822.69   12.78
   5   6   6  196.56    7.60
   5  16   6  269.03    5.98
   6   4   3  698.69   10.96
   6  14   5  100.37    5.00
   1   6   8  451.39    9.02
   2  16   8    3.88    3.34
   3   8   8   48.65    5.61
   3  14   8  269.05    6.95
   6   6   4    6.76    4.86
   6  13   5   21.71    4.23
   2   7   8  473.25    9.91
   3   9   8   13.92    4.89
   3  13   8    3.86    4.46
   4   4   6   55.77    5.11
   4   7   7    8.37    5.04
   5   3   4   62.14    4.89
   5   7   6   80.22    5.10
   5  15   6    2.38    3.66
   7  10   2   -1.53    4.19
   7  13   2  132.68    5.10
   1   7   8   19.72    4.50
   3   5   7  324.26    8.19
   3  10   8  165.69    6.08
   3  11   8   11.12    4.75
   3  12   8  207.33    6.82
   4   8   7 1628.69   17.38
   4  15   7    6.88    3.81
   5   5   5  602.93   11.05
   5   8   6    6.66    4.45
   6   5   3  399.50    9.06
   6   7   4  402.78    9.70
   7  11   2  232.62    6.59
   2   8   8   17.95    5.20
   3  17   7  427.30    7.63
   4   5   6  531.71   10.22
   4   9   7   18.81    5.56
   4  14   7  226.67    6.51
   5   9   6   18.76    5.22
   5  14   6  178.47    5.86
   1   8   8   10.77    4.57
   2   9   8  542.84   10.80
   2  14   8    5.96    4.08
   2  18   7   31.38    3.96
   3   6   7    1.05    4.35
   4  10   7  918.67   13.39
   4  11   7    3.71    4.79
   4  12   7  289.37    7.86
   4  13   7   13.04    4.52
   5   4   4 1057.28   13.05
   5   6   5  188.76    7.30
   5  10   6   24.58    4.91
   5  11   6    2.91    4.58
   5  12   6   55.99    5.11
   5  13   6    2.62    4.17
   5  17   5  193.74    5.39
   6   6   3  539.95   10.40
   6   8   4    5.55    5.15
   1   9   8    7.07    4.42
   2  10   8    2.77    4.79
   2  11   8  343.00    8.94
   2  12   8   20.66    4.90
   2  13   8  274.31    7.76
   6   5   2  573.68    9.77
   6   9   4  317.80    8.90
   1  10   8   36.58    4.91
   3   7   7  222.70    7.39
   4   6   6   13.27    3.43
   4  17   6   21.33    3.41
   5   7   5   59.62    5.86
   6  10   4   96.87    5.97
   6  11   4  395.79    9.00
   1  11   8   -1.37    4.76
   1  12   8    4.25    4.04
   4   7   6  520.28   10.17
   5   5   4  306.48    8.34
   5  16   5    1.04    3.57
   6  16   3   -1.39    4.03
   2  17   7   22.03    3.96
   3  15   7  474.77    9.00
   4  16   6   34.36    4.34
   5   8   5   55.54    5.80
   5  15   5  209.75    6.35
   5  18   4  338.65    6.85
   6   6   2  244.45    7.31
   6   8   3  207.26    7.53
   2   7   7    6.19    4.01
   3  14   7   -1.05    4.36
   5   9   5   52.07    5.84
   6  15   3  124.36    5.40
   6  17   2   27.06    5.08
   3  18   6  262.16    6.21
   4   9   6  690.52   11.89
   4  15   6   68.28    5.00
   5  10   5   89.03    6.28
   5  11   5  174.65    6.97
   5  14   5   17.81    4.81
   6   7   2  309.35    7.92
   6   9   3    1.91    4.76
   6  14   3   79.43    5.24
   2   8   7 1389.19   15.10
   2  16   7   -1.11    4.30
   4  10   6   16.40    4.84
   4  14   6   42.71    5.13
   4  18   5   64.20    4.22
   5  12   5   43.04    4.29
   5  17   4    6.81    3.80
   6  11   3  204.48    7.44
   6  12   3  433.17    9.26
   6  13   3   71.83    5.20
   2  15   7   18.73    4.65
   2  19   6   80.39    4.36
   4   6   5  334.08    7.75
   4  11   6  461.18   10.24
   4  12   6   15.79    5.17
   4  13   6  217.51    6.94
   6   8   2   98.07    5.76
   6  16   2  149.89    5.77
   1  16   7    1.79    4.23
   2   9   7   99.79    5.79
   3   7   6  161.22    6.63
   5  16   4  282.85    7.02
   6  17   1  219.12    6.54
   2  10   7  505.83   10.05
   2  11   7   67.06    5.91
   2  12   7  255.55    7.86
   2  13   7   29.97    4.82
   2  14   7  197.91    7.08
   4   7   5   73.75    5.61
   4  17   5  100.82    5.49
   5   6   3  621.18   10.13
   6   9   2  227.43    7.44
   6  15   2   34.44    4.29
   1   9   7  273.41    7.43
   1  15   7  473.95    9.08
   2  18   6   32.60    4.48
   3   8   6   12.29    4.58
   4  19   4   94.62    4.73
   5   9   4  479.24   10.40
   5  15   4   62.73    5.37
   5  18   3   35.53    4.00
   6  10   2   54.93    5.79
   6  14   2   70.60    5.68
   1  10   7   40.31    5.18
   1  14   7   25.59    4.94
   3   9   6  157.60    6.59
   4   8   5  423.41    8.73
   4  16   5    3.28    4.49
   5  10   4   94.40    6.26
   5  11   4  348.22    9.17
   5  13   4   83.65    6.24
   5  14   4  363.78    8.85
   6   8   1  229.96    7.19
   6  12   2  107.33    5.84
   6  13   2  144.68    6.23
   6  16   1   44.72    4.47
   5  12   4  278.75    7.71
   2   2 -13   39.82    3.72
   2   7 -10  473.08    9.88
   3   6 -11  100.66    5.74
   3   7 -10   48.85    4.89
   4   2 -13   11.37    3.53
   5   3 -12   16.87    4.68
   6   0 -12   26.11    4.15
   0   5 -10  719.89   11.12
   0   6  -9  934.22   12.55
   1   5 -11  128.06    5.90
   1   7  -9   87.17    5.72
   2   8  -8   -0.86    4.51
   3   8  -8   62.00    5.22
   3   8  -7  752.52   11.29
   4   4 -12  106.88    5.30
   4   7  -9    5.25    4.60
   5   0 -13    1.16    3.20
   5   6  -9   22.53    4.89
   5   6  -6   24.32    4.26
   6   2 -11  149.07    5.18
   1   0 -13    1.91    3.34
   1   3 -12   51.47    4.67
   1   6 -10   68.96    5.67
   3   2 -13    0.98    3.61
   3   4 -12  110.97    5.40
   4   5 -11    2.31    4.14
   5   5 -10    1.28    4.46
   5   6  -8  119.64    6.01
   6   3 -10  248.18    6.89
   0   3 -11  319.28    7.60
   2   7  -9    1.91    4.65
   3   7  -9  213.00    7.20
   4   1 -13  286.98    6.25
   4   6 -10   25.34    3.80
   4   7  -7  268.41    7.47
   5   2 -12  343.13    7.20
   6  -1 -12    7.71    3.71
   6   4  -8   57.55    4.80
   1  -1 -13  376.59    6.98
   2   6 -10   90.70    5.99
   3   5 -11  140.85    6.47
   4   3 -12  138.03    5.80
   6   1 -11   12.13    3.77
   0   5  -9   39.50    4.97
   1   4 -11   30.74    4.56
   3   1 -13  250.45    6.23
   3   7  -8   55.31    5.12
   4   6  -9  658.60   11.16
   5   5  -9  175.93    6.89
[truncated: 96,162 more chars]
