# Supplementary material for: Synthesis and crystal structure of a one-dimensional chain-like strontium(II) coordination polymer built of N-methyldi­ethano­lamine and isobutyrate ligands
Source: Acta Crystallogr E Crystallogr Commun. 2021 Jun 11;77(Pt 7):703–7. doi: 10.1107/S2056989021005594 (PMC8382055; doi:10.1107/S2056989021005594)
Supplement: Supplementary file 2 [file e-77-00703-Isup3.hkl]

data_I                                                                          
_shelx_title ' sv-1043_a.res in P2(1)/c'                                        
_shelx_refln_list_code          4                                               
_shelx_F_calc_maximum      211.89                                               
_exptl_crystal_F_000       792.00                                               
_reflns_d_resolution_high  0.8181                                               
                                                                                
loop_                                                                           
 _space_group_symop_operation_xyz                                               
 'x, y, z'                                                                      
 '-x, y+1/2, -z+1/2'                                                            
 '-x, -y, -z'                                                                   
 'x, -y-1/2, z-1/2'                                                             
                                                                                
_cell_length_a     8.1516                                                       
_cell_length_b    19.1921                                                       
_cell_length_c    11.4288                                                       
_cell_angle_alpha  90.000                                                       
_cell_angle_beta   99.295                                                       
_cell_angle_gamma  90.000                                                       
                                                                                
_shelx_F_squared_multiplier     1.000                                           
                                                                                
loop_                                                                           
 _refln_index_h                                                                 
 _refln_index_k                                                                 
 _refln_index_l                                                                 
 _refln_F_squared_calc                                                          
 _refln_F_squared_meas                                                          
 _refln_F_squared_sigma                                                         
 _refln_observed_status                                                         
   1   0   0        306.75        344.01         4.23 o                         
   2   0   0      22166.88      23438.75       133.18 o                         
   3   0   0        300.86        344.38         7.99 o                         
   4   0   0       3115.81       3184.72        13.49 o                         
   5   0   0       1203.69       1310.89        20.91 o                         
   6   0   0       5733.52       5447.12        57.75 o                         
   7   0   0       3909.54       3884.33        36.18 o                         
   8   0   0       2175.47       2252.31        52.54 o                         
   1   1   0       3158.15       3314.07        16.10 o                         
   2   1   0       7104.66       7335.58        42.81 o                         
   3   1   0          1.67         10.84         2.13 o                         
   4   1   0        717.69        677.98         7.69 o                         
   5   1   0        967.55        953.32        10.04 o                         
   6   1   0        140.40        133.88        10.61 o                         
   7   1   0        340.22        338.83        10.30 o                         
   8   1   0         21.45         29.81        10.71 o                         
   0   2   0      42667.07      43186.07        59.82 o                         
   1   2   0        180.52        199.50         4.02 o                         
   2   2   0      17013.40      17833.88        50.96 o                         
   3   2   0       1949.58       1985.67         9.40 o                         
   4   2   0       6771.76       6660.63        36.31 o                         
   5   2   0        134.46        132.18         8.76 o                         
   6   2   0       3668.56       3500.75        62.24 o                         
   7   2   0        348.01        359.62        13.83 o                         
   8   2   0       2503.21       2472.88        23.24 o                         
   9   2   0        240.56        246.88        19.18 o                         
   1   3   0       6963.37       7406.45        20.87 o                         
   2   3   0          0.88          7.52         3.72 o                         
   3   3   0       1738.33       1794.14        13.48 o                         
   4   3   0        329.15        351.79         5.78 o                         
   5   3   0        397.49        376.96        11.89 o                         
   6   3   0          4.16        -18.66        28.51 o                         
   7   3   0       3138.92       3150.55        32.41 o                         
   8   3   0          1.73          0.27        10.51 o                         
   9   3   0        418.60        439.38        19.35 o                         
   0   4   0       7462.06       8127.78        37.36 o                         
   1   4   0        608.11        639.96        10.71 o                         
   2   4   0       9849.54      10398.86        34.63 o                         
   3   4   0        753.71        917.88        10.03 o                         
   4   4   0       3897.90       3708.89        29.79 o                         
   5   4   0         66.85         67.38        15.29 o                         
   6   4   0        983.04        917.14        23.70 o                         
   7   4   0          1.46          4.56        13.77 o                         
   8   4   0        914.67        913.20        17.21 o                         
   9   4   0         58.37         50.66        11.86 o                         
   1   5   0       5966.88       6291.60        28.68 o                         
   2   5   0       3691.98       4010.71        17.27 o                         
   3   5   0       4763.47       4697.00        21.53 o                         
   4   5   0        277.97        291.05         9.89 o                         
   5   5   0        448.03        411.51        19.51 o                         
   6   5   0        201.99        198.15        14.47 o                         
   7   5   0       3676.35       3679.49        44.24 o                         
   8   5   0          4.49          6.32        12.21 o                         
   9   5   0       1537.77       1581.41        19.37 o                         
   0   6   0      14314.65      15459.01        56.75 o                         
   1   6   0       3313.79       3625.24        25.19 o                         
   2   6   0       1936.87       2028.92        23.03 o                         
   3   6   0        588.86        624.35        12.46 o                         
   4   6   0        948.01        855.33        16.58 o                         
   5   6   0         42.45         40.03         8.32 o                         
   6   6   0       1943.88       1882.42        18.79 o                         
   7   6   0        131.56        138.17        23.97 o                         
   8   6   0        210.32        212.12        15.27 o                         
   9   6   0          0.55          2.74        10.86 o                         
   1   7   0      23516.20      24240.14       111.39 o                         
   2   7   0        455.98        455.70        22.42 o                         
   3   7   0      11771.04      11880.35        77.13 o                         
   4   7   0         78.22         85.33         9.60 o                         
   5   7   0       3383.21       3379.76        29.58 o                         
   6   7   0        862.89        850.56        21.19 o                         
   7   7   0       1945.84       1970.84        28.92 o                         
   8   7   0       1217.55       1103.51        31.18 o                         
   9   7   0       2149.98       2206.49        52.11 o                         
   0   8   0       4652.43       5288.06        39.30 o                         
   1   8   0       1095.53       1238.76        10.63 o                         
   2   8   0       1613.82       1734.88        19.16 o                         
   3   8   0        156.74        175.52         9.92 o                         
   4   8   0        250.27        238.80        12.99 o                         
   5   8   0        145.90        135.56        10.45 o                         
   6   8   0          5.22         11.69         6.62 o                         
   7   8   0         56.54         68.38        13.88 o                         
   8   8   0          3.36          7.92        11.93 o                         
   1   9   0      13794.62      14292.66        94.36 o                         
   2   9   0         87.25         77.87        14.04 o                         
   3   9   0       7986.53       8206.50        46.83 o                         
   4   9   0        991.10       1086.58        28.88 o                         
   5   9   0       5136.43       4962.45        36.17 o                         
   6   9   0         20.74         20.30         8.50 o                         
   7   9   0       3169.38       3221.95        33.94 o                         
   8   9   0       1057.02       1054.73        19.99 o                         
   0  10   0         54.01         65.94         9.34 o                         
   1  10   0        316.98        349.84         7.74 o                         
   2  10   0       1186.66       1182.08        14.73 o                         
   3  10   0         50.93         54.36        16.99 o                         
   4  10   0        771.92        799.21        22.01 o                         
   5  10   0          1.41          7.08         5.82 o                         
   6  10   0       1235.16       1261.73        16.89 o                         
   7  10   0         89.67         92.79         9.46 o                         
   8  10   0        398.71        397.55        14.89 o                         
   1  11   0       7633.72       7863.38        64.86 o                         
   2  11   0        708.46        762.64        14.07 o                         
   3  11   0       1919.29       1901.86        24.62 o                         
   4  11   0         80.30         88.76        21.39 o                         
   5  11   0       1743.89       1765.74        19.02 o                         
   6  11   0         32.77         39.36         8.49 o                         
   7  11   0       1556.03       1507.49        16.48 o                         
   8  11   0         75.94         68.06        10.72 o                         
   0  12   0        553.20        547.59        13.80 o                         
   1  12   0        207.57        210.54         9.42 o                         
   2  12   0       2548.26       2503.28        29.18 o                         
   3  12   0        185.29        203.10        13.28 o                         
   4  12   0       1516.15       1474.88        11.60 o                         
   5  12   0         66.04         70.48         7.05 o                         
   6  12   0       1585.89       1576.23        22.52 o                         
   7  12   0        351.65        356.23         9.06 o                         
   8  12   0       1155.27       1146.53        23.84 o                         
   1  13   0       1322.35       1335.37        23.31 o                         
   2  13   0        119.93        122.30        13.90 o                         
   3  13   0       1935.12       1833.60        25.71 o                         
   4  13   0         68.39         73.09         6.64 o                         
   5  13   0        286.75        302.95         8.64 o                         
   6  13   0         81.94         82.30         8.87 o                         
   7  13   0       1010.52       1023.65        12.42 o                         
   8  13   0          9.94         16.41         8.48 o                         
   0  14   0       3615.39       3801.17        34.17 o                         
   1  14   0        130.86        140.35        12.61 o                         
   2  14   0       4787.26       4732.61        33.65 o                         
   3  14   0         48.53         53.84         6.44 o                         
   4  14   0       1857.11       1888.73        17.86 o                         
   5  14   0        679.55        647.99        11.30 o                         
   6  14   0       1943.03       1947.27        14.38 o                         
   7  14   0        233.33        230.86         6.68 o                         
   1  15   0       1626.10       1604.87        13.17 o                         
   2  15   0         18.39         24.37         7.39 o                         
   3  15   0        525.95        521.74        10.89 o                         
   4  15   0          0.16          0.41         8.68 o                         
   5  15   0         27.47         37.23         7.41 o                         
   6  15   0          9.75         18.62         6.46 o                         
   7  15   0        335.67        333.33         7.22 o                         
   0  16   0       7407.66       7415.81        54.29 o                         
   1  16   0         59.25         69.72         7.31 o                         
   2  16   0       5651.39       5593.91        24.44 o                         
   3  16   0         66.48         81.63         7.36 o                         
   4  16   0       2155.40       2198.18        21.54 o                         
   5  16   0        554.20        574.48        12.71 o                         
   6  16   0       2080.59       2103.45        14.75 o                         
   7  16   0        521.30        498.35        14.06 o                         
   1  17   0          0.72          9.49         8.21 o                         
   2  17   0         54.71         65.06         9.11 o                         
   3  17   0          6.78         10.84         7.31 o                         
   4  17   0         44.88         54.58         8.06 o                         
   5  17   0         81.49         83.51         8.10 o                         
   6  17   0          3.37          3.86         5.15 o                         
   0  18   0       4227.75       4377.46        38.81 o                         
   1  18   0         87.94         94.02        14.27 o                         
   2  18   0       1511.64       1561.92        16.33 o                         
   3  18   0         17.37         12.46         7.34 o                         
   4  18   0       2273.61       2221.94        17.70 o                         
   5  18   0          0.67          0.16         5.71 o                         
   6  18   0       1773.37       1773.61        11.95 o                         
   1  19   0        775.47        813.73        19.83 o                         
   2  19   0          0.91          0.21         7.32 o                         
   3  19   0          7.83         13.50         6.75 o                         
   4  19   0          6.00          7.86         9.07 o                         
   5  19   0        605.14        642.89         7.21 o                         
   0  20   0        861.07        935.27        29.63 o                         
   1  20   0         81.48         74.13        10.06 o                         
   2  20   0        620.47        640.20        12.11 o                         
   3  20   0          3.43          5.64         6.00 o                         
   4  20   0       1029.44       1039.69        12.96 o                         
   5  20   0          4.36          1.58         5.34 o                         
   1  21   0        823.91        824.76        50.60 o                         
   2  21   0          0.09         -0.46         6.09 o                         
   3  21   0        558.68        591.17         9.16 o                         
   4  21   0          5.68          3.25         5.83 o                         
   0  22   0        612.26        641.94        26.19 o                         
   1  22   0         21.72         20.13        13.95 o                         
   2  22   0        353.62        357.30         9.63 o                         
   3  22   0         25.26         16.51         7.06 o                         
   1  23   0       1074.73       1109.13        20.73 o                         
  -8   1   1       2848.45       2930.21        41.72 o                         
  -7   1   1        115.22        101.11        18.14 o                         
  -6   1   1      12727.55      12133.17       101.54 o                         
  -5   1   1          0.18          2.21         5.15 o                         
  -4   1   1      22801.02      23545.82        57.33 o                         
  -3   1   1         52.93         68.66         2.79 o                         
  -2   1   1        422.09        434.03         4.60 o                         
  -1   1   1       1905.02       1919.87        12.58 o                         
   0   1   1      44898.27      42464.97        33.40 o                         
   1   1   1       1737.42       1844.69         8.02 o                         
   2   1   1      30846.50      30436.36       111.16 o                         
   3   1   1        408.50        470.76         7.70 o                         
   4   1   1       4504.44       4602.47        27.26 o                         
   5   1   1        963.52       1030.33        12.29 o                         
   6   1   1       1090.14       1017.48        18.94 o                         
   7   1   1       4142.17       4257.91        24.46 o                         
   8   1   1        641.23        675.84        14.01 o                         
   9   1   1       1058.85       1055.72        18.28 o                         
  -8   2   1          1.82        -12.01        12.01 o                         
  -7   2   1       1671.79       1719.80        34.29 o                         
  -6   2   1          4.64          4.88        13.53 o                         
  -5   2   1       2483.62       2455.84        23.49 o                         
  -4   2   1       2643.99       2728.92        11.92 o                         
  -3   2   1        803.64        864.01         4.61 o                         
  -2   2   1        363.88        383.51         7.75 o                         
  -1   2   1       2938.90       3065.67        39.28 o                         
   0   2   1         47.03         56.65         2.38 o                         
   1   2   1        701.15        698.13         6.41 o                         
   2   2   1       1475.62       1419.88         9.27 o                         
   3   2   1       2482.78       2703.62        21.84 o                         
   4   2   1          0.52         -0.21         3.93 o                         
   5   2   1        711.83        697.31        13.41 o                         
   6   2   1        707.52        672.35        17.40 o                         
   7   2   1        393.20        407.88        11.02 o                         
   8   2   1        146.94        138.17         8.72 o                         
   9   2   1        177.05        184.29        12.84 o                         
  -9   3   1         22.32         18.66         9.51 o                         
  -8   3   1       2247.20       2309.96        28.34 o                         
  -7   3   1        222.03        233.39        14.06 o                         
  -6   3   1       1963.09       2006.29        29.61 o                         
  -4   3   1       9336.36       9334.81        34.19 o                         
  -3   3   1        317.17        371.59         4.78 o                         
  -2   3   1       8320.37       8565.09        26.17 o                         
  -1   3   1       7121.31       7620.96        43.17 o                         
   0   3   1        872.93        945.27         8.79 o                         
   1   3   1      18915.00      19374.74        89.58 o                         
   2   3   1      10203.36      10467.75        38.97 o                         
   3   3   1        673.61        719.05         8.25 o                         
   4   3   1       4824.86       4884.32        24.81 o                         
   5   3   1        302.13        314.62         9.93 o                         
   6   3   1       3498.58       3411.66        41.58 o                         
   7   3   1        764.61        768.62        20.61 o                         
   8   3   1       1356.96       1387.78        17.03 o                         
   9   3   1        514.11        523.98        15.38 o                         
  -9   4   1        387.78        380.39        12.91 o                         
  -8   4   1        109.35        102.15        18.18 o                         
  -7   4   1       2974.55       3071.02        31.78 o                         
  -6   4   1        105.33        103.48        15.96 o                         
  -5   4   1       3348.25       3251.33        57.40 o                         
  -4   4   1        588.19        586.35        12.36 o                         
  -3   4   1       7711.17       7758.46        24.59 o                         
  -2   4   1         35.76         49.20         3.71 o                         
  -1   4   1        159.15        179.92         6.18 o                         
   0   4   1         26.74         24.57         4.30 o                         
   1   4   1       8392.09       8551.89        29.65 o                         
   2   4   1        354.98        417.73         7.61 o                         
   3   4   1      16052.66      16321.48        56.57 o                         
   4   4   1          7.07          5.23         4.65 o                         
   5   4   1        764.73        750.50        20.92 o                         
   6   4   1        754.84        765.07        21.85 o                         
   7   4   1       2830.38       2732.28        26.77 o                         
   8   4   1        245.96        230.93        17.23 o                         
   9   4   1        931.85        915.66        18.34 o                         
  -9   5   1         80.66         80.76        10.85 o                         
  -8   5   1        712.88        751.82        23.93 o                         
  -7   5   1        182.57        170.34        19.39 o                         
  -6   5   1       2127.65       2158.58        27.08 o                         
  -5   5   1         10.87         22.29        26.13 o                         
  -4   5   1       1818.56       1786.39        15.03 o                         
  -3   5   1        805.21        946.50         8.52 o                         
  -2   5   1       1500.75       1469.26        10.09 o                         
  -1   5   1       3871.38       4136.13        35.76 o                         
   0   5   1       8823.83       9149.67        68.53 o                         
   1   5   1        161.23        171.49         6.63 o                         
   2   5   1       3368.81       3526.84        27.27 o                         
   3   5   1        398.42        491.49        10.58 o                         
   4   5   1       1750.93       1674.88        15.68 o                         
   5   5   1        330.41        316.71        12.93 o                         
   6   5   1       1464.37       1436.59        33.23 o                         
   7   5   1        491.96        527.82        15.21 o                         
   8   5   1        570.02        588.38        17.66 o                         
   9   5   1         99.32         95.24         9.50 o                         
  -9   6   1       1774.50       1750.31        20.99 o                         
  -8   6   1         19.27         16.07        18.92 o                         
  -7   6   1       4844.62       4912.12        69.67 o                         
  -6   6   1        386.75        387.82        16.97 o                         
  -5   6   1       6134.10       5962.51       188.59 o                         
  -4   6   1        839.96        895.45        14.00 o                         
  -3   6   1       9331.64       9306.97        29.96 o                         
  -2   6   1        195.42        200.15        11.97 o                         
  -1   6   1      20176.25      20130.27        81.85 o                         
   0   6   1       3722.65       3950.64        21.37 o                         
   1   6   1      17080.43      17405.39       110.17 o                         
   2   6   1         14.79         30.59         6.27 o                         
   3   6   1      15224.94      15231.74        49.01 o                         
   4   6   1        476.85        466.14        10.71 o                         
   5   6   1       1790.90       1690.55        24.34 o                         
   6   6   1       1905.88       1956.21        22.83 o                         
   7   6   1        755.51        719.77        33.34 o                         
   8   6   1        846.24        852.20        16.36 o                         
   9   6   1       2013.35       2013.19        17.45 o                         
  -9   7   1         61.06         80.99        10.74 o                         
  -8   7   1        149.90        160.06        20.08 o                         
  -7   7   1        136.96        139.36        15.33 o                         
  -6   7   1       1405.11       1428.01        16.43 o                         
  -5   7   1         85.16         60.77        32.31 o                         
  -4   7   1        547.31        563.25        11.57 o                         
  -3   7   1        687.99        821.05        23.75 o                         
  -2   7   1         91.95         95.69         6.31 o                         
  -1   7   1       2283.96       2603.34        25.44 o                         
   0   7   1        146.18        190.13         7.14 o                         
   1   7   1        362.42        407.04         7.35 o                         
   2   7   1       2008.87       2156.29        19.78 o                         
   3   7   1        189.81        178.71         8.46 o                         
   4   7   1        145.83        170.11         9.91 o                         
   5   7   1         38.08         30.40         9.13 o                         
   6   7   1        333.69        318.54        10.12 o                         
   7   7   1        522.84        525.95        17.61 o                         
   8   7   1         20.37         16.23        13.45 o                         
   9   7   1         32.45         41.33        14.17 o                         
  -9   8   1       2040.34       1987.15        31.79 o                         
  -8   8   1        486.58        483.95        34.38 o                         
  -7   8   1       5919.02       6014.97        46.24 o                         
  -6   8   1         36.52         38.69         8.23 o                         
  -5   8   1       8034.49       7863.02       205.89 o                         
  -4   8   1          2.39         -1.14         9.76 o                         
  -3   8   1      13273.34      13422.33        38.32 o                         
  -2   8   1        691.30        790.40        13.35 o                         
  -1   8   1      30060.05      30508.90       127.45 o                         
   0   8   1       2698.25       2865.17        30.68 o                         
   1   8   1      16232.96      16220.81        71.14 o                         
   2   8   1       1733.82       1884.67        21.11 o                         
   3   8   1       7070.52       7153.41        51.18 o                         
   4   8   1       3838.84       3864.29        32.99 o                         
   5   8   1       2797.27       2749.62        52.13 o                         
   6   8   1       1016.77       1002.68         9.86 o                         
   7   8   1        911.38        914.57        20.91 o                         
   8   8   1       1746.06       1797.31        20.04 o                         
   9   8   1       1319.89       1283.66        24.79 o                         
  -9   9   1         17.24         33.08        10.47 o                         
  -8   9   1         21.97         22.28        11.84 o                         
  -7   9   1         81.62         75.34        11.08 o                         
  -6   9   1        272.15        271.37        10.00 o                         
  -5   9   1         20.82         37.06        10.78 o                         
  -4   9   1        135.16        154.58        13.12 o                         
  -3   9   1        902.20        970.99        16.51 o                         
  -2   9   1        151.39        157.86         7.80 o                         
  -1   9   1       1392.93       1596.24        16.73 o                         
   0   9   1          6.87         -3.33         6.58 o                         
   1   9   1        440.44        476.13         8.83 o                         
   2   9   1        195.85        184.71        14.97 o                         
   3   9   1         31.48         25.56        10.60 o                         
   4   9   1        275.47        252.14        13.48 o                         
   5   9   1         23.83         22.60         5.40 o                         
   6   9   1        315.79        322.11         8.39 o                         
   7   9   1         55.84         54.09         8.12 o                         
   8   9   1        314.35        316.84        11.39 o                         
  -8  10   1         95.05        114.09        12.07 o                         
  -7  10   1       2912.44       2888.78        26.17 o                         
  -6  10   1        160.64        153.26        10.27 o                         
  -5  10   1       7651.97       7404.65        45.28 o                         
  -4  10   1        205.25        183.34        14.40 o                         
  -3  10   1       6434.37       6539.81        63.78 o                         
  -2  10   1          1.42         21.45         6.73 o                         
  -1  10   1       7741.27       7638.39        46.30 o                         
   0  10   1        415.69        449.06        10.78 o                         
   1  10   1      12075.25      12305.98        51.18 o                         
   2  10   1          3.13          0.56        10.69 o                         
   3  10   1       4016.33       4061.91        61.37 o                         
   4  10   1       1623.50       1678.93        18.28 o                         
   5  10   1       2415.56       2402.71        18.73 o                         
   6  10   1        598.05        587.43         8.93 o                         
   7  10   1       1578.96       1556.76        14.68 o                         
   8  10   1        953.47        946.25        14.82 o                         
  -8  11   1        634.43        644.45        15.42 o                         
  -7  11   1         32.79         20.47         8.93 o                         
  -6  11   1        864.21        859.68        12.51 o                         
  -5  11   1          9.72         18.14         6.52 o                         
  -4  11   1        121.50        135.51        18.03 o                         
  -3  11   1        190.10        200.10        10.69 o                         
  -2  11   1       2161.86       2297.21        26.10 o                         
  -1  11   1        174.92        194.67         9.73 o                         
   0  11   1       1426.95       1517.77        21.76 o                         
   1  11   1       1664.57       1728.85        37.92 o                         
   2  11   1       1474.84       1454.87        26.30 o                         
   3  11   1        127.33        115.91        16.67 o                         
   4  11   1        505.87        489.65        11.17 o                         
   5  11   1        153.64        154.73         9.18 o                         
   6  11   1       1199.65       1160.61        11.91 o                         
   7  11   1         42.58         60.19         7.52 o                         
   8  11   1        627.01        610.46        12.48 o                         
  -8  12   1          0.25         -3.53        10.23 o                         
  -7  12   1       1353.43       1314.26        15.34 o                         
  -6  12   1        162.25        169.31         7.99 o                         
  -5  12   1       2734.94       2717.38        22.65 o                         
  -4  12   1         86.26         79.90         8.03 o                         
  -3  12   1       2501.14       2582.98        23.19 o                         
  -2  12   1          3.01         28.54         9.87 o                         
  -1  12   1       1458.62       1511.34        15.36 o                         
   0  12   1         77.03         94.69         8.18 o                         
   1  12   1       2400.36       2423.56        23.72 o                         
   2  12   1        668.56        686.99        19.93 o                         
   3  12   1       6345.73       6146.83        60.69 o                         
   4  12   1        243.58        238.46         6.48 o                         
   5  12   1       2206.88       2238.83        21.70 o                         
   6  12   1        228.99        258.17         8.80 o                         
   7  12   1        496.19        500.75         8.74 o                         
   8  12   1        157.86        155.36         8.99 o                         
  -8  13   1       1050.87       1040.58        16.47 o                         
  -7  13   1         46.97         64.39        10.42 o                         
  -6  13   1       1828.15       1804.25        14.99 o                         
  -5  13   1        296.39        293.03         8.06 o                         
  -4  13   1       1434.99       1389.90        17.74 o                         
  -3  13   1         42.69         53.45         9.03 o                         
  -2  13   1       3741.88       3860.40        30.94 o                         
  -1  13   1          0.48          6.84        10.83 o                         
   0  13   1       2479.62       2629.82        41.34 o                         
   1  13   1        597.37        609.30        16.86 o                         
   2  13   1       2603.54       2664.99        28.48 o                         
   3  13   1        128.43        137.81         6.15 o                         
   4  13   1       1578.55       1577.57        11.20 o                         
   5  13   1        197.50        185.82         8.45 o                         
   6  13   1       1065.35       1118.43        12.87 o                         
   7  13   1        344.90        370.14         9.25 o                         
   8  13   1       1385.22       1309.00        16.39 o                         
  -7  14   1       1239.96       1237.86        12.77 o                         
  -6  14   1         51.58         56.28         8.50 o                         
  -5  14   1        657.93        668.75         9.83 o                         
  -4  14   1          0.06          0.76         6.98 o                         
  -3  14   1       2037.40       1933.47        16.94 o                         
  -2  14   1         45.16         52.79         6.62 o                         
  -1  14   1        721.61        729.83        16.50 o                         
   0  14   1          7.21         21.36        10.49 o                         
   1  14   1        401.68        408.05        16.58 o                         
   2  14   1        145.96        168.47         7.25 o                         
   3  14   1       2722.90       2620.59        15.44 o                         
   4  14   1        357.86        356.46         8.05 o                         
   5  14   1         79.02         77.01         8.08 o                         
   6  14   1        249.50        268.35         9.64 o                         
   7  14   1        158.62        163.49         6.92 o                         
  -7  15   1         34.14         21.53         6.48 o                         
  -6  15   1       2961.26       2942.40        21.84 o                         
  -5  15   1        384.06        360.82         8.08 o                         
  -4  15   1       3507.98       3556.75        20.06 o                         
  -3  15   1          9.08          4.70         6.70 o                         
  -2  15   1       4103.63       4151.61        22.52 o                         
  -1  15   1       1810.43       1785.55        15.52 o                         
   0  15   1       2763.86       2783.62        19.24 o                         
   1  15   1        665.31        679.44        10.38 o                         
   2  15   1       7319.88       7167.08        34.42 o                         
   3  15   1         52.43         53.79         5.80 o                         
   4  15   1       2067.42       2013.49        23.83 o                         
   5  15   1        407.71        430.52         9.13 o                         
   6  15   1        730.10        745.04        10.69 o                         
   7  15   1        467.93        452.29         7.86 o                         
  -7  16   1        157.06        157.89         8.76 o                         
  -6  16   1         54.15         54.85         5.62 o                         
  -5  16   1         22.17         22.02         5.56 o                         
  -4  16   1        111.26        117.47         9.08 o                         
  -3  16   1          0.50         -4.11         7.09 o                         
  -2  16   1         16.80         23.64         7.68 o                         
  -1  16   1        384.13        414.39        10.56 o                         
   0  16   1         64.38         67.64         6.51 o                         
   1  16   1        419.42        439.24        10.95 o                         
   2  16   1          0.02          1.54         6.44 o                         
   3  16   1        135.97        130.36         9.88 o                         
   4  16   1          6.96          6.48         7.42 o                         
   5  16   1        112.97        108.47         6.42 o                         
   6  16   1        183.55        185.97         6.08 o                         
   7  16   1          1.25          1.68        14.56 o                         
  -6  17   1       2740.23       2803.88        14.27 o                         
  -5  17   1         23.83         25.61         6.51 o                         
  -4  17   1       4107.59       4065.90        28.05 o                         
  -3  17   1          1.43         -0.42         6.71 o                         
  -2  17   1       2212.44       2287.01        19.47 o                         
  -1  17   1        108.85        126.22         8.02 o                         
   0  17   1       3414.25       3465.11        21.09 o                         
   1  17   1        814.08        769.67        12.18 o                         
   2  17   1       2393.35       2352.69        20.16 o                         
   3  17   1        557.92        530.01        12.57 o                         
   4  17   1       1823.59       1764.98        17.00 o                         
   5  17   1        148.19        161.03         6.78 o                         
   6  17   1        937.68        942.56        10.11 o                         
  -6  18   1         19.16         13.42         6.22 o                         
  -5  18   1        258.50        252.24         7.20 o                         
  -4  18   1         11.58          9.94         7.04 o                         
  -3  18   1          3.89         11.89         7.43 o                         
  -2  18   1        140.90        148.70         8.27 o                         
  -1  18   1         50.02         53.59         9.99 o                         
   0  18   1        294.07        274.50        10.12 o                         
   1  18   1        840.11        813.23        16.41 o                         
   2  18   1         50.78         45.99         9.75 o                         
   3  18   1        112.91        111.14         8.09 o                         
   4  18   1         21.72         13.89         6.01 o                         
   5  18   1        162.83        174.63         5.40 o                         
   6  18   1          9.00          4.38         6.38 o                         
  -5  19   1         35.22         30.50         5.82 o                         
  -4  19   1       1558.76       1567.57        17.91 o                         
  -3  19   1          5.83          4.00         6.35 o                         
  -2  19   1        758.67        809.61        13.56 o                         
  -1  19   1         12.68         17.14        11.65 o                         
   0  19   1       1836.74       1918.83        19.27 o                         
   1  19   1         13.09          5.92        10.08 o                         
   2  19   1        703.44        707.83        13.55 o                         
   3  19   1        106.49        104.81         6.57 o                         
   4  19   1       1314.16       1269.66        12.97 o                         
   5  19   1          4.01          2.09         4.42 o                         
  -5  20   1        807.38        787.51        10.71 o                         
  -4  20   1          3.77          2.98         5.44 o                         
  -3  20   1        167.14        178.90         6.92 o                         
  -2  20   1          2.11          1.24         6.29 o                         
  -1  20   1        416.27        423.43        13.22 o                         
   0  20   1         64.10         54.70        13.04 o                         
   1  20   1        969.83        956.16        16.55 o                         
   2  20   1        137.44        131.34         8.08 o                         
   3  20   1        268.79        269.70         7.18 o                         
   4  20   1          9.56         10.54         5.42 o                         
  -4  21   1        750.85        732.34        11.79 o                         
  -3  21   1          2.67         10.08         6.07 o                         
  -2  21   1        531.91        546.13        10.64 o                         
  -1  21   1        161.59        156.98        13.00 o                         
   0  21   1        775.61        760.33        14.21 o                         
   1  21   1         21.29         25.65        13.35 o                         
   2  21   1        544.90        562.55        12.41 o                         
   3  21   1         17.05         16.62         5.11 o                         
   4  21   1        227.70        215.75         6.51 o                         
  -3  22   1       1069.48       1061.37        16.35 o                         
  -2  22   1         97.99         92.12         8.05 o                         
  -1  22   1       1134.93       1207.15        18.80 o                         
   0  22   1        130.69        141.90         8.53 o                         
   1  22   1       1383.83       1385.07        27.04 o                         
   2  22   1        331.46        321.10         9.35 o                         
   3  22   1       1209.38       1223.71        16.96 o                         
   1  23   1         77.33         69.41        11.53 o                         
  -7   0   2          6.35          8.81        19.05 o                         
  -6   0   2      10273.65      10293.82       312.66 o                         
  -5   0   2        289.59        284.64        12.31 o                         
  -4   0   2      38359.77      39542.99       101.56 o                         
  -3   0   2         12.78          8.44         7.24 o                         
  -2   0   2       4780.86       4934.33        35.93 o                         
   0   0   2       1276.92       1651.54        46.19 o                         
   1   0   2      41593.72      39786.15        51.05 o                         
   2   0   2       4236.78       4124.26        19.66 o                         
   3   0   2      12952.95      13598.84        49.56 o                         
   4   0   2       5567.37       5443.32        46.06 o                         
   5   0   2        275.40        264.57        11.49 o                         
   6   0   2       3205.71       3068.16        31.37 o                         
   7   0   2       2372.35       2452.15        31.10 o                         
   8   0   2        509.49        524.13        17.89 o                         
   9   0   2       2256.62       2309.81        29.11 o                         
  -7   1   2        209.06        219.21        11.67 o                         
  -6   1   2          0.10          8.18        12.52 o                         
  -5   1   2        288.52        261.83        10.06 o                         
  -4   1   2        820.08        849.95         9.10 o                         
  -3   1   2          9.28         11.14         5.80 o                         
  -2   1   2         76.72         77.37         3.35 o                         
  -1   1   2       2492.13       2646.79        67.42 o                         
   0   1   2          1.87          5.44         2.89 o                         
   1   1   2        510.61        540.39         5.21 o                         
   2   1   2        270.67        300.77         5.28 o                         
   3   1   2          3.78          9.06         4.50 o                         
   4   1   2         37.03         28.81         6.67 o                         
   5   1   2        116.17        125.45        14.83 o                         
   6   1   2         28.63         38.65         7.52 o                         
   7   1   2        119.89        137.50        10.36 o                         
   8   1   2         23.61         29.56         8.88 o                         
   9   1   2          3.48          4.89         8.49 o                         
  -8   2   2       4255.38       4223.08        33.70 o                         
  -7   2   2        363.53        304.71        12.47 o                         
  -6   2   2       4995.43       4853.46        41.89 o                         
  -5   2   2          9.75          8.92         7.35 o                         
  -4   2   2      25795.78      25770.62       311.71 o                         
  -3   2   2        140.09        124.99         4.27 o                         
  -2   2   2      18911.98      19724.62        38.04 o                         
  -1   2   2       1257.15       1383.54        11.65 o                         
   0   2   2       5296.42       5672.05        48.18 o                         
   1   2   2          6.86         19.88         1.95 o                         
   2   2   2       5545.05       5519.67        27.41 o                         
   3   2   2       7013.98       7184.96        21.35 o                         
   4   2   2       4898.36       4733.52        50.10 o                         
   5   2   2       1892.21       1785.24        16.00 o                         
   6   2   2       5868.58       5807.51        34.63 o                         
   7   2   2       3264.04       3300.65        26.68 o                         
   8   2   2        953.11        974.29        15.24 o                         
   9   2   2       1820.11       1816.24        21.46 o                         
  -9   3   2        305.93        328.25        16.97 o                         
  -8   3   2        110.42        126.43        13.48 o                         
  -7   3   2        769.15        764.64        13.73 o                         
  -6   3   2        148.23        152.12        17.88 o                         
  -5   3   2        841.76        818.31        23.01 o                         
  -4   3   2        178.56        195.77         7.68 o                         
  -3   3   2       3666.57       3766.74        26.47 o                         
  -2   3   2        847.00        942.23         7.84 o                         
  -1   3   2        517.84        507.84         6.68 o                         
   0   3   2        286.27        312.32         6.15 o                         
   1   3   2        298.17        362.11         5.44 o                         
   2   3   2       2936.76       2981.17        10.59 o                         
   3   3   2       4315.14       4258.97        17.44 o                         
   4   3   2          5.42         10.56         5.85 o                         
   5   3   2       2551.66       2536.56        19.49 o                         
   6   3   2        571.14        569.15        10.80 o                         
   7   3   2       2175.37       2208.08        20.27 o                         
   8   3   2        363.23        387.67        10.87 o                         
   9   3   2        221.48        221.68        14.78 o                         
  -9   4   2          2.82         -9.63        16.54 o                         
  -8   4   2       2644.93       2710.04        29.44 o                         
  -7   4   2        363.22        317.06        10.94 o                         
  -6   4   2       3160.46       3089.42       124.47 o                         
  -5   4   2        635.76        697.92        18.20 o                         
  -4   4   2       5953.09       6112.87       115.58 o                         
  -3   4   2         12.37          4.43         4.74 o                         
  -2   4   2       3935.47       4051.49        14.87 o                         
  -1   4   2        824.17        740.86        19.05 o                         
   0   4   2       3329.99       3259.46        14.51 o                         
   1   4   2        336.61        274.69         8.83 o                         
   2   4   2       9887.12      10010.80        73.33 o                         
   3   4   2        870.67        856.06        13.22 o                         
   4   4   2       6852.08       6770.12        27.84 o                         
   5   4   2       2068.34       2031.05        21.41 o                         
   6   4   2       4371.67       4276.69        23.78 o                         
   7   4   2       2009.61       1991.73        19.32 o                         
   8   4   2       1112.92       1125.04        17.24 o                         
   9   4   2        739.06        732.45        20.30 o                         
  -9   5   2       1277.75       1337.09        42.80 o                         
  -8   5   2         38.79         35.14        10.87 o                         
  -7   5   2       2313.42       2262.16        20.84 o                         
  -6   5   2        283.64        274.08        12.08 o                         
  -5   5   2       4179.62       4114.63        56.34 o                         
  -4   5   2         70.10        100.01         8.32 o                         
  -3   5   2      15124.73      15054.26        96.94 o                         
  -2   5   2       1619.11       1852.26        10.88 o                         
  -1   5   2       8522.24       8711.95        38.29 o                         
   0   5   2        457.37        467.25         4.94 o                         
   1   5   2        892.55        932.01        11.70 o                         
   2   5   2        796.32        798.72        10.61 o                         
   3   5   2      11321.39      11595.07        35.25 o                         
   4   5   2        409.40        351.03         8.67 o                         
   5   5   2       4122.15       3929.32        52.43 o                         
   6   5   2       2510.17       2461.99        17.16 o                         
   7   5   2       1473.33       1483.92        18.14 o                         
   8   5   2        871.12        897.56        20.95 o                         
   9   5   2       1043.37       1032.38        28.51 o                         
  -9   6   2          0.34          0.63        10.34 o                         
  -8   6   2        447.14        440.24        24.06 o                         
  -7   6   2        625.87        577.34        19.17 o                         
  -6   6   2       1758.52       1824.11        21.97 o                         
  -5   6   2        119.50        120.77        12.37 o                         
  -4   6   2       3085.83       3119.48        32.41 o                         
  -3   6   2        479.15        498.32        10.05 o                         
  -2   6   2        771.79        753.08        11.11 o                         
  -1   6   2       2848.09       2993.66        15.93 o                         
   0   6   2       1106.23       1286.20        10.12 o                         
   1   6   2         24.86          8.14         6.45 o                         
   2   6   2       2162.50       2191.53        17.62 o                         
   3   6   2        207.13        176.73         9.51 o                         
   4   6   2        234.16        222.89         7.70 o                         
   5   6   2        506.49        445.36        14.33 o                         
   6   6   2       1029.13       1032.92        10.98 o                         
   7   6   2       1146.19       1121.91        37.53 o                         
   8   6   2        659.85        674.32        17.08 o                         
  -9   7   2       2347.33       2287.23        72.39 o                         
  -8   7   2         18.00         29.04        11.79 o                         
  -7   7   2       7312.68       7037.08        71.50 o                         
  -6   7   2         28.23         29.72        12.88 o                         
  -5   7   2       9013.79       8977.39       141.06 o                         
  -4   7   2          6.08         12.55         6.94 o                         
  -3   7   2       4695.02       4774.47        41.43 o                         
  -2   7   2        696.94        698.32        10.03 o                         
  -1   7   2       7124.17       7274.42        65.08 o                         
   0   7   2      10757.99      10873.82        94.44 o                         
   1   7   2       3311.35       3271.49        37.53 o                         
   2   7   2       1978.48       1917.55        17.42 o                         
   3   7   2       7299.91       7103.89        55.16 o                         
   4   7   2       2661.26       2534.94        17.90 o                         
   5   7   2       3620.86       3496.38        38.31 o                         
   6   7   2       1355.29       1364.72        13.15 o                         
   7   7   2        412.99        448.64        19.78 o                         
   8   7   2        767.77        759.74        19.54 o                         
   9   7   2        815.56        770.30        20.95 o                         
  -9   8   2         26.86         48.93        18.62 o                         
  -8   8   2        142.33        163.55        12.69 o                         
  -7   8   2          0.94         -4.45        14.71 o                         
  -6   8   2        218.35        234.61         9.46 o                         
  -5   8   2        464.90        466.06        18.94 o                         
  -4   8   2          0.17          1.12         7.93 o                         
  -3   8   2        986.10       1059.20        12.92 o                         
  -2   8   2        151.02        145.38         7.28 o                         
  -1   8   2        150.42        147.43         5.58 o                         
   0   8   2        889.66        985.27        12.87 o                         
   1   8   2          1.56          9.33         5.79 o                         
   2   8   2        301.61        262.22         9.85 o                         
   3   8   2        227.63        231.67         8.05 o                         
   4   8   2        168.53        163.35         8.80 o                         
   5   8   2        183.23        181.51         6.06 o                         
   6   8   2        424.94        407.16         9.04 o                         
   7   8   2        192.42        191.95         8.99 o                         
   8   8   2          0.07         12.71        10.67 o                         
  -9   9   2       1737.48       1696.48        27.81 o                         
  -8   9   2         10.04          9.76         9.53 o                         
  -7   9   2       3918.66       3891.71        29.42 o                         
  -6   9   2        512.55        489.03        14.69 o                         
  -5   9   2       9490.73       9056.51        84.06 o                         
  -4   9   2        264.65        249.21        12.27 o                         
  -3   9   2       5874.76       5975.55        25.37 o                         
  -2   9   2        105.94        125.83         8.29 o                         
  -1   9   2       3592.15       3387.74        30.49 o                         
   0   9   2       1629.07       1619.17        19.32 o                         
   1   9   2       5606.29       5347.89        29.60 o                         
   2   9   2       1476.37       1440.18        19.50 o                         
   3   9   2       1807.03       1776.31        18.72 o                         
   4   9   2       2373.90       2305.17        23.10 o                         
   5   9   2       2754.16       2769.27        13.32 o                         
   6   9   2        918.79        953.99        11.70 o                         
   7   9   2       1131.24       1154.10        14.98 o                         
   8   9   2       1427.16       1443.58        16.96 o                         
  -8  10   2          7.65          2.27         9.13 o                         
  -7  10   2         56.29         61.22        12.77 o                         
  -6  10   2        294.54        292.81        10.19 o                         
  -5  10   2        490.95        477.37        10.73 o                         
  -4  10   2        178.76        189.65        16.78 o                         
  -3  10   2          0.31         -6.72         9.29 o                         
  -2  10   2         56.59         59.53         6.88 o                         
  -1  10   2         83.80         97.14         5.93 o                         
   0  10   2        235.24        237.67         9.45 o                         
   1  10   2         96.87        122.35        10.59 o                         
   2  10   2       1383.32       1394.80        18.08 o                         
   3  10   2        895.04        891.73        16.61 o                         
   4  10   2        160.04        168.41        17.41 o                         
   5  10   2         55.25         46.01         6.73 o                         
   6  10   2        252.50        264.24         7.81 o                         
   7  10   2          1.05          4.18         5.74 o                         
   8  10   2        172.65        162.51         9.89 o                         
  -8  11   2         17.60         24.48         8.34 o                         
  -7  11   2       1114.42       1122.40        15.34 o                         
  -6  11   2        229.21        225.17        16.12 o                         
  -5  11   2       4178.06       3986.84        19.56 o                         
  -4  11   2          1.91          5.31        30.28 o                         
  -3  11   2       4375.12       4463.70        31.27 o                         
  -2  11   2        920.26        958.09        16.01 o                         
  -1  11   2       3565.95       3733.37        22.84 o                         
   0  11   2       1369.01       1361.34        24.47 o                         
   1  11   2       1374.69       1318.63        26.72 o                         
   2  11   2        224.57        250.43        13.60 o                         
   3  11   2       3762.36       3582.08        35.01 o                         
   4  11   2        909.17        900.37         8.69 o                         
   5  11   2       5372.62       5274.10        25.19 o                         
   6  11   2       1126.55       1162.77        10.77 o                         
   7  11   2        996.49       1002.49        10.62 o                         
   8  11   2        655.32        661.75        12.45 o                         
  -8  12   2        427.22        424.44        16.69 o                         
  -7  12   2          3.69          4.47         7.06 o                         
  -6  12   2       1984.18       1929.97        16.23 o                         
  -5  12   2         33.33         34.99         6.95 o                         
  -4  12   2        624.38        613.98         9.06 o                         
  -3  12   2        290.70        274.55        13.75 o                         
  -2  12   2       2119.03       2191.71        22.94 o                         
  -1  12   2         95.92        105.72         8.06 o                         
   0  12   2       4850.75       4924.94       144.90 o                         
   1  12   2       1249.38       1368.49        42.72 o                         
   2  12   2       3575.18       3562.52        28.01 o                         
   3  12   2        322.85        311.60        14.03 o                         
   4  12   2       1488.36       1443.81        11.47 o                         
   5  12   2        334.34        341.69         8.91 o                         
   6  12   2        453.69        459.76         8.38 o                         
   7  12   2        249.79        274.74         7.53 o                         
   8  12   2        299.76        271.17        10.78 o                         
  -8  13   2         57.63         49.00        11.24 o                         
  -7  13   2        891.36        852.86        13.05 o                         
  -6  13   2        338.50        341.19        10.65 o                         
  -5  13   2        582.84        605.87        10.95 o                         
  -4  13   2         12.22         14.43         6.05 o                         
  -3  13   2       3312.99       3171.23        19.91 o                         
  -2  13   2         83.59         79.24        12.08 o                         
  -1  13   2       2582.76       2486.27        24.55 o                         
   0  13   2         94.99        109.05         9.81 o                         
   1  13   2        132.36        155.31        18.15 o                         
   2  13   2         10.38         25.58         9.69 o                         
   3  13   2       1690.52       1673.92        12.97 o                         
   4  13   2        758.15        739.03         8.79 o                         
   5  13   2       2503.46       2474.64        18.44 o                         
   6  13   2        615.57        618.02        11.30 o                         
   7  13   2        624.20        598.89         7.39 o                         
  -7  14   2         52.82         48.22         8.12 o                         
  -6  14   2       2284.76       2322.69        17.61 o                         
  -5  14   2          2.10         13.61         6.25 o                         
  -4  14   2       2998.30       2869.46        16.78 o                         
  -3  14   2          9.49         12.19         6.44 o                         
  -2  14   2       6293.66       6157.23        29.85 o                         
  -1  14   2        841.79        807.52        16.98 o                         
   0  14   2       2027.35       2027.78        41.00 o                         
   1  14   2       3149.57       3084.98        32.23 o                         
   2  14   2       4896.80       4747.25        18.77 o                         
   3  14   2        673.18        702.87         9.05 o                         
   4  14   2       2960.64       2878.19        17.65 o                         
   5  14   2        820.37        844.34        11.23 o                         
   6  14   2        301.99        303.41         9.17 o                         
   7  14   2        552.04        585.97         8.85 o                         
  -7  15   2        537.44        529.51        10.61 o                         
  -6  15   2         23.81         36.75         6.84 o                         
  -5  15   2        247.89        238.04         7.30 o                         
  -4  15   2          3.99          6.67         7.85 o                         
  -3  15   2         72.29         76.45         7.35 o                         
  -2  15   2         14.96         24.09         6.67 o                         
  -1  15   2        161.53        155.61         6.64 o                         
   0  15   2        539.88        514.64         8.08 o                         
   1  15   2          9.04         18.26         5.22 o                         
   2  15   2        188.51        178.01         7.09 o                         
   3  15   2        287.09        293.58         9.13 o                         
   4  15   2         51.41         50.49         6.16 o                         
   5  15   2         46.14         52.96         5.72 o                         
   6  15   2        143.92        145.46         8.03 o                         
   7  15   2         55.57         48.88         8.97 o                         
  -7  16   2         53.19         50.37        20.56 o                         
  -6  16   2       2057.68       2034.54        36.17 o                         
  -5  16   2         92.47         96.27         6.40 o                         
  -4  16   2       5444.92       5471.55        28.62 o                         
  -3  16   2        101.18        117.54         7.34 o                         
  -2  16   2       5332.54       5375.44        23.78 o                         
  -1  16   2        717.89        705.26        12.34 o                         
   0  16   2       1815.36       1698.64        15.35 o                         
   1  16   2       2419.12       2330.42        14.80 o                         
   2  16   2       2012.01       1981.50        16.55 o                         
   3  16   2       2477.30       2468.46        23.70 o                         
   4  16   2       1338.39       1283.12        14.02 o                         
   5  16   2        467.24        463.89         8.23 o                         
   6  16   2        676.72        663.84         8.70 o                         
  -6  17   2         48.80         46.47         7.10 o                         
  -5  17   2          0.40          6.14         6.03 o                         
  -4  17   2          2.38          3.60         7.47 o                         
  -3  17   2        137.14        136.71         7.04 o                         
  -2  17   2        197.42        179.72         7.91 o                         
  -1  17   2         10.27          8.26         6.72 o                         
   0  17   2          1.68         -1.34         9.57 o                         
   1  17   2        164.81        164.74         8.70 o                         
   2  17   2         34.27         36.73         8.29 o                         
   3  17   2         17.56         30.93         8.98 o                         
   4  17   2        116.21        122.06         7.65 o                         
   5  17   2         62.34         58.12         5.13 o                         
   6  17   2        138.76        139.96         5.95 o                         
  -6  18   2       1095.72       1121.23        12.84 o                         
  -5  18   2         78.22         85.84         5.74 o                         
  -4  18   2       2542.96       2542.84        19.13 o                         
  -3  18   2         36.33         38.35         6.61 o                         
  -2  18   2       1928.97       1936.40        14.96 o                         
  -1  18   2         22.18         22.85         7.62 o                         
   0  18   2       3273.23       3320.29        24.62 o                         
   1  18   2        429.73        425.33        11.39 o                         
   2  18   2        759.61        786.27        14.24 o                         
   3  18   2       1100.50       1118.97        13.02 o                         
   4  18   2       1331.74       1316.32        12.56 o                         
   5  18   2        445.07        464.04         6.73 o                         
  -5  19   2        442.48        451.08        10.05 o                         
  -4  19   2         33.59         53.09         8.01 o                         
  -3  19   2        195.32        202.58         7.73 o                         
  -2  19   2          1.04          3.51         6.00 o                         
  -1  19   2        108.88        129.43        12.40 o                         
   0  19   2         70.41         76.47         8.49 o                         
   1  19   2        878.70        901.91        20.30 o                         
   2  19   2        319.10        302.18        10.14 o                         
   3  19   2        326.90        320.51         9.40 o                         
   4  19   2          0.94         -1.47         4.88 o                         
   5  19   2        149.43        144.66         5.27 o                         
  -5  20   2         11.73         19.33         6.62 o                         
  -4  20   2       1087.12       1141.05        10.76 o                         
  -3  20   2         49.03         46.64         5.90 o                         
  -2  20   2        752.39        760.63        12.69 o                         
  -1  20   2        163.12        143.22        19.52 o                         
   0  20   2       1289.25       1315.03        15.46 o                         
   1  20   2         33.35         41.51        12.52 o                         
   2  20   2       1408.60       1323.47        15.09 o                         
   3  20   2        319.73        320.76         8.24 o                         
   4  20   2        713.89        717.46        10.56 o                         
  -4  21   2          8.26         16.06        10.59 o                         
  -3  21   2        779.67        765.10        11.06 o                         
  -2  21   2         50.23         51.96         7.29 o                         
  -1  21   2        737.96        784.00        17.04 o                         
   0  21   2         18.07         14.11         9.02 o                         
   1  21   2       1136.48       1137.73        16.42 o                         
   2  21   2        369.05        388.96         9.89 o                         
   3  21   2        911.55        886.62         9.89 o                         
  -3  22   2          3.29          1.46         9.05 o                         
  -2  22   2        184.72        191.53        18.85 o                         
  -1  22   2        176.00        173.16        20.06 o                         
   0  22   2        405.67        371.67        12.73 o                         
   1  22   2        171.71        161.83        14.94 o                         
   2  22   2        432.83        422.96        17.84 o                         
  -8   1   3       6230.69       6210.60        41.15 o                         
  -7   1   3          6.84          7.52         9.21 o                         
  -6   1   3       4240.69       4086.78        31.08 o                         
  -5   1   3       1457.24       1512.46        19.61 o                         
  -4   1   3       9952.96      10240.55        33.57 o                         
  -3   1   3       3460.85       3447.35        23.86 o                         
  -2   1   3       3173.00       3106.88        38.15 o                         
  -1   1   3       2063.79       2323.31        15.54 o                         
   0   1   3       8139.97       8558.30        17.83 o                         
   1   1   3       2804.72       2838.98        19.13 o                         
   2   1   3       3146.14       3131.39        14.04 o                         
   3   1   3      14350.56      14738.96        70.06 o                         
   4   1   3       1496.11       1394.17        14.48 o                         
   5   1   3       1074.21       1083.30        14.80 o                         
   6   1   3       4364.06       4386.35        29.49 o                         
   7   1   3        334.69        354.94        14.81 o                         
   8   1   3       1838.43       1933.61        30.32 o                         
   9   1   3       1697.17       1690.30        19.80 o                         
  -8   2   3         91.79         76.83         9.74 o                         
  -7   2   3        359.36        378.66        13.07 o                         
  -6   2   3          0.63          4.42        16.25 o                         
  -5   2   3        749.43        709.35        15.82 o                         
  -4   2   3       1600.11       1708.67        17.45 o                         
  -3   2   3         10.48         19.10         5.20 o                         
  -2   2   3        123.99        136.98         3.70 o                         
  -1   2   3       3589.25       3768.54        40.68 o                         
   0   2   3       3691.22       3875.46        20.24 o                         
   1   2   3       2386.38       2415.04        13.19 o                         
   2   2   3       3688.82       3799.86        10.73 o                         
   3   2   3        366.76        314.32         8.38 o                         
   4   2   3        619.49        597.32        10.02 o                         
   5   2   3        428.59        436.12        14.34 o                         
   6   2   3        425.82        418.85         8.71 o                         
   7   2   3       1404.97       1413.74        19.87 o                         
   8   2   3         29.42         33.99        16.15 o                         
   9   2   3         26.97         30.69        11.27 o                         
  -9   3   3        150.95        124.65        14.86 o                         
  -8   3   3       3027.82       3101.65        24.42 o                         
  -7   3   3        287.83        320.21        11.26 o                         
  -6   3   3       2010.24       1920.48        25.57 o                         
  -5   3   3         36.22         14.64        26.65 o                         
  -4   3   3       5536.07       5281.42        62.30 o                         
  -3   3   3         17.60         22.77         6.52 o                         
  -2   3   3      10841.97      10736.62        35.23 o                         
  -1   3   3       5332.33       5483.40        66.38 o                         
   0   3   3       2332.24       2351.04        55.00 o                         
   1   3   3       1224.47       1231.54        12.15 o                         
   2   3   3       3734.12       3736.55        29.09 o                         
   3   3   3       6602.61       6866.92        66.62 o                         
   4   3   3       3795.80       3621.29        37.90 o                         
   5   3   3       3336.62       3248.74        27.27 o                         
   6   3   3       4083.20       4071.78        18.74 o                         
   7   3   3       1161.01       1179.80        16.38 o                         
   8   3   3       1500.00       1532.92        14.24 o                         
   9   3   3       1093.06       1031.56        17.44 o                         
  -9   4   3       1251.56       1273.99        25.61 o                         
  -8   4   3         17.81         15.20         9.90 o                         
  -7   4   3       2103.85       2105.79        25.34 o                         
  -6   4   3         76.63         67.55        18.55 o                         
  -5   4   3        748.93        722.31        19.73 o                         
  -4   4   3       1376.63       1352.20        20.17 o                         
  -3   4   3       5046.41       5003.55        37.52 o                         
  -2   4   3        311.28        289.07         9.76 o                         
  -1   4   3      16211.91      16399.57        58.99 o                         
   0   4   3          7.49         18.46         4.66 o                         
   1   4   3       2876.99       2878.36        13.76 o                         
   2   4   3       6341.33       6537.55        23.77 o                         
   3   4   3       4200.74       4313.52        22.59 o                         
   4   4   3       2708.16       2642.75        26.28 o                         
   5   4   3       1741.32       1681.07        24.33 o                         
   6   4   3       3088.85       3004.57        15.58 o                         
   7   4   3       1203.44       1213.41        13.34 o                         
   8   4   3        723.23        731.54        16.88 o                         
   9   4   3        370.88        331.57        20.08 o                         
  -9   5   3         78.87         75.63        15.07 o                         
  -8   5   3        817.95        793.19        19.00 o                         
  -7   5   3        119.70        137.04        15.25 o                         
  -6   5   3        592.30        530.94        17.01 o                         
  -5   5   3         16.80         31.87        12.96 o                         
  -4   5   3       2482.95       2466.68        25.73 o                         
  -3   5   3        343.33        295.52         9.87 o                         
  -2   5   3       5856.78       5970.47        38.44 o                         
  -1   5   3          9.72         17.95         5.61 o                         
   0   5   3        689.90        772.29         7.71 o                         
   1   5   3       3924.48       3962.31        27.18 o                         
   2   5   3       1807.43       1851.16        14.34 o                         
   3   5   3       1742.47       1766.47        15.52 o                         
   4   5   3       2527.08       2425.11        22.69 o                         
   5   5   3        632.40        605.79        17.88 o                         
   6   5   3       1638.01       1675.16        14.20 o                         
   7   5   3        598.40        601.91        13.25 o                         
   8   5   3       1390.02       1368.88        17.98 o                         
  -9   6   3       2422.81       2490.40        32.48 o                         
  -8   6   3         33.74         36.79        12.35 o                         
  -7   6   3       4678.43       4632.56        64.28 o                         
  -6   6   3        350.31        345.19        13.33 o                         
  -5   6   3       5432.90       5196.61        51.72 o                         
  -4   6   3       1443.00       1482.26        22.03 o                         
  -3   6   3       7797.91       8057.55        36.59 o                         
  -2   6   3       2257.86       2163.64        18.73 o                         
  -1   6   3      12457.92      12828.45        62.26 o                         
   0   6   3      15216.50      15671.41        40.90 o                         
   1   6   3       1170.87       1109.69        13.06 o                         
   2   6   3       6477.97       6688.64        29.99 o                         
   3   6   3       4508.51       4482.62        36.47 o                         
   4   6   3       3340.56       3312.62        25.51 o                         
   5   6   3       2867.69       2718.71        17.14 o                         
   6   6   3       2347.01       2320.38        14.21 o                         
   7   6   3        513.57        514.48        10.86 o                         
   8   6   3        653.16        669.97        11.90 o                         
  -9   7   3         13.50          5.44        14.34 o                         
  -8   7   3         61.82         61.63        13.38 o                         
  -7   7   3          0.41          4.15         8.65 o                         
  -6   7   3        125.75        127.32         9.67 o                         
  -5   7   3         76.68         75.05        13.86 o                         
  -4   7   3        109.89        128.14        34.27 o                         
  -3   7   3       1491.08       1459.78        18.84 o                         
  -2   7   3        768.78        781.67        10.46 o                         
  -1   7   3        583.37        636.36         9.21 o                         
   0   7   3        151.49        200.43         9.98 o                         
   1   7   3         16.70         16.56         4.66 o                         
   2   7   3        841.81        850.80        10.68 o                         
   3   7   3        586.09        639.38        11.05 o                         
   4   7   3         30.36         42.41         8.46 o                         
   5   7   3        178.54        180.84         5.62 o                         
   6   7   3        641.19        658.89        10.08 o                         
   7   7   3        162.34        175.50         9.15 o                         
   8   7   3        616.07        622.69        11.58 o                         
  -8   8   3         35.92         37.08        11.77 o                         
  -7   8   3       3761.28       3656.63        25.39 o                         
  -6   8   3        851.65        797.62        12.72 o                         
  -5   8   3       9377.96       9175.38       280.39 o                         
  -4   8   3       2143.97       2259.42        61.65 o                         
  -3   8   3       5324.31       5442.04        45.86 o                         
  -2   8   3       1360.31       1385.34        15.98 o                         
  -1   8   3       1967.85       1872.63        17.61 o                         
   0   8   3       6505.48       6748.39        54.33 o                         
   1   8   3       2307.49       2255.25        14.97 o                         
   2   8   3       7545.11       7519.42        49.36 o                         
   3   8   3        716.55        657.95        12.14 o                         
   4   8   3       3464.35       3277.47        28.29 o                         
   5   8   3       3803.69       3729.19        19.12 o                         
   6   8   3        900.68        909.19        11.44 o                         
   7   8   3       1387.10       1404.73        12.39 o                         
   8   8   3        870.50        861.50        18.07 o                         
  -9   9   3          6.15          4.84        15.25 o                         
  -8   9   3         41.51         57.23        11.94 o                         
  -7   9   3         11.19         10.95         8.10 o                         
  -6   9   3        434.92        418.10         9.37 o                         
  -5   9   3       1103.90       1114.86        13.22 o                         
  -4   9   3        124.68        136.13        13.10 o                         
  -3   9   3         67.04         69.93        10.84 o                         
  -2   9   3       1072.89       1084.80        13.74 o                         
  -1   9   3        527.93        557.07         9.36 o                         
   0   9   3         64.42         54.40         6.63 o                         
   1   9   3        696.31        737.72        16.27 o                         
   2   9   3         30.40         43.74         6.78 o                         
   3   9   3         71.64         66.89         8.56 o                         
   4   9   3        176.30        158.88        10.64 o                         
   5   9   3        205.66        209.91         9.97 o                         
   6   9   3          3.08          7.66         5.64 o                         
   7   9   3        201.74        200.97         7.07 o                         
   8   9   3          1.16          0.33         7.42 o                         
  -8  10   3        131.31        139.44         9.77 o                         
  -7  10   3       1755.74       1772.15        18.54 o                         
  -6  10   3        212.03        228.35         9.01 o                         
  -5  10   3       5331.32       5114.17        39.37 o                         
  -4  10   3       2615.87       2531.04        34.91 o                         
  -3  10   3       4946.57       5151.66        37.13 o                         
  -2  10   3        167.59        144.27         9.46 o                         
  -1  10   3       7120.20       7299.80        33.12 o                         
   0  10   3       2705.07       2618.70        20.47 o                         
   1  10   3       5347.38       5388.62        36.50 o                         
   2  10   3       5255.81       5383.20        25.75 o                         
   3  10   3       1146.97       1080.46        17.62 o                         
   4  10   3       2619.57       2524.31        14.95 o                         
   5  10   3       3974.06       3868.54        20.44 o                         
   6  10   3       1164.59       1193.05        11.04 o                         
   7  10   3        818.15        818.36         8.39 o                         
   8  10   3       1196.43       1163.96        12.69 o                         
  -8  11   3         38.88         40.76         7.50 o                         
  -7  11   3         14.45         16.44         6.68 o                         
  -6  11   3        895.63        855.25        17.58 o                         
  -5  11   3         31.66         39.78         6.67 o                         
  -4  11   3        773.53        730.64        16.13 o                         
  -3  11   3        266.68        291.00        13.28 o                         
  -2  11   3        863.04        853.99        13.50 o                         
  -1  11   3        286.99        301.09         9.04 o                         
   0  11   3       1855.57       1750.06        20.30 o                         
   1  11   3        224.59        246.74        14.58 o                         
   2  11   3       1500.39       1500.63        19.52 o                         
   3  11   3        465.11        455.56        13.43 o                         
   4  11   3        827.90        859.14        10.40 o                         
   5  11   3        476.10        464.90         9.89 o                         
   6  11   3        857.57        874.85        10.61 o                         
   7  11   3        712.95        712.62         8.54 o                         
   8  11   3         80.64         85.02         8.71 o                         
  -8  12   3         11.10         16.89         7.75 o                         
  -7  12   3       1429.69       1426.83        13.36 o                         
  -6  12   3        117.58        137.32        10.39 o                         
  -5  12   3        936.60        937.52        12.35 o                         
  -4  12   3        338.35        337.18         7.61 o                         
  -3  12   3       1673.54       1612.55        19.82 o                         
  -2  12   3         22.84         27.65         8.69 o                         
  -1  12   3       6775.70       6933.92        32.87 o                         
   0  12   3       1467.83       1478.63        20.96 o                         
   1  12   3       1562.48       1440.00        29.57 o                         
   2  12   3        958.03        918.16        20.05 o                         
   3  12   3       1145.29       1108.78        12.01 o                         
   4  12   3       3277.11       3203.49        16.53 o                         
   5  12   3       2269.56       2238.92        15.66 o                         
   6  12   3       1846.56       1861.13        14.24 o                         
   7  12   3        749.58        727.45         8.38 o                         
  -8  13   3        855.44        859.14        21.08 o                         
  -7  13   3        263.21        267.56         8.19 o                         
  -6  13   3       1957.62       1958.11        19.63 o                         
  -5  13   3         94.00         98.68         7.74 o                         
  -4  13   3       1512.73       1493.83        13.85 o                         
  -3  13   3        367.25        373.15         8.52 o                         
  -2  13   3       4442.23       4351.08        33.06 o                         
  -1  13   3        213.57        236.80        11.00 o                         
   0  13   3       2398.49       2344.94        38.98 o                         
   1  13   3       1937.05       2028.61        54.07 o                         
   2  13   3       2654.73       2551.44        16.00 o                         
   3  13   3        865.85        842.73        11.43 o                         
   4  13   3       2613.08       2608.23        16.97 o                         
   5  13   3       1458.07       1471.14        10.68 o                         
   6  13   3        281.07        296.04         9.99 o                         
   7  13   3        707.38        696.46         7.80 o                         
  -7  14   3        655.42        668.87        10.05 o                         
  -6  14   3         98.87        106.40         8.42 o                         
  -5  14   3        228.94        247.34         7.53 o                         
  -4  14   3        164.92        162.91         7.44 o                         
  -3  14   3         66.06         83.92         8.14 o                         
  -2  14   3        109.85        115.99         6.71 o                         
  -1  14   3       1093.30       1098.96        14.54 o                         
   0  14   3        203.47        213.42        10.49 o                         
   1  14   3        629.91        600.14        10.25 o                         
   2  14   3        648.04        621.65         9.51 o                         
   3  14   3        217.41        214.32         8.52 o                         
   4  14   3        270.55        270.03         7.71 o                         
   5  14   3        400.18        415.32         7.29 o                         
   6  14   3        356.86        342.92         6.72 o                         
   7  14   3        343.32        335.31        13.97 o                         
  -7  15   3        345.07        357.64        10.05 o                         
  -6  15   3       1308.75       1346.66        13.70 o                         
  -5  15   3        724.06        713.15         9.30 o                         
  -4  15   3       1561.83       1552.40        14.06 o                         
  -3  15   3        818.95        819.68        14.45 o                         
  -2  15   3       4247.52       4038.34        24.85 o                         
  -1  15   3        485.29        535.75        13.42 o                         
   0  15   3        674.52        654.49         8.57 o                         
   1  15   3       1002.08        982.88        10.37 o                         
   2  15   3       1306.88       1283.17        14.03 o                         
   3  15   3       2405.25       2371.60        20.03 o                         
   4  15   3       1324.24       1293.71        11.90 o                         
   5  15   3       1193.65       1195.03        11.59 o                         
   6  15   3        510.30        525.17        10.16 o                         
  -7  16   3        196.77        212.13        12.49 o                         
  -6  16   3        131.75        133.28         9.82 o                         
  -5  16   3        479.09        475.31         7.89 o                         
  -4  16   3         65.28         65.60         7.92 o                         
  -3  16   3        141.24        137.06         7.43 o                         
  -2  16   3        210.54        183.19         8.62 o                         
  -1  16   3          0.32          7.32         6.62 o                         
   0  16   3        204.60        224.44         8.45 o                         
   1  16   3          1.53         13.63         5.83 o                         
   2  16   3       1185.65       1180.37        14.42 o                         
   3  16   3        115.41        128.34         8.62 o                         
   4  16   3        157.78        157.21         6.31 o                         
   5  16   3         26.13         27.31         6.20 o                         
   6  16   3          1.05         -2.59         4.43 o                         
  -6  17   3       1252.19       1295.53        20.21 o                         
  -5  17   3        687.30        677.78         8.92 o                         
  -4  17   3       1670.77       1670.05        16.37 o                         
  -3  17   3       1076.04       1091.35        11.92 o                         
  -2  17   3       1799.12       1809.50        15.83 o                         
  -1  17   3        267.21        291.95         9.28 o                         
   0  17   3       3797.04       3658.78        25.67 o                         
   1  17   3        311.36        315.86         8.69 o                         
   2  17   3        944.77        915.64        19.83 o                         
   3  17   3       1225.02       1244.60        16.78 o                         
   4  17   3        560.77        563.22         9.01 o                         
   5  17   3       1074.87       1084.80         9.60 o                         
   6  17   3        875.25        872.17         9.93 o                         
  -6  18   3         34.20         30.40         6.76 o                         
  -5  18   3         96.59         89.65         5.74 o                         
  -4  18   3          9.46         11.86         6.46 o                         
  -3  18   3        165.77        155.74         7.00 o                         
  -2  18   3          1.58         -0.76         6.46 o                         
  -1  18   3          3.84         14.42         8.44 o                         
   0  18   3          1.88         -5.27        10.25 o                         
   1  18   3        123.88        130.67        11.28 o                         
   2  18   3         52.58         54.86         7.93 o                         
   3  18   3         54.95         53.66         7.28 o                         
   4  18   3        202.38        205.16         7.08 o                         
   5  18   3        157.91        152.94         5.12 o                         
  -5  19   3        176.72        168.98         7.08 o                         
  -4  19   3       1346.64       1379.03        15.11 o                         
  -3  19   3          9.93         14.82         7.60 o                         
  -2  19   3       1050.73       1019.68        14.61 o                         
  -1  19   3        124.21        128.32        17.62 o                         
   0  19   3       1733.13       1708.01        25.33 o                         
   1  19   3         98.71        108.12        14.26 o                         
   2  19   3       1490.97       1380.90        13.18 o                         
   3  19   3       1080.72       1072.44        11.50 o                         
   4  19   3        878.22        886.00        10.09 o                         
   5  19   3        982.64        959.33         9.07 o                         
  -5  20   3        317.80        316.54        11.80 o                         
  -4  20   3        137.36        144.57         6.30 o                         
  -3  20   3        891.90        867.56        11.01 o                         
  -2  20   3        142.51        139.11        10.29 o                         
  -1  20   3        728.93        730.13        13.98 o                         
   0  20   3          4.38         10.95         9.72 o                         
   1  20   3        923.64        906.98        18.59 o                         
   2  20   3        207.81        197.86         6.71 o                         
   3  20   3        765.42        738.46         8.64 o                         
   4  20   3        321.26        325.47         8.24 o                         
  -4  21   3        536.68        543.06        12.88 o                         
  -3  21   3          0.86         12.67         6.40 o                         
  -2  21   3        466.85        459.79         9.60 o                         
  -1  21   3        161.27        169.53        12.29 o                         
   0  21   3        291.06        279.20        12.39 o                         
   1  21   3        213.17        223.21        12.24 o                         
   2  21   3        653.08        620.80        13.93 o                         
   3  21   3        322.72        306.09         9.47 o                         
  -3  22   3       1078.48       1063.77        15.28 o                         
  -2  22   3        474.47        493.76        12.60 o                         
  -1  22   3        634.71        617.50        13.45 o                         
   0  22   3        279.82        291.32        15.46 o                         
   1  22   3        419.94        413.26        11.60 o                         
   2  22   3        560.03        573.78        17.97 o                         
  -9   0   4       1130.17       1081.85        18.53 o                         
  -8   0   4       3599.81       3662.72        51.09 o                         
  -7   0   4        193.09        208.93        15.02 o                         
  -6   0   4       4663.99       4458.85        54.64 o                         
  -5   0   4       2314.66       2444.82        29.51 o                         
  -4   0   4       8620.90       8331.62        45.11 o                         
  -3   0   4      11261.42      11584.84       100.98 o                         
  -2   0   4        274.85        237.24         6.52 o                         
  -1   0   4      23594.67      25087.73        93.89 o                         
   0   0   4       2730.08       2763.01        17.44 o                         
   1   0   4       6495.04       6636.76        61.68 o                         
   2   0   4       5539.99       5505.91        47.42 o                         
   3   0   4       7943.19       7895.63        30.51 o                         
   4   0   4       1629.30       1677.19        19.98 o                         
   5   0   4       2920.45       2903.57        80.87 o                         
   6   0   4       1025.47        964.11        14.87 o                         
   7   0   4        434.65        421.55        17.67 o                         
   8   0   4        592.42        570.89        21.25 o                         
  -9   1   4          2.95         11.58         9.24 o                         
  -8   1   4          9.91         18.89         8.90 o                         
  -7   1   4         36.85         14.28        10.87 o                         
  -6   1   4        143.37        152.06        15.59 o                         
  -5   1   4        423.01        366.21        22.14 o                         
  -4   1   4        724.22        687.16        16.12 o                         
  -3   1   4         11.37         24.77         6.02 o                         
  -2   1   4        757.53        798.15         7.65 o                         
  -1   1   4        496.27        493.63         8.29 o                         
   0   1   4        107.92        155.59         6.44 o                         
   1   1   4       2202.18       2249.05         9.27 o                         
   2   1   4         61.55         51.81         4.25 o                         
   3   1   4        178.26        163.96         5.48 o                         
   4   1   4          7.56          8.54         6.19 o                         
   5   1   4         13.24         23.37         8.23 o                         
   6   1   4        462.71        463.65         8.59 o                         
   7   1   4        373.60        386.66        12.56 o                         
   8   1   4         65.66         64.91        10.16 o                         
  -9   2   4         54.61         59.23        10.64 o                         
  -8   2   4       2997.56       3100.14        25.98 o                         
  -7   2   4        176.45        162.49        12.33 o                         
  -6   2   4       1823.65       1867.06        25.68 o                         
  -5   2   4       1615.93       1586.88        19.64 o                         
  -4   2   4       3546.02       3504.58        33.19 o                         
  -3   2   4       5466.85       5596.24        24.88 o                         
  -2   2   4       9095.47       8973.96        21.96 o                         
  -1   2   4      35120.80      35585.61        83.65 o                         
   0   2   4       8143.32       8083.87        29.57 o                         
   1   2   4       2965.53       2824.88        15.16 o                         
   2   2   4       8872.44       8994.64        23.19 o                         
   3   2   4       5342.61       5422.24        21.91 o                         
   4   2   4       1287.01       1224.91        16.64 o                         
   5   2   4       4809.62       4675.45        22.12 o                         
   6   2   4        382.93        382.55         7.70 o                         
   7   2   4       1008.34        997.21        12.80 o                         
   8   2   4        511.48        549.81        11.64 o                         
  -9   3   4        228.24        225.68        11.58 o                         
  -8   3   4         48.10         62.34         9.82 o                         
  -7   3   4        590.00        611.77        13.85 o                         
  -6   3   4         79.64         81.66        10.44 o                         
  -5   3   4       1044.33       1052.13        23.75 o                         
  -4   3   4        581.43        636.30        13.27 o                         
  -3   3   4       1354.71       1317.08        14.23 o                         
  -2   3   4       2875.45       2809.98        15.59 o                         
  -1   3   4       5505.09       5774.39        30.83 o                         
   0   3   4        490.67        561.42         7.96 o                         
   1   3   4       3857.15       3822.93        20.78 o                         
   2   3   4       1084.39       1046.58        12.81 o                         
   3   3   4       1902.25       1882.49        15.50 o                         
   4   3   4       1065.31        982.99        16.83 o                         
   5   3   4        271.28        268.94         7.63 o                         
   6   3   4       3287.59       3353.44        20.06 o                         
   7   3   4        670.32        672.32        10.10 o                         
   8   3   4        739.62        728.53        17.63 o                         
  -9   4   4         11.05         17.65        11.08 o                         
  -8   4   4       1463.48       1561.21        17.22 o                         
  -7   4   4        141.46        150.52        15.61 o                         
  -6   4   4        757.21        700.56        18.20 o                         
  -5   4   4        361.09        350.41        14.08 o                         
  -4   4   4       1398.50       1393.72        58.31 o                         
  -3   4   4       1575.18       1606.48        17.16 o                         
  -2   4   4      17619.84      17286.75       107.78 o                         
  -1   4   4       6142.12       6403.83        27.52 o                         
   0   4   4       4344.61       4552.01        53.94 o                         
   1   4   4       2199.79       2205.42        23.59 o                         
   2   4   4       2987.58       3130.82        20.95 o                         
   3   4   4       5289.54       5180.99        37.16 o                         
   4   4   4       1230.31       1216.92        18.49 o                         
   5   4   4       4626.80       4470.65        16.82 o                         
   6   4   4        175.31        187.83         7.36 o                         
   7   4   4        708.40        699.48         9.59 o                         
   8   4   4        543.99        542.44        11.83 o                         
  -9   5   4       1440.54       1487.00        19.33 o                         
  -8   5   4        173.72        175.26        14.65 o                         
  -7   5   4       3075.86       3010.60        27.04 o                         
  -6   5   4         59.10         59.35         9.07 o                         
  -5   5   4       1780.54       1768.71        26.63 o                         
  -4   5   4       1289.01       1270.65        36.39 o                         
  -3   5   4       2277.72       2275.53        41.01 o                         
  -2   5   4       6480.71       6639.99        67.49 o                         
  -1   5   4       9408.45       9492.55        75.76 o                         
   0   5   4       5966.94       5856.03        27.67 o                         
   1   5   4       2749.81       2646.40        18.64 o                         
   2   5   4       4326.84       4342.50        27.07 o                         
   3   5   4       4618.21       4550.96        32.39 o                         
   4   5   4       1598.98       1585.50        21.89 o                         
   5   5   4       1310.31       1280.25        11.29 o                         
   6   5   4       2431.96       2446.06        14.61 o                         
   7   5   4        114.95        114.20         7.41 o                         
   8   5   4        777.84        798.22        11.82 o                         
  -9   6   4         11.69          3.53        10.63 o                         
  -8   6   4        150.80        167.62        19.91 o                         
  -7   6   4         15.28         29.78        11.33 o                         
  -6   6   4          7.58         16.39         7.40 o                         
  -5   6   4         26.48         32.31        13.99 o                         
  -4   6   4        123.14        126.47        17.41 o                         
  -3   6   4       3430.27       3524.93        25.27 o                         
  -2   6   4       5411.21       5384.69        47.26 o                         
  -1   6   4        426.07        414.94        10.68 o                         
   0   6   4       2650.55       2566.51        27.84 o                         
   1   6   4        773.80        682.29        10.24 o                         
   2   6   4       3738.41       4041.50        23.28 o                         
   3   6   4       2557.92       2561.58        29.00 o                         
   4   6   4        625.83        616.47        16.25 o                         
   5   6   4        279.61        272.70         7.85 o                         
   6   6   4         16.10         27.56         6.03 o                         
   7   6   4         93.44        104.28         8.52 o                         
   8   6   4        282.92        261.70         8.60 o                         
  -9   7   4       2259.08       2286.63        30.67 o                         
  -8   7   4        536.54        562.67        16.89 o                         
  -7   7   4       1996.99       2041.32        23.61 o                         
  -6   7   4        886.80        870.60        14.03 o                         
  -5   7   4       3848.05       3705.66        42.25 o                         
  -4   7   4       3733.90       3748.24        30.59 o                         
  -3   7   4       2433.34       2380.96        31.53 o                         
  -2   7   4       2465.12       2357.46        27.19 o                         
  -1   7   4       3598.38       3543.63        19.83 o                         
   0   7   4       3523.97       3538.39        27.74 o                         
   1   7   4       3716.94       3645.44        33.02 o                         
   2   7   4       3156.17       3072.12        22.18 o                         
   3   7   4       1031.56       1017.85        18.94 o                         
   4   7   4       2667.50       2578.73        25.15 o                         
   5   7   4       1683.79       1676.41        13.48 o                         
   6   7   4       1753.09       1763.65        12.86 o                         
   7   7   4        870.28        888.65        10.18 o                         
   8   7   4        697.21        716.80        12.37 o                         
  -8   8   4         63.35         68.60        10.25 o                         
  -7   8   4         33.58         37.29         9.41 o                         
  -6   8   4        273.33        259.47         8.60 o                         
  -5   8   4        109.21        101.99         6.46 o                         
  -4   8   4         22.42         23.58        32.09 o                         
  -3   8   4          6.25          8.08        12.47 o                         
  -2   8   4          1.92         13.81        14.45 o                         
  -1   8   4        333.49        370.67        12.16 o                         
   0   8   4         78.89        104.89        25.83 o                         
   1   8   4        254.46        247.02         8.51 o                         
   2   8   4        853.79        882.78        13.80 o                         
   3   8   4        456.75        481.90        11.05 o                         
   4   8   4          0.95          3.08         5.34 o                         
   5   8   4         18.10         22.23         5.57 o                         
   6   8   4         33.35         35.85         5.92 o                         
   7   8   4         14.38         16.64         5.84 o                         
   8   8   4         56.81         62.54         9.33 o                         
  -9   9   4       2285.72       2240.46        29.37 o                         
  -8   9   4         34.16         28.38         9.67 o                         
  -7   9   4       1262.65       1287.33        14.57 o                         
  -6   9   4        304.16        301.69         9.51 o                         
  -5   9   4       2249.53       2124.84        14.91 o                         
  -4   9   4       6283.06       6012.32        85.13 o                         
  -3   9   4       2369.24       2480.01        22.84 o                         
  -2   9   4       4575.54       4454.71        75.09 o                         
  -1   9   4       4752.96       4574.30        31.75 o                         
   0   9   4       1011.23        891.24        15.87 o                         
   1   9   4       9435.32       9456.24        42.14 o                         
   2   9   4       2930.76       2987.24        26.75 o                         
   3   9   4        359.88        359.64        11.64 o                         
   4   9   4       3085.51       3041.36        14.15 o                         
   5   9   4       2082.16       2042.57        13.40 o                         
   6   9   4       1355.37       1377.14        13.04 o                         
   7   9   4        699.30        709.57         9.36 o                         
   8   9   4       1086.41       1050.75        16.17 o                         
  -8  10   4        208.27        213.91        10.44 o                         
  -7  10   4          0.49         -4.17        10.52 o                         
  -6  10   4        121.15        125.87         9.01 o                         
  -5  10   4        109.84        117.36         8.52 o                         
  -4  10   4         39.84         45.91        25.31 o                         
  -3  10   4        484.99        537.73        15.00 o                         
  -2  10   4        533.26        526.49        29.37 o                         
  -1  10   4        520.03        585.02        12.84 o                         
   0  10   4       2002.26       1984.27        21.78 o                         
   1  10   4          2.22         14.69        10.90 o                         
   2  10   4        204.65        211.41        11.37 o                         
   3  10   4        426.36        456.44        14.66 o                         
   4  10   4         27.95         30.75         5.01 o                         
   5  10   4        396.16        399.13         7.16 o                         
   6  10   4        396.05        393.38         8.48 o                         
   7  10   4        835.30        794.18        11.17 o                         
  -8  11   4         39.33         36.86         9.27 o                         
  -7  11   4       1213.81       1175.50        16.11 o                         
  -6  11   4          5.36         18.67        10.69 o                         
  -5  11   4       2692.92       2579.10        16.72 o                         
  -4  11   4       1827.63       1731.53        11.40 o                         
  -3  11   4       1856.74       1873.12        52.26 o                         
  -2  11   4       2226.61       2322.50        39.04 o                         
  -1  11   4       3971.16       3981.59        27.16 o                         
   0  11   4       3085.29       3091.06        26.17 o                         
   1  11   4       4390.64       4400.04        33.18 o                         
   2  11   4       1835.04       1820.94        22.14 o                         
   3  11   4        898.66        807.57        12.64 o                         
   4  11   4       2880.62       2819.59        21.65 o                         
   5  11   4       1494.18       1460.55        12.08 o                         
   6  11   4       1711.73       1715.92        12.16 o                         
   7  11   4        167.39        168.04         6.04 o                         
  -8  12   4        614.37        634.66        14.45 o                         
  -7  12   4        278.17        265.70         8.11 o                         
  -6  12   4       2299.84       2255.07        31.10 o                         
  -5  12   4        384.46        377.11         8.52 o                         
  -4  12   4       1439.73       1379.32        11.50 o                         
  -3  12   4       1539.45       1453.77        13.26 o                         
  -2  12   4       1477.81       1584.84        26.53 o                         
  -1  12   4        410.31        397.28        12.89 o                         
   0  12   4       2073.31       1981.63        25.24 o                         
   1  12   4       2477.85       2507.43        39.96 o                         
   2  12   4        996.76        969.11        10.21 o                         
   3  12   4       1470.30       1451.62        13.23 o                         
   4  12   4        389.04        413.98         7.84 o                         
   5  12   4       1229.42       1239.27        11.72 o                         
   6  12   4        244.24        232.25         8.14 o                         
   7  12   4       1061.89       1036.07        11.21 o                         
  -8  13   4          8.74         13.56        11.58 o                         
  -7  13   4        184.86        194.48         9.50 o                         
  -6  13   4         14.34         20.67        10.20 o                         
  -5  13   4        497.21        502.29        10.19 o                         
  -4  13   4        139.50        143.99         6.61 o                         
  -3  13   4        512.62        505.00         8.38 o                         
  -2  13   4       1067.97       1003.22        12.64 o                         
  -1  13   4       1310.76       1302.52        22.00 o                         
   0  13   4        982.61        923.88        29.74 o                         
   1  13   4       2839.06       2739.50        18.78 o                         
   2  13   4        106.74         97.56         7.00 o                         
   3  13   4        972.40        945.58        10.05 o                         
   4  13   4        340.40        355.35         6.90 o                         
   5  13   4        357.99        360.92         6.62 o                         
   6  13   4       1506.97       1518.76        16.70 o                         
   7  13   4        131.50        126.32         8.21 o                         
  -7  14   4        621.14        607.27         9.43 o                         
  -6  14   4       1800.49       1757.37        20.10 o                         
  -5  14   4        540.06        545.06         8.76 o                         
  -4  14   4       1054.35       1032.40        11.83 o                         
  -3  14   4       2184.12       2146.07        15.21 o                         
  -2  14   4       2931.55       2766.06        17.14 o                         
  -1  14   4       1466.56       1526.41        13.32 o                         
   0  14   4        596.30        550.48        10.09 o                         
   1  14   4       1067.06       1039.39        13.08 o                         
   2  14   4        577.23        547.21        11.82 o                         
   3  14   4       1371.16       1387.22        14.42 o                         
   4  14   4        770.16        763.74         8.76 o                         
   5  14   4       1553.20       1565.14        10.82 o                         
   6  14   4        329.15        326.53         6.91 o                         
  -7  15   4         36.21         47.59         5.95 o                         
  -6  15   4         26.35         26.81         6.70 o                         
  -5  15   4        508.29        513.42         8.90 o                         
  -4  15   4        245.95        233.23         8.25 o                         
  -3  15   4          7.96          7.83         6.41 o                         
  -2  15   4         47.70         49.51         7.43 o                         
  -1  15   4         90.75        101.86         7.05 o                         
   0  15   4         13.77         23.00         7.11 o                         
   1  15   4         97.67        107.90         6.57 o                         
   2  15   4        746.27        744.73        11.62 o                         
   3  15   4        326.96        301.37         8.35 o                         
   4  15   4          0.97          4.29         4.95 o                         
   5  15   4        268.06        269.10         6.46 o                         
   6  15   4        112.21        108.79         5.64 o                         
  -7  16   4        259.94        271.97        17.32 o                         
  -6  16   4       1781.01       1845.10        17.05 o                         
  -5  16   4        882.56        910.84        11.31 o                         
  -4  16   4        820.37        835.21        13.06 o                         
  -3  16   4       2189.41       2185.37        19.11 o                         
  -2  16   4       1116.58       1086.22        16.51 o                         
  -1  16   4       2169.19       2216.68        17.13 o                         
   0  16   4       1315.94       1314.99        14.08 o                         
   1  16   4        730.39        758.71        10.74 o                         
   2  16   4        723.53        695.67        10.57 o                         
   3  16   4        505.04        515.45        12.67 o                         
   4  16   4        685.41        674.99        10.39 o                         
   5  16   4       1207.83       1213.59        10.24 o                         
   6  16   4        459.35        488.29        10.16 o                         
  -6  17   4        140.89        147.87         8.14 o                         
  -5  17   4         44.42         44.94         6.13 o                         
  -4  17   4        121.53        111.86         9.08 o                         
  -3  17   4         48.91         44.36         8.07 o                         
  -2  17   4         29.20         22.55         7.79 o                         
  -1  17   4          1.81          6.36         8.09 o                         
   0  17   4         30.98         41.34         9.44 o                         
   1  17   4          8.22         17.62         6.82 o                         
   2  17   4        343.36        334.17         7.43 o                         
   3  17   4         20.02         22.08         5.57 o                         
   4  17   4         61.35         61.94         5.37 o                         
   5  17   4         15.35         21.98         4.59 o                         
  -6  18   4       1048.79       1075.14        13.52 o                         
  -5  18   4        663.52        680.65         8.06 o                         
  -4  18   4       1787.28       1717.96        15.24 o                         
  -3  18   4       1209.78       1252.96        13.33 o                         
  -2  18   4        663.11        681.25        12.03 o                         
  -1  18   4       1406.54       1419.32        24.44 o                         
   0  18   4       1847.53       1879.35        21.64 o                         
   1  18   4        729.54        746.05        13.31 o                         
   2  18   4       1240.11       1228.90        10.77 o                         
   3  18   4        938.89        977.97        11.41 o                         
   4  18   4        355.76        336.66         7.40 o                         
   5  18   4       1506.84       1458.09         9.32 o                         
  -5  19   4        254.51        251.28         6.77 o                         
  -4  19   4        117.79        133.48         7.85 o                         
  -3  19   4        288.42        279.92        11.68 o                         
  -2  19   4         91.62        107.60         8.17 o                         
  -1  19   4        379.67        404.24        15.63 o                         
   0  19   4         96.92        103.19        11.92 o                         
   1  19   4        173.45        179.13         9.54 o                         
   2  19   4        108.62        124.41         6.82 o                         
   3  19   4        185.38        183.85         7.53 o                         
   4  19   4        411.23        421.56         9.15 o                         
  -4  20   4        757.20        715.97         9.12 o                         
  -3  20   4        378.88        410.46         8.67 o                         
  -2  20   4       1094.78       1125.38        13.60 o                         
  -1  20   4        598.49        654.44        16.70 o                         
   0  20   4        677.43        717.44        16.98 o                         
   1  20   4        159.59        156.63        13.39 o                         
   2  20   4        602.32        585.60         9.60 o                         
   3  20   4        980.22        966.10         9.31 o                         
  -3  21   4        680.05        702.61        14.40 o                         
  -2  21   4        693.91        684.93        12.07 o                         
  -1  21   4        356.33        373.04        12.27 o                         
   0  21   4        386.42        392.40        12.03 o                         
   1  21   4        376.97        384.65        19.00 o                         
   2  21   4        588.78        572.14        15.46 o                         
  -2  22   4        127.79        128.32        13.56 o                         
  -1  22   4        119.47        127.93        12.74 o                         
   0  22   4         99.09        100.16        13.82 o                         
   1  22   4        148.03        170.82        13.00 o                         
  -9   1   5       1682.20       1659.59        17.72 o                         
  -8   1   5       1607.41       1651.78        27.07 o                         
  -7   1   5       2624.53       2707.19        26.13 o                         
  -6   1   5       1295.96       1290.78        17.17 o                         
  -5   1   5       4336.96       4278.83        69.10 o                         
  -4   1   5       3210.27       3198.24        33.08 o                         
  -3   1   5        881.73        871.76        19.75 o                         
  -2   1   5       4328.70       4548.65        17.69 o                         
  -1   1   5       9081.77       9436.16        31.93 o                         
   0   1   5       5115.25       5057.82        44.60 o                         
   1   1   5       4251.73       3975.11        16.94 o                         
   2   1   5       3995.37       3971.73        16.24 o                         
   3   1   5       2284.85       2131.08        13.38 o                         
   4   1   5       1669.25       1674.86        16.42 o                         
   5   1   5       3153.23       3131.59        14.66 o                         
   6   1   5        304.17        312.81         7.27 o                         
   7   1   5       1357.87       1376.02        14.02 o                         
   8   1   5         50.44         57.35         8.81 o                         
  -9   2   5        228.12        255.51        12.85 o                         
  -8   2   5        116.62        133.15        14.04 o                         
  -7   2   5          5.33         10.42        11.63 o                         
  -6   2   5         54.18         60.15         9.17 o                         
  -5   2   5        678.99        661.51        22.36 o                         
  -4   2   5        282.25        273.69        14.31 o                         
  -3   2   5        380.16        362.54        10.03 o                         
  -2   2   5       2020.83       1932.35        14.93 o                         
  -1   2   5       1462.06       1462.14        11.97 o                         
   0   2   5       1097.59       1010.43        10.88 o                         
   1   2   5       3169.63       3290.31        17.43 o                         
   2   2   5       2450.40       2445.22        20.58 o                         
   3   2   5        883.84        924.23        12.36 o                         
   4   2   5         39.99         40.34         7.30 o                         
   5   2   5        247.98        243.21         6.16 o                         
   6   2   5        844.28        855.74         9.72 o                         
   7   2   5         64.59         66.77         6.12 o                         
   8   2   5        874.16        885.71        17.47 o                         
  -9   3   5        259.42        264.00         9.82 o                         
  -8   3   5       2407.90       2453.22        29.27 o                         
  -7   3   5       1414.56       1429.10        20.48 o                         
  -6   3   5       1279.10       1280.59        16.35 o                         
  -5   3   5       2661.93       2684.34        39.84 o                         
  -4   3   5        577.83        601.49        17.79 o                         
  -3   3   5        690.01        653.55        16.17 o                         
  -2   3   5      11015.77      10996.59        36.91 o                         
  -1   3   5      17427.87      17701.35        40.88 o                         
   0   3   5       7563.07       7534.80        43.53 o                         
   1   3   5       4856.26       4853.94        53.85 o                         
   2   3   5       4755.19       4690.49        27.16 o                         
   3   3   5        436.22        390.78         9.68 o                         
   4   3   5       1064.47       1053.07        18.76 o                         
   5   3   5       3688.61       3627.10        15.38 o                         
   6   3   5         57.25         53.95         6.29 o                         
   7   3   5       2669.69       2725.30        16.42 o                         
   8   3   5         19.12          0.23        11.14 o                         
  -9   4   5        645.60        641.96        14.23 o                         
  -8   4   5        850.71        822.63        16.56 o                         
  -7   4   5       1851.63       1836.62        46.04 o                         
  -6   4   5       1042.27       1017.27        15.50 o                         
  -5   4   5       1309.44       1333.21        27.81 o                         
  -4   4   5        662.98        642.63        17.90 o                         
  -3   4   5       2711.55       2699.49        22.37 o                         
  -2   4   5       7406.31       7355.57        90.33 o                         
  -1   4   5       6378.93       6380.90        21.98 o                         
   0   4   5       3849.72       3830.63        28.71 o                         
   1   4   5       1244.00       1231.95        20.04 o                         
   2   4   5       5857.15       5847.25        42.98 o                         
   3   4   5        647.58        610.62        16.90 o                         
   4   4   5       1231.41       1177.49        21.57 o                         
   5   4   5         24.93         35.68         5.56 o                         
   6   4   5       2062.14       2059.26        12.96 o                         
   7   4   5         16.60         24.58         5.90 o                         
   8   4   5       1105.68       1111.27        12.66 o                         
  -9   5   5        190.86        213.33         9.93 o                         
  -8   5   5        523.89        529.26        24.14 o                         
  -7   5   5        343.54        338.51        11.32 o                         
  -6   5   5       1245.24       1180.17        12.89 o                         
  -5   5   5        137.77        150.43        18.40 o                         
  -4   5   5         21.59         50.31        13.46 o                         
  -3   5   5       1645.37       1609.04        23.18 o                         
  -2   5   5       6139.15       6248.58        73.45 o                         
  -1   5   5       3055.33       3152.91        18.62 o                         
   0   5   5       7037.70       6919.38        58.03 o                         
   1   5   5        634.95        604.05        17.82 o                         
   2   5   5       1442.68       1456.61        24.51 o                         
   3   5   5        415.37        383.73        13.04 o                         
   4   5   5        852.60        799.24        21.55 o                         
   5   5   5       2601.37       2581.04        14.55 o                         
   6   5   5         16.18         23.03         6.80 o                         
   7   5   5       1288.89       1312.69        11.28 o                         
   8   5   5         12.05         15.39         9.01 o                         
  -9   6   5       1489.32       1498.62        19.40 o                         
  -8   6   5       1879.80       1891.18        36.63 o                         
  -7   6   5       2232.00       2250.43        21.54 o                         
  -6   6   5       2225.22       2168.46        18.25 o                         
  -5   6   5       3803.81       3759.30        55.18 o                         
  -4   6   5       3387.69       3443.11        33.35 o                         
  -3   6   5       1538.24       1614.17        31.18 o                         
  -2   6   5       4951.72       4845.28        38.44 o                         
  -1   6   5       2477.06       2494.23        17.37 o                         
   0   6   5       8402.58       8393.82        32.63 o                         
   1   6   5        898.87        859.54        15.12 o                         
   2   6   5       5288.79       5156.23        36.61 o                         
   3   6   5        763.03        732.87        16.15 o                         
   4   6   5       1474.91       1476.45         9.75 o                         
   5   6   5        803.83        801.87         7.91 o                         
   6   6   5       2293.96       2301.76        17.36 o                         
   7   6   5         99.91        105.47         6.30 o                         
   8   6   5       1281.75       1255.70        14.67 o                         
  -9   7   5         42.80         37.62        16.37 o                         
  -8   7   5          1.85          3.02        10.29 o                         
  -7   7   5        157.48        153.63         9.85 o                         
  -6   7   5         57.94         55.27         8.52 o                         
  -5   7   5         48.08         46.18         7.07 o                         
  -4   7   5         73.74         92.39        13.05 o                         
  -3   7   5        252.50        211.24        28.51 o                         
  -2   7   5       1110.78       1076.65        20.15 o                         
  -1   7   5        303.20        324.24        12.53 o                         
   0   7   5        347.27        331.60        11.11 o                         
   1   7   5          7.48         18.78         9.22 o                         
   2   7   5       1361.02       1329.76        21.82 o                         
   3   7   5        361.06        388.92        18.09 o                         
   4   7   5        312.98        317.96         6.33 o                         
   5   7   5        234.51        242.70         5.57 o                         
   6   7   5         78.74         82.71         8.36 o                         
   7   7   5        130.52        137.05        10.24 o                         
   8   7   5          2.96          1.69        14.86 o                         
  -9   8   5       1704.27       1637.48        25.70 o                         
  -8   8   5       1557.86       1576.98        18.74 o                         
  -7   8   5       1388.73       1431.16        15.31 o                         
  -6   8   5       1272.46       1228.57        16.38 o                         
  -5   8   5       1993.04       1942.53        18.92 o                         
  -4   8   5       3575.15       3438.65        36.38 o                         
  -3   8   5       1479.48       1512.58        27.49 o                         
  -2   8   5       7532.72       7377.22        54.16 o                         
  -1   8   5        783.08        784.61        14.34 o                         
   0   8   5       4343.98       4125.31        28.85 o                         
   1   8   5       7432.91       7414.67        57.90 o                         
   2   8   5       1360.62       1360.64        21.39 o                         
   3   8   5        771.38        761.25        24.15 o                         
   4   8   5       1829.66       1790.42        10.96 o                         
   5   8   5        240.76        251.38         6.30 o                         
   6   8   5       2405.82       2433.37        14.93 o                         
   7   8   5        131.50        135.06         7.59 o                         
  -8   9   5        172.70        182.76        12.75 o                         
  -7   9   5        237.80        236.20        10.13 o                         
  -6   9   5         97.04        100.34         7.94 o                         
  -5   9   5        462.74        467.41        10.64 o                         
  -4   9   5          0.69          0.63         9.19 o                         
  -3   9   5        215.63        246.31        14.13 o                         
  -2   9   5        111.13        134.23        13.51 o                         
  -1   9   5        183.05        210.23         9.55 o                         
   0   9   5        999.20        986.03        24.73 o                         
   1   9   5          9.10         33.79        11.97 o                         
   2   9   5        159.67        177.83        19.00 o                         
   3   9   5         98.55         97.81         5.84 o                         
   4   9   5          3.22          8.73         5.29 o                         
   5   9   5        226.67        207.76         6.09 o                         
   6   9   5        155.89        163.36         7.72 o                         
   7   9   5        152.34        157.55         7.10 o                         
  -8  10   5       1201.87       1212.53        18.81 o                         
  -7  10   5       1477.43       1551.83        18.97 o                         
  -6  10   5        661.48        660.20         9.94 o                         
  -5  10   5       2060.92       2007.36        15.23 o                         
  -4  10   5       3133.40       2954.27        18.27 o                         
  -3  10   5       1394.56       1337.45        33.04 o                         
  -2  10   5       7459.73       7309.80        59.73 o                         
  -1  10   5       1022.17        942.51        19.57 o                         
   0  10   5       5696.96       5674.71        35.13 o                         
   1  10   5       4704.73       4592.14        33.49 o                         
   2  10   5       2189.65       2094.52        36.35 o                         
   3  10   5        114.17        113.41         5.93 o                         
   4  10   5       2692.51       2619.42        13.01 o                         
   5  10   5        371.53        372.29         6.56 o                         
   6  10   5       1665.21       1705.04        13.30 o                         
   7  10   5         49.44         53.05         5.01 o                         
  -8  11   5        151.58        142.41        11.67 o                         
  -7  11   5         46.29         60.64        10.34 o                         
  -6  11   5       1301.29       1297.41        17.41 o                         
  -5  11   5         67.40         80.13         6.45 o                         
  -4  11   5       1153.99       1115.52        11.85 o                         
  -3  11   5       1597.14       1539.86        14.98 o                         
  -2  11   5        171.71        178.40        17.34 o                         
  -1  11   5        519.85        557.18        24.39 o                         
   0  11   5        264.13        279.01        17.76 o                         
   1  11   5        702.14        758.87        24.74 o                         
   2  11   5        755.77        687.75         8.52 o                         
   3  11   5       1191.34       1132.56         9.50 o                         
   4  11   5         21.65         18.16         6.15 o                         
   5  11   5        730.57        736.52         8.00 o                         
   6  11   5         14.69         15.47         6.31 o                         
   7  11   5        820.27        788.52         9.88 o                         
  -8  12   5        511.10        483.14        13.90 o                         
  -7  12   5        292.34        297.90         9.81 o                         
  -6  12   5        620.05        624.36        12.47 o                         
  -5  12   5       1421.62       1408.51        14.30 o                         
  -4  12   5       1234.45       1258.06        11.11 o                         
  -3  12   5       2695.16       2650.95        16.96 o                         
  -2  12   5       1482.30       1404.89        14.98 o                         
  -1  12   5       2183.97       2115.36        37.82 o                         
   0  12   5       3484.91       3424.23        41.03 o                         
   1  12   5       2144.00       2021.18        17.03 o                         
   2  12   5       2038.67       1984.71        14.12 o                         
   3  12   5        127.81        138.56         6.90 o                         
   4  12   5        728.83        749.50         9.33 o                         
   5  12   5        167.52        171.28         5.77 o                         
   6  12   5       1398.20       1395.47        15.55 o                         
   7  12   5          2.06          0.35        10.47 o                         
  -7  13   5        537.24        541.59         9.79 o                         
  -6  13   5       2149.01       2172.54        27.70 o                         
  -5  13   5        376.10        387.40         9.78 o                         
  -4  13   5       1140.14       1087.87        14.49 o                         
  -3  13   5       2577.99       2577.70        16.76 o                         
  -2  13   5        581.97        559.30        12.47 o                         
  -1  13   5       2083.62       2086.70        16.50 o                         
   0  13   5        325.70        282.56        10.63 o                         
   1  13   5       3117.45       2998.83        16.44 o                         
   2  13   5        465.65        456.85         9.32 o                         
   3  13   5       1369.57       1342.69        12.42 o                         
   4  13   5        328.29        319.55         6.38 o                         
   5  13   5        668.68        672.96         7.81 o                         
   6  13   5         85.78         86.09         6.34 o                         
  -7  14   5         56.86         59.91         6.07 o                         
  -6  14   5        133.44        137.50        11.15 o                         
  -5  14   5         88.16         88.25         7.18 o                         
  -4  14   5         21.23         32.13         8.25 o                         
  -3  14   5        718.62        738.91        11.98 o                         
  -2  14   5        451.46        479.98        13.06 o                         
  -1  14   5        782.67        792.12        12.61 o                         
   0  14   5        808.49        796.05        15.50 o                         
   1  14   5        810.68        802.71        10.80 o                         
   2  14   5       1144.48       1129.27        12.26 o                         
   3  14   5        493.25        486.26         9.28 o                         
   4  14   5         29.54         40.36         5.08 o                         
   5  14   5         90.55         94.21         5.48 o                         
   6  14   5        432.31        416.65         8.28 o                         
  -7  15   5        968.45        988.55        13.62 o                         
  -6  15   5       1523.47       1522.46        18.80 o                         
  -5  15   5        466.17        474.90         9.98 o                         
  -4  15   5        714.24        736.39        12.47 o                         
  -3  15   5       1031.29       1029.22        16.23 o                         
  -2  15   5       1572.43       1547.60        15.14 o                         
  -1  15   5       2362.34       2322.49        19.11 o                         
   0  15   5        865.02        899.92        14.96 o                         
   1  15   5       1461.92       1416.33        14.66 o                         
   2  15   5        510.99        491.30         8.92 o                         
   3  15   5        749.92        743.37         9.38 o                         
   4  15   5        550.79        551.70         8.52 o                         
   5  15   5        865.54        877.86         7.79 o                         
   6  15   5        275.38        277.14         7.61 o                         
  -6  16   5          7.04         10.52         6.71 o                         
  -5  16   5        135.03        152.32         7.22 o                         
  -4  16   5        155.87        149.95         8.15 o                         
  -3  16   5          0.42          9.72         8.97 o                         
  -2  16   5        121.35        126.73         8.41 o                         
  -1  16   5         69.75         68.29         8.42 o                         
   0  16   5        123.93        119.03         8.08 o                         
   1  16   5         15.50         12.84         6.26 o                         
   2  16   5        218.10        212.98         7.17 o                         
   3  16   5          4.56          8.13         5.57 o                         
   4  16   5          0.56          5.77         5.11 o                         
   5  16   5          4.42          4.60         4.68 o                         
  -6  17   5        898.81        879.22        11.43 o                         
  -5  17   5        863.48        901.36        11.67 o                         
  -4  17   5       1044.71       1064.01        13.23 o                         
  -3  17   5        880.93        916.11        17.18 o                         
  -2  17   5        524.26        545.52        11.73 o                         
  -1  17   5       1913.96       1933.62        15.89 o                         
   0  17   5        648.95        648.27        15.21 o                         
   1  17   5       1996.77       1964.98        16.90 o                         
   2  17   5        651.34        639.55         9.79 o                         
   3  17   5        809.19        821.77         9.85 o                         
   4  17   5        436.23        428.86         7.92 o                         
   5  17   5        837.77        818.86        10.56 o                         
  -5  18   5         83.24         74.53         6.98 o                         
  -4  18   5          6.53         -4.65         7.64 o                         
  -3  18   5        126.71        125.44         8.06 o                         
  -2  18   5          3.57         13.09         8.67 o                         
  -1  18   5        178.92        214.13        14.49 o                         
   0  18   5        335.90        332.71        12.57 o                         
   1  18   5         16.88         24.00         7.32 o                         
   2  18   5         17.18         20.36         5.40 o                         
   3  18   5         39.57         35.84         6.49 o                         
   4  18   5        283.11        274.50         9.30 o                         
  -5  19   5        454.57        458.65        10.02 o                         
  -4  19   5       1032.31       1025.40        10.04 o                         
  -3  19   5       1100.44       1111.88        13.99 o                         
  -2  19   5        555.40        566.70        12.01 o                         
  -1  19   5       1430.85       1478.11        27.97 o                         
   0  19   5        898.75        908.68        19.93 o                         
   1  19   5        660.47        621.58        26.22 o                         
   2  19   5        435.78        438.10         9.15 o                         
   3  19   5        699.57        686.42         9.35 o                         
  -4  20   5        181.36        194.32         8.91 o                         
  -3  20   5         92.14         82.41         6.97 o                         
  -2  20   5        520.81        535.38        11.98 o                         
  -1  20   5         51.86         39.63         8.71 o                         
   0  20   5        619.65        587.76        14.77 o                         
   1  20   5        107.33         95.28        15.72 o                         
   2  20   5        830.65        826.11        47.53 o                         
   3  20   5         97.57         97.70        14.68 o                         
  -3  21   5        125.10        139.05        10.18 o                         
  -2  21   5        374.17        365.69        16.84 o                         
  -1  21   5        912.43        959.52        15.82 o                         
   1  21   5        290.20        268.51        16.54 o                         
  -9   0   6       1745.91       1748.75        21.17 o                         
  -8   0   6        834.83        894.26        29.54 o                         
  -7   0   6       2963.06       3002.24        32.96 o                         
  -6   0   6       2942.71       2900.90        21.60 o                         
  -5   0   6      11709.62      11373.23        60.42 o                         
  -4   0   6       3344.25       3341.03        39.84 o                         
  -3   0   6       3751.02       3574.18        31.45 o                         
  -2   0   6        214.72        189.87        11.81 o                         
  -1   0   6        540.56        489.02        21.51 o                         
   0   0   6       3752.74       3820.05        59.00 o                         
   1   0   6       2241.71       2137.45        37.01 o                         
   2   0   6        656.82        654.95        18.91 o                         
   3   0   6       3938.77       3679.27        38.54 o                         
   4   0   6        196.23        203.94         7.20 o                         
   5   0   6       6090.72       6015.83        23.96 o                         
   6   0   6        216.64        222.07         9.70 o                         
   7   0   6       1668.48       1608.28        17.30 o                         
   8   0   6          4.06         25.31        13.82 o                         
  -9   1   6        125.73        121.20         9.16 o                         
  -8   1   6         17.80         34.67         9.99 o                         
  -7   1   6         54.70         64.33         9.44 o                         
  -6   1   6        134.59        127.25         6.80 o                         
  -5   1   6        829.97        845.71        30.15 o                         
  -4   1   6        206.56        200.61        11.65 o                         
  -3   1   6         35.57         51.57         6.84 o                         
  -2   1   6          8.67          2.92         5.45 o                         
  -1   1   6         92.99        103.75         9.65 o                         
   0   1   6          7.48         13.68         7.18 o                         
   1   1   6         99.07        111.89         6.94 o                         
   2   1   6       1936.86       1916.96        15.84 o                         
   3   1   6        593.67        600.35        11.40 o                         
   4   1   6        229.82        218.78         5.00 o                         
   5   1   6          2.54          0.63         5.86 o                         
   6   1   6         41.40         42.67         5.28 o                         
   7   1   6          5.19          7.38         4.89 o                         
   8   1   6        192.58        178.39         9.19 o                         
  -9   2   6       1149.34       1141.22        17.63 o                         
  -8   2   6       2272.10       2309.49        19.66 o                         
  -7   2   6       3176.72       3195.24        24.45 o                         
  -6   2   6       2672.63       2676.43        15.52 o                         
  -5   2   6       8636.59       8517.39        60.32 o                         
  -4   2   6       1211.18       1214.19        24.86 o                         
  -3   2   6       1544.98       1516.54        18.78 o                         
  -2   2   6        675.15        641.23        13.16 o                         
  -1   2   6       3465.28       3289.31        22.10 o                         
   0   2   6        159.19        164.62         6.87 o                         
   1   2   6       7530.81       7417.09        46.08 o                         
   2   2   6        359.20        368.04        10.88 o                         
   3   2   6       3440.09       3214.95        27.61 o                         
   4   2   6        489.73        493.82         6.98 o                         
   5   2   6       3596.06       3559.51        15.32 o                         
   6   2   6          4.72          8.29         5.66 o                         
   7   2   6       1861.75       1873.73        12.60 o                         
   8   2   6         22.20         23.71        10.01 o                         
  -9   3   6        340.41        335.64        12.76 o                         
  -8   3   6        293.52        283.19        12.43 o                         
  -7   3   6        808.27        767.97        17.57 o                         
  -6   3   6        395.50        382.41        10.82 o                         
  -5   3   6       1153.13       1143.92        27.71 o                         
  -4   3   6        571.50        519.53        19.72 o                         
  -3   3   6       1173.98       1085.32        19.69 o                         
  -2   3   6       3674.72       3623.05        24.51 o                         
  -1   3   6       1472.23       1482.96        17.22 o                         
   0   3   6        300.45        269.07         7.53 o                         
   1   3   6       1544.53       1524.15        21.29 o                         
   2   3   6       4430.44       4278.66        39.86 o                         
   3   3   6       1050.58       1011.87        15.39 o                         
   4   3   6       1257.72       1229.28        10.99 o                         
   5   3   6        211.40        195.31         5.80 o                         
   6   3   6        779.69        796.95         9.88 o                         
   7   3   6         17.38         18.85         6.44 o                         
   8   3   6        837.57        846.55        17.19 o                         
  -9   4   6        412.97        371.17        13.36 o                         
  -8   4   6       1023.27       1078.84        16.46 o                         
  -7   4   6       2196.97       2245.20        21.59 o                         
  -6   4   6       3304.47       3146.36        20.06 o                         
  -5   4   6       5800.77       5565.29        36.72 o                         
  -4   4   6        468.91        442.84        32.11 o                         
  -3   4   6       1515.65       1504.85        28.95 o                         
  -2   4   6       1778.54       1682.55        19.56 o                         
  -1   4   6       4060.35       3990.67        48.92 o                         
   0   4   6       1037.92       1039.85        15.21 o                         
   1   4   6       8929.17       8959.04        37.97 o                         
   2   4   6          1.75          9.68         7.95 o                         
   3   4   6        722.58        662.78        13.73 o                         
   4   4   6        264.21        266.09         6.67 o                         
   5   4   6       1865.32       1806.08        10.83 o                         
   6   4   6        236.63        232.37         7.02 o                         
   7   4   6       2137.86       2163.22        15.00 o                         
   8   4   6         21.29         23.24        10.58 o                         
  -9   5   6        527.32        500.59        14.02 o                         
  -8   5   6       1328.85       1359.00        22.83 o                         
  -7   5   6       1766.05       1792.04        17.70 o                         
  -6   5   6       4061.65       4022.54        22.28 o                         
  -5   5   6       1649.13       1564.92        13.76 o                         
  -4   5   6       2369.04       2430.41        30.47 o                         
  -3   5   6        922.91        908.21        27.42 o                         
  -2   5   6       3568.45       3391.54        31.50 o                         
  -1   5   6       1696.74       1652.44        16.23 o                         
   0   5   6       3420.98       3420.29        22.53 o                         
   1   5   6        115.74        136.28         9.28 o                         
   2   5   6       4610.06       4365.09        25.07 o                         
   3   5   6         88.50         99.28        11.49 o                         
   4   5   6       2360.20       2354.69        13.22 o                         
   5   5   6         51.67         56.05         5.84 o                         
   6   5   6       2302.78       2309.36        20.72 o                         
   7   5   6         50.93         53.92         6.17 o                         
  -9   6   6         91.29         93.16        14.73 o                         
  -8   6   6        104.31        100.27        10.29 o                         
  -7   6   6        582.44        560.84        13.92 o                         
  -6   6   6       2273.05       2201.75        21.22 o                         
  -5   6   6        105.08        105.54         7.28 o                         
  -4   6   6        424.42        463.86        25.85 o                         
  -3   6   6        407.52        377.19        24.22 o                         
  -2   6   6        440.63        505.48        16.23 o                         
  -1   6   6        810.28        839.04        13.12 o                         
   0   6   6       1381.57       1423.82        18.79 o                         
   1   6   6       1673.64       1605.97        23.11 o                         
   2   6   6        147.61        150.85        14.83 o                         
   3   6   6        614.22        592.14        24.06 o                         
   4   6   6         41.84         52.20         4.48 o                         
   5   6   6        857.27        819.69         9.10 o                         
   6   6   6         55.08         59.35         8.82 o                         
   7   6   6        921.59        940.50        11.82 o                         
  -8   7   6       2120.95       2114.41        20.69 o                         
  -7   7   6        744.25        706.43        10.73 o                         
  -6   7   6       3419.42       3241.80        28.03 o                         
  -5   7   6       3074.82       3038.96        21.74 o                         
  -4   7   6       2804.69       2838.70        44.01 o                         
  -3   7   6       3034.59       2928.73        32.58 o                         
  -2   7   6       1246.94       1255.10        19.04 o                         
  -1   7   6        572.22        570.81        14.80 o                         
   0   7   6       3948.70       3905.19        32.01 o                         
   1   7   6       1225.62       1196.69        24.23 o                         
   2   7   6       5427.69       5176.36        68.02 o                         
   3   7   6        708.69        699.89         7.07 o                         
   4   7   6       2309.18       2278.99        11.19 o                         
   5   7   6        346.42        343.61         7.51 o                         
   6   7   6       1694.35       1743.30        17.83 o                         
   7   7   6         49.25         51.87         8.45 o                         
  -8   8   6          0.02          4.36         9.20 o                         
  -7   8   6        155.32        169.11         9.18 o                         
  -6   8   6         15.67          2.44         8.63 o                         
  -5   8   6        223.77        220.49         8.17 o                         
  -4   8   6         21.62         21.01         6.28 o                         
  -3   8   6         82.20         94.91        16.60 o                         
  -2   8   6        259.41        253.00        15.77 o                         
  -1   8   6        623.38        665.91        24.13 o                         
   0   8   6         24.30         21.22        12.76 o                         
   1   8   6        283.76        292.43        13.33 o                         
   2   8   6          3.08         10.68        11.94 o                         
   3   8   6         43.14         52.90         5.95 o                         
   4   8   6         22.64         31.11         5.47 o                         
   5   8   6          1.83          6.91         5.04 o                         
   6   8   6         50.48         47.43         7.38 o                         
   7   8   6         13.38         20.55         5.95 o                         
  -8   9   6       2051.69       2115.63        19.38 o                         
  -7   9   6       1095.30       1076.59        13.04 o                         
  -6   9   6       1992.38       1967.55        20.80 o                         
  -5   9   6       2109.61       2123.02        15.43 o                         
  -4   9   6        688.82        641.25         9.30 o                         
  -3   9   6       2782.19       2848.59        92.38 o                         
  -2   9   6       2256.63       2286.86        27.84 o                         
  -1   9   6         72.80         85.71        15.75 o                         
   0   9   6       3579.72       3514.18        30.05 o                         
   1   9   6       3615.12       3489.81        43.33 o                         
   2   9   6       3833.61       3596.81        21.53 o                         
   3   9   6        693.46        692.19        10.56 o                         
   4   9   6       3071.86       2875.30        17.34 o                         
   5   9   6         68.94         77.20         5.18 o                         
   6   9   6       1033.81       1032.88        11.80 o                         
   7   9   6         85.34         87.14         6.89 o                         
  -8  10   6         31.24         34.45         8.67 o                         
  -7  10   6         38.47         37.26         7.20 o                         
  -6  10   6         59.74         64.27         8.84 o                         
  -5  10   6        346.05        356.55         7.99 o                         
  -4  10   6       1124.72       1122.71        11.27 o                         
  -3  10   6        362.29        328.86         7.15 o                         
  -2  10   6        391.40        385.67        18.82 o                         
  -1  10   6       2420.47       2358.99        54.46 o                         
   0  10   6        189.11        182.38        13.35 o                         
   1  10   6        756.69        790.33        22.65 o                         
   2  10   6        910.33        840.76        10.74 o                         
   3  10   6        680.93        682.86        11.20 o                         
   4  10   6         74.26         83.51         6.23 o                         
   5  10   6         84.75         92.82         5.17 o                         
   6  10   6         16.76         18.45         5.36 o                         
   7  10   6        235.31        239.90        12.63 o                         
  -8  11   6        975.97        978.18        23.54 o                         
  -7  11   6        832.36        837.43        12.83 o                         
  -6  11   6       1854.46       1846.07        22.04 o                         
  -5  11   6       1254.20       1222.33        11.19 o                         
  -4  11   6       3120.04       3030.94        16.42 o                         
  -3  11   6       1207.02       1195.09        13.64 o                         
  -2  11   6       1664.12       1566.79        14.41 o                         
  -1  11   6        761.95        691.05        12.76 o                         
   0  11   6       2429.75       2351.79        18.99 o                         
   1  11   6       1421.03       1305.54        11.57 o                         
   2  11   6       1742.47       1679.25        13.13 o                         
   3  11   6          9.89         18.17         7.03 o                         
   4  11   6       1993.02       1926.12        15.00 o                         
   5  11   6          5.57          8.91         4.79 o                         
   6  11   6       1330.52       1345.46        12.41 o                         
  -7  12   6        656.35        668.93        11.38 o                         
  -6  12   6        595.55        597.41        14.59 o                         
  -5  12   6        478.91        488.71         9.80 o                         
  -4  12   6        870.55        826.37        11.87 o                         
  -3  12   6       1584.33       1561.67        13.01 o                         
  -2  12   6        452.78        460.52        10.79 o                         
  -1  12   6       1389.54       1415.44        14.98 o                         
   0  12   6         45.31         48.22         6.25 o                         
   1  12   6       3126.29       2986.62        15.61 o                         
   2  12   6          8.36         16.61         5.61 o                         
   3  12   6       1956.95       1914.69        14.14 o                         
   4  12   6         76.87         75.21         5.78 o                         
   5  12   6        215.05        235.72         6.24 o                         
   6  12   6          1.09         -0.77         6.70 o                         
  -7  13   6        850.80        868.60        10.61 o                         
  -6  13   6        543.00        534.00        10.65 o                         
  -5  13   6        356.44        339.05        10.30 o                         
  -4  13   6        772.54        783.48        12.69 o                         
  -3  13   6        891.03        864.44        14.70 o                         
  -2  13   6        794.64        822.81        11.73 o                         
  -1  13   6        712.04        720.24        13.80 o                         
   0  13   6        829.16        783.31        12.29 o                         
   1  13   6        706.18        678.78        10.36 o                         
   2  13   6       2339.96       2354.48        15.55 o                         
   3  13   6        165.92        156.81         6.73 o                         
   4  13   6        963.93        962.64         8.94 o                         
   5  13   6          6.77         12.90         4.53 o                         
   6  13   6        570.83        559.64        11.84 o                         
  -7  14   6       1714.34       1745.61        14.80 o                         
  -6  14   6       1034.18       1017.62        10.69 o                         
  -5  14   6       1211.26       1217.66        12.71 o                         
  -4  14   6        486.13        504.05        10.13 o                         
  -3  14   6       1269.10       1273.68        14.69 o                         
  -2  14   6        596.64        573.43        11.92 o                         
  -1  14   6       2110.41       2020.26        16.70 o                         
   0  14   6        206.54        214.31         8.73 o                         
   1  14   6       3365.01       3208.90        19.66 o                         
   2  14   6         26.47         33.84         6.89 o                         
   3  14   6       1899.12       1907.14        17.68 o                         
   4  14   6        202.86        192.89         6.09 o                         
   5  14   6        748.79        771.59         7.87 o                         
  -6  15   6        251.75        263.85         8.97 o                         
  -5  15   6        279.43        288.62         9.26 o                         
  -4  15   6         48.66         45.43         6.42 o                         
  -3  15   6        324.27        309.23         9.64 o                         
  -2  15   6        183.01        196.10         9.15 o                         
  -1  15   6         39.65         52.46         8.66 o                         
   0  15   6        125.86        108.86         9.10 o                         
   1  15   6         51.27         53.77         7.17 o                         
   2  15   6        417.53        403.72         8.94 o                         
   3  15   6         54.55         49.41         6.51 o                         
   4  15   6        312.55        305.94         7.12 o                         
   5  15   6          9.17         15.74         4.81 o                         
  -6  16   6        645.33        661.79        15.32 o                         
  -5  16   6       1132.81       1192.52        12.51 o                         
  -4  16   6        641.44        642.02        10.34 o                         
  -3  16   6       1135.10       1183.85        12.54 o                         
  -2  16   6        649.96        668.84        11.14 o                         
  -1  16   6       2068.37       2073.88        20.26 o                         
   0  16   6        262.68        276.52         8.35 o                         
   1  16   6       1977.72       1959.72        19.29 o                         
   2  16   6        314.29        292.45         8.21 o                         
   3  16   6       2050.91       1998.14        14.37 o                         
   4  16   6        155.44        150.50         7.18 o                         
   5  16   6       1153.77       1137.47         9.54 o                         
  -5  17   6         10.84         11.01         5.83 o                         
  -4  17   6          0.33         -2.34         7.07 o                         
  -3  17   6        109.00        101.09         7.94 o                         
  -2  17   6          1.05         16.74         7.83 o                         
  -1  17   6         37.90         49.00         8.97 o                         
   0  17   6        501.91        499.62        11.95 o                         
   1  17   6          1.40          7.98         8.24 o                         
   2  17   6         20.38         26.49         5.15 o                         
   3  17   6         31.61         33.88         5.82 o                         
   4  17   6         91.81         88.35         6.30 o                         
  -5  18   6        883.94        902.79        12.31 o                         
  -4  18   6        697.33        684.12        11.10 o                         
  -3  18   6       1326.40       1384.83        13.34 o                         
  -2  18   6        245.31        253.43        10.11 o                         
  -1  18   6       1275.39       1323.43        24.29 o                         
   0  18   6        359.38        345.26        14.01 o                         
   1  18   6       1660.77       1626.42        31.31 o                         
   2  18   6        160.74        140.95         6.35 o                         
   3  18   6       1179.36       1145.38         8.88 o                         
  -4  19   6        219.10        223.48         9.34 o                         
  -3  19   6         55.81         53.61         5.85 o                         
  -2  19   6        160.14        166.30         8.43 o                         
  -1  19   6         49.29         38.61        14.43 o                         
   0  19   6        553.93        567.52        12.19 o                         
   1  19   6         20.74         -5.40        16.84 o                         
   2  19   6        361.74        345.21        16.63 o                         
   3  19   6         36.32         35.93        14.12 o                         
  -3  20   6        298.32        301.61        12.40 o                         
  -2  20   6        148.84        148.75        14.34 o                         
  -1  20   6       1470.15       1506.75        19.18 o                         
   0  20   6        206.60        185.12        10.05 o                         
   1  20   6       1274.51       1280.94        24.14 o                         
   2  20   6         73.33         80.64        12.05 o                         
  -9   1   7       1885.81       1854.08        31.74 o                         
  -8   1   7        315.47        331.76        12.16 o                         
  -7   1   7        886.37        906.40        13.05 o                         
  -6   1   7       1995.55       2015.62        13.27 o                         
  -5   1   7       4583.11       4534.92        20.84 o                         
  -4   1   7       4888.62       4619.75        49.28 o                         
  -3   1   7       5059.57       4961.11        52.30 o                         
  -2   1   7        326.31        341.01        20.11 o                         
  -1   1   7       3385.14       3226.14        30.93 o                         
   0   1   7        109.31        147.15        11.16 o                         
   1   1   7       5234.90       5087.11        35.32 o                         
   2   1   7         15.34         21.44         8.59 o                         
   3   1   7       4067.75       3761.59        20.99 o                         
   4   1   7        157.60        157.64         6.02 o                         
   5   1   7       6441.11       6443.65        18.50 o                         
   6   1   7        265.63        271.93         7.52 o                         
   7   1   7       2488.89       2572.93        13.54 o                         
  -9   2   7        235.02        240.64        12.66 o                         
  -8   2   7        375.69        377.64        12.68 o                         
  -7   2   7        315.63        312.73         9.24 o                         
  -6   2   7         20.68         19.68         5.11 o                         
  -5   2   7       1701.65       1674.41        15.04 o                         
  -4   2   7        936.04        909.52        25.17 o                         
  -3   2   7        488.09        439.41        15.79 o                         
  -2   2   7       4207.69       3976.51        43.50 o                         
  -1   2   7        414.76        439.04        17.42 o                         
   0   2   7        356.24        301.39         9.69 o                         
   1   2   7        219.46        224.88        10.36 o                         
   2   2   7       2231.99       2116.04        23.02 o                         
   3   2   7         20.37         20.58         5.85 o                         
   4   2   7       1165.80       1133.38         9.17 o                         
   5   2   7         10.54         12.09         5.94 o                         
   6   2   7        318.42        330.92         7.96 o                         
   7   2   7         20.00         19.80         5.75 o                         
  -9   3   7        926.72        866.43        13.44 o                         
  -8   3   7        848.76        868.38        13.94 o                         
  -7   3   7       1016.90       1026.71        13.96 o                         
  -6   3   7       1356.87       1328.77        12.03 o                         
  -5   3   7       3625.92       3510.88        17.85 o                         
  -4   3   7        854.78        833.50        23.99 o                         
  -3   3   7       3093.78       3078.68        52.13 o                         
  -2   3   7        692.89        669.57        19.99 o                         
  -1   3   7       1367.00       1310.33        38.33 o                         
   0   3   7         98.59         98.25        11.44 o                         
   1   3   7       4071.59       3945.89        35.78 o                         
   2   3   7        420.71        450.12        12.95 o                         
   3   3   7       3333.89       3090.30        14.37 o                         
   4   3   7        268.96        266.54         6.12 o                         
   5   3   7       2792.24       2806.51        13.61 o                         
   6   3   7         34.54         34.67         5.73 o                         
   7   3   7       1346.56       1365.35        11.39 o                         
  -9   4   7        302.39        291.32        18.36 o                         
  -8   4   7        868.50        901.43        15.56 o                         
  -7   4   7        594.09        590.99        10.17 o                         
  -6   4   7       1978.09       1966.96        16.41 o                         
  -5   4   7        467.87        462.75        11.46 o                         
  -4   4   7        714.22        685.11        22.89 o                         
  -3   4   7        348.57        335.94        14.03 o                         
  -2   4   7       6513.07       6419.40        33.35 o                         
  -1   4   7         46.58         36.79        14.49 o                         
   0   4   7       2552.41       2447.61        21.60 o                         
   1   4   7         68.58         63.10        10.50 o                         
   2   4   7       2774.11       2689.26        23.48 o                         
   3   4   7         85.79         80.25         5.44 o                         
   4   4   7       1242.02       1210.18         9.72 o                         
   5   4   7        133.03        138.21         5.59 o                         
   6   4   7       1061.08       1076.81        11.07 o                         
   7   4   7          2.12         -2.64         7.94 o                         
  -9   5   7        204.51        196.35        18.85 o                         
  -8   5   7        150.22        143.72        10.38 o                         
  -7   5   7        273.10        279.04         7.72 o                         
  -6   5   7       2505.28       2517.48        18.30 o                         
  -5   5   7       2549.90       2431.35        15.98 o                         
  -4   5   7        575.48        554.05        13.43 o                         
  -3   5   7       2227.03       2267.88        32.52 o                         
  -2   5   7        149.26        146.22        13.56 o                         
  -1   5   7        820.22        847.89        21.15 o                         
   0   5   7         83.66         63.29        16.28 o                         
   1   5   7       4062.77       3934.99        33.11 o                         
   2   5   7        246.48        240.46        12.11 o                         
   3   5   7       1441.08       1361.25         9.78 o                         
   4   5   7        149.93        137.73         6.34 o                         
   5   5   7       1212.78       1193.72        10.06 o                         
   6   5   7         66.68         63.59         5.85 o                         
   7   5   7       1036.21       1033.07        13.19 o                         
  -8   6   7       1195.54       1210.92        14.29 o                         
  -7   6   7        374.43        403.43         9.06 o                         
  -6   6   7       4415.86       4262.22        22.80 o                         
  -5   6   7        425.04        411.65        10.80 o                         
  -4   6   7       4726.80       4467.63        19.60 o                         
  -3   6   7        375.83        362.78        15.06 o                         
  -2   6   7       1583.38       1608.56        31.63 o                         
  -1   6   7        151.80        150.15        11.79 o                         
   0   6   7       2401.47       2256.37        31.86 o                         
   1   6   7        600.14        608.46        19.03 o                         
   2   6   7       3483.97       3343.58        16.04 o                         
   3   6   7          0.28          7.97         4.84 o                         
   4   6   7       3552.70       3528.28        16.20 o                         
   5   6   7         27.03         17.63         5.10 o                         
   6   6   7       1949.93       1962.13        16.54 o                         
   7   6   7          1.38          7.59         5.93 o                         
  -8   7   7         25.28         28.51         6.91 o                         
  -7   7   7         84.51         88.00         7.25 o                         
  -6   7   7       1078.36       1077.15        13.42 o                         
  -5   7   7          1.62         12.27         6.46 o                         
  -4   7   7       1194.37       1141.45         9.84 o                         
  -3   7   7        767.91        763.76        20.87 o                         
  -2   7   7          1.59         16.24        12.14 o                         
  -1   7   7        110.84        119.72        14.55 o                         
   0   7   7         27.99         28.86        17.81 o                         
   1   7   7        369.89        345.45        13.86 o                         
   2   7   7         33.12         31.98         4.49 o                         
   3   7   7        949.92        945.13         9.95 o                         
   4   7   7         37.87         38.13         6.35 o                         
   5   7   7        167.22        166.71         6.22 o                         
   6   7   7         17.02         17.35         5.99 o                         
   7   7   7        288.39        279.77         9.38 o                         
  -8   8   7       1429.69       1421.26        14.19 o                         
  -7   8   7        325.16        327.78         9.53 o                         
  -6   8   7       2925.81       2817.87        17.30 o                         
  -5   8   7        842.75        856.79        10.29 o                         
  -4   8   7       4461.45       4302.88        20.24 o                         
  -3   8   7       3430.40       3293.26        17.32 o                         
  -2   8   7       2704.01       2587.45        33.11 o                         
  -1   8   7          9.02         17.23        15.93 o                         
   0   8   7       1606.97       1581.18        27.27 o                         
   1   8   7         55.20         57.70         8.83 o                         
   2   8   7       6276.65       6088.74        22.15 o                         
   3   8   7         89.63         93.48         7.38 o                         
   4   8   7       7101.01       7024.60        29.16 o                         
   5   8   7         55.51         56.34         5.78 o                         
   6   8   7       1294.49       1372.66        13.76 o                         
   7   8   7          0.24          1.99        14.08 o                         
  -8   9   7         98.97        103.26         9.50 o                         
  -7   9   7        118.83        124.90         6.98 o                         
  -6   9   7          1.04          0.08         7.64 o                         
  -5   9   7         28.12         30.20         6.86 o                         
  -4   9   7        184.31        195.13         6.65 o                         
  -3   9   7         22.76         27.22         5.65 o                         
  -2   9   7         40.29         48.37         6.10 o                         
  -1   9   7        502.75        501.88        14.20 o                         
   0   9   7        120.02        117.00        17.75 o                         
   1   9   7       1214.86       1138.61        11.20 o                         
   2   9   7        383.55        402.56         8.27 o                         
   3   9   7        349.38        346.34        11.86 o                         
   4   9   7         73.68         78.12         7.92 o                         
   5   9   7          7.84         12.90         5.20 o                         
   6   9   7        112.72        116.61         5.52 o                         
  -8  10   7       1233.15       1236.30        17.11 o                         
  -7  10   7        460.61        450.33         9.31 o                         
  -6  10   7       2169.65       2165.45        15.99 o                         
  -5  10   7        711.50        701.75         9.16 o                         
  -4  10   7       2603.56       2545.23        17.93 o                         
  -3  10   7       1614.74       1600.99        15.10 o                         
  -2  10   7       2759.90       2581.84        15.40 o                         
  -1  10   7        385.73        369.52         8.66 o                         
   0  10   7       2378.90       2278.34        20.21 o                         
   1  10   7        169.85        172.17         7.03 o                         
   2  10   7       2265.63       2236.08        15.29 o                         
   3  10   7         22.93         19.70         8.66 o                         
   4  10   7       4144.89       4047.09        23.49 o                         
   5  10   7         35.37         33.65         5.73 o                         
   6  10   7       1316.13       1333.09        10.60 o                         
  -7  11   7        612.68        629.26        11.07 o                         
  -6  11   7          8.73          8.06         7.47 o                         
  -5  11   7        424.46        426.91         7.43 o                         
  -4  11   7        310.26        284.32        10.91 o                         
  -3  11   7       1478.76       1424.46        15.67 o                         
  -2  11   7        564.58        525.75         9.43 o                         
  -1  11   7        818.90        797.03        14.04 o                         
   0  11   7         76.79         76.20         8.25 o                         
   1  11   7        999.69        939.22        12.10 o                         
   2  11   7        309.97        299.31         7.07 o                         
   3  11   7       2630.42       2601.37        16.43 o                         
   4  11   7          3.31         10.98         6.82 o                         
   5  11   7        228.41        230.71         6.12 o                         
   6  11   7         96.74        103.01         7.40 o                         
  -7  12   7        750.21        769.46        13.59 o                         
  -6  12   7        745.75        732.92        10.96 o                         
  -5  12   7        310.25        311.45         8.59 o                         
  -4  12   7       1561.63       1547.11        14.81 o                         
  -3  12   7         81.24         67.10        10.05 o                         
  -2  12   7       2430.59       2425.05        18.82 o                         
  -1  12   7          1.31          3.66         7.13 o                         
   0  12   7       3184.35       3034.78        27.74 o                         
   1  12   7          3.76          7.68         7.11 o                         
   2  12   7       1033.44       1063.56        11.04 o                         
   3  12   7          0.72          7.94         6.03 o                         
   4  12   7       1298.64       1291.21        12.46 o                         
   5  12   7         10.56          6.19         4.85 o                         
   6  12   7        785.47        746.61         9.22 o                         
  -7  13   7       1196.47       1183.87        13.15 o                         
  -6  13   7        169.78        164.96         6.88 o                         
  -5  13   7       1823.74       1820.02        12.90 o                         
  -4  13   7         46.91         55.78         6.56 o                         
  -3  13   7       1216.58       1123.84        15.97 o                         
  -2  13   7        606.81        582.58        12.15 o                         
  -1  13   7        422.84        447.87        14.34 o                         
   0  13   7         79.40         66.82         8.75 o                         
   1  13   7       1327.22       1233.51        14.56 o                         
   2  13   7        115.04        120.52         6.60 o                         
   3  13   7       2269.28       2254.27        15.65 o                         
   4  13   7         68.37         63.20         6.59 o                         
   5  13   7       1069.50       1108.54         9.55 o                         
  -6  14   7        367.70        361.84         7.54 o                         
  -5  14   7        405.70        418.37         9.39 o                         
  -4  14   7        158.82        159.18         7.79 o                         
  -3  14   7        712.98        674.02         9.95 o                         
  -2  14   7       1392.92       1403.02        15.83 o                         
  -1  14   7          9.97         16.85         9.21 o                         
   0  14   7        193.20        210.84        12.85 o                         
   1  14   7        120.33        126.43         7.44 o                         
   2  14   7        854.81        877.90        12.20 o                         
   3  14   7          0.51          3.76         5.75 o                         
   4  14   7       1017.03        993.66        11.71 o                         
   5  14   7          8.01         17.45         5.65 o                         
  -6  15   7        162.02        159.13         9.66 o                         
  -5  15   7       1305.33       1355.33        14.66 o                         
  -4  15   7        269.63        290.05         7.55 o                         
  -3  15   7       1223.26       1240.22        12.50 o                         
  -2  15   7        447.82        440.15        11.74 o                         
  -1  15   7       1905.78       1907.16        24.05 o                         
   0  15   7        231.28        214.19        12.04 o                         
   1  15   7       2104.09       2037.11        19.28 o                         
   2  15   7         76.12         79.09         6.37 o                         
   3  15   7       2111.59       2094.19        14.02 o                         
   4  15   7         35.81         40.47         6.72 o                         
  -6  16   7         24.02         31.18         7.51 o                         
  -5  16   7         64.65         73.58         7.11 o                         
  -4  16   7         18.53         26.37         7.41 o                         
  -3  16   7         41.14         42.83         6.90 o                         
  -2  16   7        154.68        150.69         8.70 o                         
  -1  16   7          4.38          0.52         7.68 o                         
   0  16   7        121.20        125.25         7.72 o                         
   1  16   7         11.64         15.66         9.70 o                         
   2  16   7          0.61          2.65         5.68 o                         
   3  16   7         37.14         33.94         5.62 o                         
   4  16   7         65.40         69.02         9.22 o                         
  -5  17   7        824.88        852.91        11.13 o                         
  -4  17   7        453.50        464.82        13.83 o                         
  -3  17   7       1308.57       1358.77        13.51 o                         
  -2  17   7        284.04        268.69         8.37 o                         
  -1  17   7       1370.78       1387.54        18.70 o                         
   0  17   7        222.40        206.58         9.38 o                         
   1  17   7       1659.28       1638.83        23.30 o                         
   2  17   7         93.52         84.65         5.67 o                         
   3  17   7       1888.66       1808.75        10.95 o                         
  -4  18   7        362.27        363.36         9.90 o                         
  -3  18   7         61.88         61.44         6.11 o                         
  -2  18   7        142.74        156.60        11.60 o                         
  -1  18   7         88.23         79.34        16.24 o                         
   0  18   7        434.06        478.44        12.13 o                         
   1  18   7         23.84         26.09        13.99 o                         
   2  18   7        129.19        135.87         9.03 o                         
   3  18   7         52.34         67.07        14.17 o                         
  -3  19   7        656.23        678.56        13.90 o                         
  -2  19   7         95.98         91.82        14.25 o                         
  -1  19   7        987.16       1034.63        23.71 o                         
   0  19   7        163.41        150.56        12.48 o                         
   1  19   7       1383.06       1365.94        24.66 o                         
   2  19   7        101.65         82.23        12.35 o                         
  -2  20   7        224.49        217.85        13.82 o                         
  -8   0   8        133.31        144.19        11.79 o                         
  -7   0   8       1247.66       1237.60        17.40 o                         
  -6   0   8         41.89         34.63         7.91 o                         
  -5   0   8       4790.44       4570.64        40.56 o                         
  -4   0   8        449.65        419.88        11.52 o                         
  -3   0   8       5384.35       4959.47        73.60 o                         
  -2   0   8         69.52         46.39        33.34 o                         
  -1   0   8       5948.15       5555.97        74.24 o                         
   0   0   8         58.06         42.89        22.80 o                         
   1   0   8      10197.50       9306.97        73.40 o                         
   2   0   8        324.38        304.31        10.95 o                         
   3   0   8       4079.76       4020.56        33.93 o                         
   4   0   8        274.35        274.37        14.62 o                         
   5   0   8       3602.14       3749.87        18.76 o                         
   6   0   8          2.32          6.40         6.70 o                         
   7   0   8       1615.79       1573.56        25.44 o                         
  -8   1   8        255.52        272.99        10.94 o                         
  -7   1   8         77.78         73.13         7.02 o                         
  -6   1   8        240.11        244.17         7.18 o                         
  -5   1   8        120.50        115.07         9.22 o                         
  -4   1   8        367.07        372.68         7.19 o                         
  -3   1   8         29.96         38.96        17.19 o                         
  -2   1   8       1382.04       1461.86        34.26 o                         
  -1   1   8        240.41        258.15        29.07 o                         
   0   1   8        569.52        543.68        17.84 o                         
   1   1   8        114.33        118.48        13.75 o                         
   2   1   8        126.75        132.87         7.68 o                         
   3   1   8         67.78         63.88         5.76 o                         
   4   1   8        288.22        296.87         7.55 o                         
   5   1   8        133.48        138.67         6.44 o                         
   6   1   8         89.97        104.39         5.99 o                         
   7   1   8         22.23         27.90        13.00 o                         
  -8   2   8        328.68        332.29         9.97 o                         
  -7   2   8       1458.81       1413.16        15.22 o                         
  -6   2   8          7.46         11.73         7.21 o                         
  -5   2   8       1614.90       1600.45        14.13 o                         
  -4   2   8        291.45        277.71         7.83 o                         
  -3   2   8       4440.41       4183.21        73.29 o                         
  -2   2   8         42.08         73.79        19.36 o                         
  -1   2   8       4061.81       3874.07        90.56 o                         
   0   2   8         39.96         43.48        13.54 o                         
   1   2   8       5850.49       5561.54        31.81 o                         
   2   2   8        467.43        468.61        10.16 o                         
   3   2   8       3322.91       3362.20        18.08 o                         
   4   2   8        269.64        276.70         7.18 o                         
   5   2   8       2209.63       2233.19        12.10 o                         
   6   2   8        135.68        140.12         6.58 o                         
   7   2   8       1333.04       1264.43        26.54 o                         
  -8   3   8        765.97        770.02        17.05 o                         
  -7   3   8        232.99        254.60         9.51 o                         
  -6   3   8       1216.40       1177.83        12.34 o                         
  -5   3   8        253.76        252.43         9.50 o                         
  -4   3   8        451.55        420.71         7.39 o                         
  -3   3   8         30.48         51.44        35.59 o                         
  -2   3   8       4630.52       4625.39        53.49 o                         
  -1   3   8          3.92         22.98        25.09 o                         
   0   3   8       2718.07       2749.76        36.37 o                         
   1   3   8         92.17         96.05        12.45 o                         
   2   3   8       3142.28       3155.78        21.20 o                         
   3   3   8          2.58         10.82         5.69 o                         
   4   3   8        918.50        904.99         9.57 o                         
   5   3   8        173.24        167.86         6.61 o                         
   6   3   8        296.07        307.26         8.07 o                         
   7   3   8         48.65         47.55        15.16 o                         
  -8   4   8        301.00        315.49         9.38 o                         
  -7   4   8        368.46        364.29         9.26 o                         
  -6   4   8        271.99        275.43         8.78 o                         
  -5   4   8        685.10        703.37        11.84 o                         
  -4   4   8        114.35        113.25         5.65 o                         
  -3   4   8       3703.66       3430.32        22.67 o                         
  -2   4   8         20.81         28.25        27.86 o                         
  -1   4   8       3751.58       3543.95        44.84 o                         
   0   4   8        109.50        124.16        14.62 o                         
   1   4   8       3852.58       3684.58        29.63 o                         
   2   4   8        725.04        732.42        11.50 o                         
   3   4   8       1221.12       1231.85        12.04 o                         
   4   4   8          5.42          8.71         6.00 o                         
   5   4   8        682.73        712.72         9.22 o                         
   6   4   8         45.88         50.77         5.62 o                         
  -8   5   8        576.73        528.39        14.43 o                         
  -7   5   8        168.74        177.06         8.68 o                         
  -6   5   8       2287.84       2374.70        21.76 o                         
  -5   5   8         25.18         33.89         6.27 o                         
  -4   5   8       1486.08       1453.06        10.94 o                         
  -3   5   8        188.80        172.04         5.88 o                         
  -2   5   8       1859.92       1691.01       120.44 o                         
  -1   5   8        433.48        454.63        25.21 o                         
   0   5   8       2237.89       2158.88        57.88 o                         
   1   5   8        114.47        118.84        10.43 o                         
   2   5   8       3132.89       3126.06        17.49 o                         
   3   5   8          4.06         11.54         6.35 o                         
   4   5   8       1806.81       1845.81        14.76 o                         
   5   5   8          1.57          5.86         5.64 o                         
   6   5   8       1347.55       1356.41        11.92 o                         
  -8   6   8         27.42         22.18         7.29 o                         
  -7   6   8        275.66        274.63         9.58 o                         
  -6   6   8        286.68        274.68        12.42 o                         
  -5   6   8        470.84        512.90        10.17 o                         
  -4   6   8        266.84        269.29         7.85 o                         
  -3   6   8       2282.43       2203.19        13.48 o                         
  -2   6   8          3.38          2.79         6.51 o                         
  -1   6   8       1691.04       1709.09        37.13 o                         
   0   6   8        320.26        318.41        15.51 o                         
   1   6   8       2058.58       1959.24        14.88 o                         
   2   6   8        934.30        935.94        11.05 o                         
   3   6   8       1002.96       1008.69        15.84 o                         
   4   6   8          0.99          6.04         7.55 o                         
   5   6   8        157.69        172.45         6.34 o                         
   6   6   8         35.26         32.30         4.98 o                         
  -8   7   8        736.51        771.64        13.13 o                         
  -7   7   8        310.71        316.35         9.26 o                         
  -6   7   8       1414.17       1424.24        20.21 o                         
  -5   7   8         18.89         15.60         7.08 o                         
  -4   7   8       4394.11       4298.56        24.35 o                         
  -3   7   8        247.89        234.73         7.01 o                         
  -2   7   8       5569.99       5369.67        26.25 o                         
  -1   7   8       1186.46       1175.70        17.14 o                         
   0   7   8       4006.67       3778.32        21.66 o                         
   1   7   8         92.21         97.90         8.23 o                         
   2   7   8       2005.09       2013.15        13.65 o                         
   3   7   8        104.57         89.86         8.45 o                         
   4   7   8       5009.34       4927.04        26.30 o                         
   5   7   8          2.45         11.19         5.08 o                         
   6   7   8       2490.61       2527.64        14.78 o                         
  -8   8   8         22.44         20.74         8.69 o                         
  -7   8   8          9.58          6.82         7.07 o                         
  -6   8   8         38.21         37.51         7.05 o                         
  -5   8   8        336.12        334.74         7.99 o                         
  -4   8   8         90.39         96.86         7.12 o                         
  -3   8   8        256.84        251.19         8.89 o                         
  -2   8   8          3.09          2.61         6.21 o                         
  -1   8   8        158.32        148.98         9.68 o                         
   0   8   8          7.93         15.49         8.04 o                         
   1   8   8         40.39         41.63         6.39 o                         
   2   8   8         81.33         80.56         7.85 o                         
   3   8   8        204.22        206.78         9.54 o                         
   4   8   8          0.39         -5.35         9.74 o                         
   5   8   8         16.31         26.56         4.85 o                         
   6   8   8         39.22         40.54         8.83 o                         
  -8   9   8       1354.16       1332.50        33.69 o                         
  -7   9   8        240.29        257.77         8.17 o                         
  -6   9   8       1242.18       1293.08        16.51 o                         
  -5   9   8         10.76         10.12         6.37 o                         
  -4   9   8       2872.53       2890.88        23.38 o                         
  -3   9   8       1493.14       1434.56        15.29 o                         
  -2   9   8       6682.04       6535.90        23.63 o                         
  -1   9   8          0.95          3.61         7.42 o                         
   0   9   8       4176.14       4016.25        27.59 o                         
   1   9   8         11.97         14.97         7.10 o                         
   2   9   8       2441.69       2404.69        18.48 o                         
   3   9   8         52.09         50.51         7.57 o                         
   4   9   8       4759.09       4707.24        29.41 o                         
   5   9   8         56.81         63.14         5.12 o                         
   6   9   8       1933.40       1971.56        14.73 o                         
  -7  10   8        437.16        453.05        10.00 o                         
  -6  10   8         50.09         43.67         6.69 o                         
  -5  10   8        584.79        586.71         9.35 o                         
  -4  10   8        115.33        108.30         8.59 o                         
  -3  10   8       1636.90       1604.89        18.53 o                         
  -2  10   8          3.41         10.08         7.51 o                         
  -1  10   8        717.60        674.23        13.51 o                         
   0  10   8        281.71        282.81        11.46 o                         
   1  10   8        164.89        166.60         8.55 o                         
   2  10   8          4.60          8.13         7.81 o                         
   3  10   8        772.98        747.10        10.70 o                         
   4  10   8         11.28          2.27         7.64 o                         
   5  10   8        225.23        218.31         5.68 o                         
  -7  11   8        291.21        286.24        12.63 o                         
  -6  11   8        994.73       1002.40        11.56 o                         
  -5  11   8          6.98          8.96         6.15 o                         
  -4  11   8       1188.30       1155.38        16.45 o                         
  -3  11   8        200.07        191.45        10.88 o                         
  -2  11   8       1664.40       1728.50        16.25 o                         
  -1  11   8          0.16         -1.98         8.52 o                         
   0  11   8       5041.48       4960.26        33.96 o                         
   1  11   8          1.69         -1.26         8.76 o                         
   2  11   8       1568.28       1527.76        14.62 o                         
   3  11   8         53.13         52.50         6.01 o                         
   4  11   8       1557.21       1627.02        16.67 o                         
   5  11   8         11.04          2.01         5.28 o                         
  -7  12   8        725.74        750.95        12.45 o                         
  -6  12   8         46.24         52.37         5.83 o                         
  -5  12   8       1052.23       1054.04        11.92 o                         
  -4  12   8         35.93         43.96         7.45 o                         
  -3  12   8       2550.76       2547.80        19.33 o                         
  -2  12   8         56.52         46.71         8.11 o                         
  -1  12   8        996.22       1013.20        20.78 o                         
   0  12   8         20.54          6.38        11.67 o                         
   1  12   8         22.17         22.55         7.49 o                         
   2  12   8         67.61         80.41         7.80 o                         
   3  12   8        919.70        898.91        10.91 o                         
   4  12   8         13.26         19.41         7.08 o                         
   5  12   8       1032.13       1017.18         8.71 o                         
  -6  13   8        938.59        950.46         9.04 o                         
  -5  13   8         42.70         48.73         7.69 o                         
  -4  13   8        276.42        272.76         9.32 o                         
  -3  13   8        120.17        112.82         7.65 o                         
  -2  13   8        902.14        887.05        12.83 o                         
  -1  13   8         71.07         64.05         9.71 o                         
   0  13   8       2107.23       2091.61        23.01 o                         
   1  13   8        132.70        130.52        11.37 o                         
   2  13   8       1176.86       1195.13        13.99 o                         
   3  13   8         21.55         29.38         6.02 o                         
   4  13   8        790.04        781.52         8.92 o                         
   5  13   8          1.51         -0.69        14.77 o                         
  -6  14   8         26.06         22.52         6.92 o                         
  -5  14   8       1668.58       1662.44        11.60 o                         
  -4  14   8         18.90         15.73         7.08 o                         
  -3  14   8       1363.19       1363.70        14.23 o                         
  -2  14   8        111.15        115.39         9.05 o                         
  -1  14   8       1148.88       1137.86        17.85 o                         
   0  14   8         96.54         97.29         9.08 o                         
   1  14   8        990.22       1015.10        53.99 o                         
   2  14   8         11.88         12.11         6.22 o                         
   3  14   8       1168.48       1173.29        14.00 o                         
   4  14   8          0.27          3.65         5.93 o                         
  -5  15   8          6.81         10.88         5.37 o                         
  -4  15   8         95.64         91.07         6.98 o                         
  -3  15   8         40.57         41.67         6.29 o                         
  -2  15   8        784.15        746.88        14.72 o                         
  -1  15   8         47.42         49.95         8.05 o                         
   0  15   8        202.91        206.92         9.79 o                         
   2  15   8        176.99        174.51         8.66 o                         
   3  15   8          0.07          0.95         5.28 o                         
   4  15   8        168.06        165.41        10.54 o                         
  -5  16   8       1692.84       1718.14        26.61 o                         
  -4  16   8         43.57         39.65         6.59 o                         
  -3  16   8       1607.07       1663.87        13.32 o                         
  -2  16   8         16.31         11.94         8.40 o                         
  -1  16   8       1252.64       1224.12        16.84 o                         
   0  16   8         11.83          8.58         6.89 o                         
   2  16   8          2.43          2.59         5.76 o                         
   3  16   8       1699.42       1708.47        14.25 o                         
  -4  17   8        221.18        214.73        18.23 o                         
  -3  17   8          0.01          3.39         8.14 o                         
  -2  17   8         10.96          5.94         8.46 o                         
  -1  17   8          6.50          6.90         9.09 o                         
   0  17   8         24.16         35.84         7.40 o                         
   1  17   8         69.05         56.45        15.07 o                         
   2  17   8         18.87         17.18         8.67 o                         
  -3  18   8       1262.00       1265.67        19.26 o                         
  -2  18   8          0.67         10.32        14.94 o                         
  -1  18   8       1361.39       1459.36        26.56 o                         
   0  18   8          9.83         10.58        13.30 o                         
   1  18   8       1144.55       1173.44        22.93 o                         
  -2  19   8        180.36        161.70        13.86 o                         
  -8   1   9        238.75        233.65         9.71 o                         
  -7   1   9       1121.11       1118.52        14.36 o                         
  -6   1   9        211.14        210.24         7.90 o                         
  -5   1   9       3056.80       2966.37        17.14 o                         
  -4   1   9         23.94         25.79         5.81 o                         
  -3   1   9       7407.11       7304.82        32.41 o                         
  -2   1   9          2.98          6.24         8.66 o                         
  -1   1   9       4544.57       4475.69        29.95 o                         
   0   1   9        122.68        128.28         9.97 o                         
   1   1   9       4636.77       4674.11        34.90 o                         
   2   1   9         35.12         42.10         6.99 o                         
   3   1   9       3828.61       3846.85        18.83 o                         
   4   1   9        995.95        997.86        11.34 o                         
   5   1   9       2133.37       2258.73        14.17 o                         
   6   1   9        317.32        338.32        11.19 o                         
  -8   2   9        574.69        565.89        14.43 o                         
  -7   2   9         13.05          8.95         6.09 o                         
  -6   2   9       1036.16       1051.77        11.43 o                         
  -5   2   9          0.60          5.99         6.42 o                         
  -4   2   9        452.98        439.39         8.33 o                         
  -3   2   9        587.12        572.93        15.35 o                         
  -2   2   9       1701.70       1557.60        16.80 o                         
  -1   2   9        536.52        512.36        12.69 o                         
   0   2   9        585.28        562.14        12.02 o                         
   1   2   9        452.48        484.32        10.77 o                         
   2   2   9        139.57        146.41        10.24 o                         
   3   2   9         13.94         20.10         5.68 o                         
   4   2   9        218.46        239.03         7.59 o                         
   5   2   9        224.90        222.41         5.58 o                         
   6   2   9         25.77         25.84         7.99 o                         
  -8   3   9        101.48         90.11        10.38 o                         
  -7   3   9       1748.57       1765.84        19.58 o                         
  -6   3   9        177.66        185.05         7.32 o                         
  -5   3   9       1142.70       1144.12        16.97 o                         
  -4   3   9         22.02         30.99         5.71 o                         
  -3   3   9       3003.28       3013.08        21.03 o                         
  -2   3   9        280.86        294.57         8.88 o                         
  -1   3   9       3940.67       3787.84        22.85 o                         
   0   3   9       1010.28       1006.24        12.04 o                         
   1   3   9       6722.23       6647.62        47.81 o                         
   2   3   9         60.09         68.28         7.98 o                         
   3   3   9       3013.19       3057.76        15.75 o                         
   4   3   9        512.12        477.59         9.39 o                         
   5   3   9        748.01        783.30         8.40 o                         
   6   3   9         27.02         22.67         6.49 o                         
  -8   4   9        547.38        532.69        22.46 o                         
  -7   4   9         56.47         63.61        11.33 o                         
  -6   4   9       1603.41       1576.50        15.90 o                         
  -5   4   9         13.78         12.71         6.83 o                         
  -4   4   9       1946.35       1920.02        16.12 o                         
  -3   4   9         99.92         96.70         8.08 o                         
  -2   4   9       2359.78       2202.79        19.93 o                         
  -1   4   9          0.19          0.34         5.91 o                         
   0   4   9        922.55        875.13        13.84 o                         
   1   4   9        192.84        186.21         9.99 o                         
   2   4   9       2539.16       2529.48        16.32 o                         
   3   4   9         27.83         23.41         6.58 o                         
   4   4   9        884.69        897.87        11.90 o                         
   5   4   9         35.52         36.65         5.04 o                         
   6   4   9        467.41        508.14        12.30 o                         
  -8   5   9         49.00         45.58         9.69 o                         
  -7   5   9       1119.11       1115.83        13.53 o                         
  -6   5   9         66.88         64.39         6.91 o                         
  -5   5   9        763.73        757.55        12.77 o                         
  -4   5   9        200.36        185.66         9.96 o                         
  -3   5   9       1375.91       1389.76        15.81 o                         
  -2   5   9        122.42        137.21         9.77 o                         
  -1   5   9       2479.07       2384.47        16.76 o                         
   0   5   9        158.75        174.04         9.71 o                         
   1   5   9       2938.45       2777.98        21.95 o                         
   2   5   9         27.32         19.63         7.21 o                         
   3   5   9       1366.89       1384.68        15.76 o                         
   4   5   9        127.44        123.44         6.10 o                         
   5   5   9         65.49         74.08         5.09 o                         
   6   5   9        152.86        169.17        13.96 o                         
  -8   6   9        687.55        706.50        21.27 o                         
  -7   6   9        143.28        138.55         7.84 o                         
  -6   6   9       1805.65       1822.63        13.80 o                         
  -5   6   9        117.70        107.38         6.92 o                         
  -4   6   9       2863.16       2879.26        19.19 o                         
  -3   6   9        424.95        411.53         9.72 o                         
  -2   6   9       3426.13       3351.20        22.05 o                         
  -1   6   9        741.24        710.35        13.81 o                         
   0   6   9       4144.67       3971.08        24.64 o                         
   1   6   9          7.83          8.09         9.94 o                         
   2   6   9       1413.70       1416.26        12.67 o                         
   3   6   9        205.59        224.54         7.64 o                         
   4   6   9       1519.53       1548.73        13.97 o                         
   5   6   9        286.48        304.48         6.18 o                         
   6   6   9       1487.46       1453.49        13.29 o                         
  -7   7   9        442.52        453.01        12.40 o                         
  -6   7   9        191.33        196.53         7.91 o                         
  -5   7   9         21.69         25.42         7.20 o                         
  -4   7   9         13.84         20.80         7.76 o                         
  -3   7   9        896.89        909.57        13.51 o                         
  -2   7   9         10.15         11.69         8.48 o                         
  -1   7   9        348.69        367.59        10.23 o                         
   0   7   9         25.28         17.83         8.91 o                         
   1   7   9         88.03         77.26        11.50 o                         
   2   7   9         50.00         39.56         7.59 o                         
   3   7   9        598.02        577.83        12.01 o                         
   4   7   9        122.30        123.39         8.30 o                         
   5   7   9          8.68         10.30         4.83 o                         
  -7   8   9        132.65        139.49         7.14 o                         
  -6   8   9       1912.28       1895.10        13.58 o                         
  -5   8   9        161.47        160.76         7.76 o                         
  -4   8   9       1731.82       1740.52        19.35 o                         
  -3   8   9        191.98        184.42        10.76 o                         
  -2   8   9       4592.25       4556.54        25.35 o                         
  -1   8   9        102.96         95.30        11.46 o                         
   0   8   9       6264.18       6191.74        45.53 o                         
   1   8   9          0.84          0.35        10.53 o                         
   2   8   9       1414.23       1442.25        14.34 o                         
   3   8   9        322.87        348.15        11.48 o                         
   4   8   9       1756.17       1781.50        15.92 o                         
   5   8   9        678.03        714.80         8.22 o                         
  -7   9   9        136.69        130.55         7.04 o                         
  -6   9   9         41.67         44.80         6.94 o                         
  -5   9   9        257.19        254.18         9.68 o                         
  -4   9   9          4.53          9.44         6.90 o                         
  -3   9   9        134.29        139.86         8.56 o                         
  -2   9   9          6.40          8.37         8.38 o                         
  -1   9   9        219.02        193.02        13.94 o                         
   0   9   9        613.75        629.21        13.60 o                         
   1   9   9         14.70         14.14        13.21 o                         
   2   9   9        202.77        197.67         8.71 o                         
   3   9   9          9.07         10.47         6.72 o                         
   4   9   9          3.48         22.11         7.31 o                         
   5   9   9         32.06         38.42         5.40 o                         
  -7  10   9         79.98         90.83         7.28 o                         
  -6  10   9       1518.66       1530.02        15.35 o                         
  -5  10   9        121.38        126.92         7.18 o                         
  -4  10   9       2393.32       2386.06        16.36 o                         
  -3  10   9         10.72         15.22         8.32 o                         
  -2  10   9       1964.73       1959.56        19.61 o                         
  -1  10   9         71.76         56.40        11.43 o                         
   0  10   9       3855.89       3879.05        27.36 o                         
   2  10   9       1808.50       1781.88        15.01 o                         
   3  10   9         41.30         50.90         6.89 o                         
   4  10   9       1217.68       1243.80        10.98 o                         
   5  10   9        254.98        261.86         9.07 o                         
  -6  11   9         47.63         49.11         6.80 o                         
  -5  11   9        185.16        185.44         7.74 o                         
  -4  11   9         12.19         14.66         7.95 o                         
  -3  11   9        964.87        939.76        16.68 o                         
  -2  11   9        144.09        136.27         9.19 o                         
  -1  11   9       1587.41       1555.54        25.20 o                         
   0  11   9        135.57        151.11        12.03 o                         
   2  11   9        171.13        163.63         9.16 o                         
   3  11   9        141.34        152.21         6.44 o                         
   4  11   9        107.64        115.63         5.60 o                         
  -6  12   9       1253.88       1286.43        11.59 o                         
  -5  12   9          7.03         11.76         6.71 o                         
  -4  12   9       1728.37       1711.86        19.91 o                         
  -3  12   9        100.52        118.01         8.45 o                         
  -2  12   9        673.17        683.80        17.53 o                         
  -1  12   9          7.53          8.58         9.66 o                         
   0  12   9       2276.79       2330.47        28.54 o                         
   1  12   9         56.52         73.09        15.33 o                         
   2  12   9       1179.57       1129.18        13.11 o                         
   3  12   9          8.70         15.42         5.44 o                         
   4  12   9        888.21        890.37         9.71 o                         
  -6  13   9        173.26        172.90        12.59 o                         
  -5  13   9        976.29        987.13        12.19 o                         
  -4  13   9         20.96         16.02         8.44 o                         
  -3  13   9       1186.63       1227.74        17.49 o                         
  -2  13   9          3.48          4.61         8.67 o                         
  -1  13   9       1889.24       1991.23        23.98 o                         
   0  13   9         40.41         39.14        10.08 o                         
   1  13   9        820.10        802.36        17.06 o                         
   2  13   9         39.22         34.74         9.16 o                         
   3  13   9        602.55        572.73        10.17 o                         
   4  13   9         28.81         31.31         9.53 o                         
  -5  14   9         40.70         44.54         8.13 o                         
  -4  14   9        694.81        711.52        13.31 o                         
  -3  14   9        116.72        122.43         8.21 o                         
  -2  14   9        833.89        802.01        17.38 o                         
  -1  14   9          0.13          2.27         8.00 o                         
   0  14   9        436.14        424.77        12.11 o                         
   1  14   9         17.17         30.94        10.22 o                         
   2  14   9        244.72        234.10        10.71 o                         
   3  14   9         21.29         25.64         6.18 o                         
  -5  15   9       1459.97       1423.94        24.66 o                         
  -4  15   9          0.35          4.09         5.98 o                         
  -3  15   9       2140.01       2231.80        17.42 o                         
  -2  15   9          0.09         13.33         8.47 o                         
  -1  15   9       1459.39       1509.99        21.88 o                         
   0  15   9         10.94         11.59         8.36 o                         
   1  15   9       1360.36       1395.40        29.67 o                         
   2  15   9        102.55        111.16         6.79 o                         
   3  15   9       1398.25       1395.98        13.92 o                         
  -3  16   9         54.50         42.49         8.49 o                         
  -2  16   9         36.59         31.44         9.69 o                         
  -1  16   9         43.91         48.48         9.43 o                         
   0  16   9         14.35         21.79         8.66 o                         
   1  16   9         26.25         31.62         8.69 o                         
   2  16   9          9.45         13.12         6.68 o                         
  -3  17   9       1838.55       1918.38        20.02 o                         
  -2  17   9         36.96         50.32        13.26 o                         
  -1  17   9       1698.20       1743.51        26.22 o                         
  -7   0  10       1944.16       1989.07        18.22 o                         
  -6   0  10        382.86        377.50        15.19 o                         
  -5   0  10        866.45        834.06        12.50 o                         
  -4   0  10        282.15        241.14        12.47 o                         
  -3   0  10       4490.22       4353.77        65.20 o                         
  -2   0  10        261.91        222.63        16.26 o                         
  -1   0  10       4477.90       4265.10        32.63 o                         
   0   0  10        380.53        378.57        14.67 o                         
   1   0  10        869.01        895.26        21.66 o                         
   2   0  10         91.70         88.20         9.94 o                         
   3   0  10       1037.16       1106.52        16.90 o                         
   4   0  10        862.16        888.56        12.71 o                         
   5   0  10       1185.86       1171.41        11.14 o                         
  -7   1  10         72.32         77.28         6.09 o                         
  -6   1  10        197.06        179.20         7.71 o                         
  -5   1  10          7.22          8.35         5.16 o                         
  -4   1  10          2.46          3.62         7.01 o                         
  -3   1  10         27.52         32.74        10.73 o                         
  -2   1  10        171.30        180.86         9.30 o                         
  -1   1  10        107.21         99.21         7.84 o                         
   0   1  10         87.63         87.08         9.94 o                         
   1   1  10         99.72        101.57         9.69 o                         
   2   1  10          0.65          5.04         6.84 o                         
   3   1  10         24.42         19.05         6.23 o                         
   4   1  10          9.23          7.62         6.17 o                         
   5   1  10         19.63         21.96         4.44 o                         
  -7   2  10       2463.67       2469.94        17.65 o                         
  -6   2  10        112.37        119.32         6.27 o                         
  -5   2  10       2433.28       2399.40        14.22 o                         
  -4   2  10          5.13         13.22         6.55 o                         
  -3   2  10       3806.58       3597.25        30.09 o                         
  -2   2  10        352.68        324.60         9.79 o                         
  -1   2  10       2673.73       2575.02        18.17 o                         
   0   2  10        234.14        228.17         8.50 o                         
   1   2  10       1909.45       1916.88        18.06 o                         
   2   2  10          3.98         10.97         6.11 o                         
   3   2  10       1489.89       1465.02        12.21 o                         
   4   2  10        702.64        736.36         8.64 o                         
   5   2  10       1008.71       1045.54         8.11 o                         
  -7   3  10         13.58          9.43         6.45 o                         
  -6   3  10       1063.58       1107.56         9.77 o                         
  -5   3  10         26.98         25.53         6.75 o                         
  -4   3  10        463.10        512.02        11.95 o                         
  -3   3  10         62.23         66.58        11.15 o                         
  -2   3  10       1615.24       1570.51        15.90 o                         
  -1   3  10        108.74        113.33         8.51 o                         
   0   3  10        554.68        532.04        11.20 o                         
   1   3  10        647.16        639.50        11.38 o                         
   2   3  10        629.84        637.84        10.67 o                         
   3   3  10        104.07        100.27         6.92 o                         
   4   3  10        366.51        383.94         7.02 o                         
   5   3  10         31.57         32.04         4.61 o                         
  -7   4  10       2219.50       2232.14        14.96 o                         
  -6   4  10          5.25          7.27         5.60 o                         
  -5   4  10       2833.70       2832.57        18.59 o                         
  -4   4  10          0.48          7.61         8.47 o                         
  -3   4  10       1311.17       1262.30        20.28 o                         
  -2   4  10        692.10        662.15        12.23 o                         
  -1   4  10        709.29        668.45        13.21 o                         
   0   4  10        328.91        335.68        13.04 o                         
   1   4  10       1349.66       1307.34        15.57 o                         
   2   4  10          9.43         14.10         7.03 o                         
   3   4  10       1653.19       1655.28        13.86 o                         
   4   4  10        144.84        153.25         5.92 o                         
   5   4  10        384.33        416.58         6.05 o                         
  -7   5  10         31.94         38.06         6.48 o                         
  -6   5  10       1588.87       1626.55        12.47 o                         
  -5   5  10         15.69         10.85         6.19 o                         
  -4   5  10       2649.85       2645.77        20.39 o                         
  -3   5  10        467.98        443.86        10.97 o                         
  -2   5  10       3246.68       3276.22        20.23 o                         
  -1   5  10         46.10         38.89         8.33 o                         
   0   5  10       3186.87       3152.12        22.75 o                         
   1   5  10         97.21        107.05        10.43 o                         
   2   5  10       1875.92       1877.24        14.91 o                         
   3   5  10        349.91        337.84         7.73 o                         
   4   5  10        795.02        815.55        12.01 o                         
   5   5  10        336.77        356.75         6.69 o                         
  -7   6  10       1059.48       1071.56        12.48 o                         
  -6   6  10        115.53        120.45         5.82 o                         
  -5   6  10        425.79        434.61        10.30 o                         
  -4   6  10        109.84        107.98        11.19 o                         
  -3   6  10        846.60        858.49        14.78 o                         
  -2   6  10        400.76        379.57        10.00 o                         
  -1   6  10        307.43        296.79        12.68 o                         
   0   6  10        109.24        133.04        12.79 o                         
   1   6  10         41.47         51.34         9.37 o                         
   2   6  10         55.80         57.40         7.75 o                         
   3   6  10        485.11        487.59         9.18 o                         
   4   6  10          4.36         -1.06         7.08 o                         
   5   6  10         13.35         15.77         6.15 o                         
  -7   7  10          2.64          2.47         7.86 o                         
  -6   7  10       2354.31       2353.39        11.99 o                         
  -5   7  10         17.12         30.82         7.17 o                         
  -4   7  10       2515.36       2554.09        24.91 o                         
  -3   7  10        189.15        196.21         8.70 o                         
  -2   7  10       2062.15       2074.47        20.36 o                         
  -1   7  10        408.18        427.24        27.17 o                         
   0   7  10       4151.06       4287.15        35.90 o                         
   1   7  10         44.39         36.83        13.27 o                         
   2   7  10       1733.53       1735.99        16.63 o                         
   3   7  10        105.55        116.67         6.60 o                         
   4   7  10       1067.85       1124.26        15.14 o                         
   5   7  10        903.44        929.59        12.53 o                         
  -7   8  10         58.78         79.49        10.79 o                         
  -6   8  10         40.96         57.53         5.66 o                         
  -5   8  10         33.28         38.76         6.88 o                         
  -4   8  10         28.78         33.67        10.97 o                         
  -3   8  10         68.18         58.49         9.41 o                         
  -2   8  10         25.77         28.77        10.42 o                         
  -1   8  10          9.45          9.15        13.32 o                         
   0   8  10         36.64         55.96        13.42 o                         
   1   8  10        163.48        151.93        13.87 o                         
   2   8  10        109.98        103.42         8.76 o                         
   3   8  10         26.33         28.64         5.93 o                         
   4   8  10          1.60          3.01         5.92 o                         
  -6   9  10       1910.49       1900.06        13.64 o                         
  -5   9  10          0.75         12.39         8.10 o                         
  -4   9  10       2982.10       3081.61        35.26 o                         
  -3   9  10          9.00         18.22         9.52 o                         
  -2   9  10       1910.07       1884.96        21.34 o                         
  -1   9  10        472.09        462.74        26.48 o                         
   0   9  10       2506.59       2618.50        30.16 o                         
   1   9  10        109.81        102.27        19.44 o                         
   2   9  10       1584.77       1572.93        13.91 o                         
   3   9  10         81.85         83.62         6.04 o                         
   4   9  10       1150.97       1203.26        15.58 o                         
  -6  10  10          0.48         -2.75         7.01 o                         
  -5  10  10         91.59        101.03         6.62 o                         
  -4  10  10          8.86          8.00        12.22 o                         
  -3  10  10         50.31         60.75         8.79 o                         
  -2  10  10        300.81        288.33        15.17 o                         
   0  10  10        310.63        301.39        12.97 o                         
   1  10  10        186.98        163.69        19.78 o                         
   2  10  10        103.51        103.82         9.83 o                         
   3  10  10         44.30         53.07         5.11 o                         
   4  10  10          9.57         17.77         8.03 o                         
  -6  11  10       1084.64       1103.01        13.56 o                         
  -5  11  10         10.46         17.10         5.78 o                         
  -4  11  10       2383.93       2354.11        26.10 o                         
  -3  11  10         51.58         51.35         9.39 o                         
  -2  11  10       1351.61       1311.41        69.06 o                         
  -1  11  10         41.98         31.36        17.54 o                         
   0  11  10       2508.70       2568.97        23.71 o                         
   1  11  10        181.50        184.94        10.60 o                         
   2  11  10       1113.73       1101.61        19.60 o                         
   3  11  10         87.29         86.02         5.33 o                         
  -5  12  10        661.71        691.80         9.71 o                         
  -4  12  10          5.95          1.36         8.94 o                         
  -3  12  10        373.58        374.85        13.42 o                         
  -2  12  10        145.81        144.34        18.49 o                         
  -1  12  10       1020.24       1046.37        27.47 o                         
   0  12  10         84.68         98.07         9.90 o                         
   1  12  10        828.68        812.51        14.31 o                         
   2  12  10         93.23         84.03         8.29 o                         
   3  12  10        326.38        347.41        12.95 o                         
  -5  13  10          1.97         -0.91        11.66 o                         
  -4  13  10       1070.19       1103.72        17.06 o                         
  -3  13  10         93.65         91.38        11.17 o                         
  -2  13  10        854.15        880.95        25.78 o                         
  -1  13  10         40.68         53.90        16.20 o                         
   0  13  10        937.07        912.68        13.98 o                         
   1  13  10         83.33         72.38         8.91 o                         
   2  13  10        303.81        298.88         9.37 o                         
   3  13  10         97.69         96.89         9.55 o                         
  -4  14  10         23.51         25.73         7.57 o                         
  -3  14  10       1393.92       1485.72        20.89 o                         
  -2  14  10         43.36         58.78        10.97 o                         
  -1  14  10       1551.36       1669.01        30.75 o                         
   0  14  10         90.93        104.64         8.21 o                         
   1  14  10       1113.29       1101.90        16.35 o                         
   2  14  10        501.42        498.90        20.71 o                         
  -3  15  10         71.18         75.23        10.69 o                         
  -2  15  10        174.07        172.80        16.63 o                         
  -1  15  10         18.32         30.19         9.69 o                         
   0  15  10         40.09         36.25         7.26 o                         
   1  15  10         11.38          0.78        11.53 o                         
  -2  16  10        150.05        162.22        14.43 o                         
  -7   1  11       3230.11       3226.62        24.40 o                         
  -6   1  11         60.68         53.05         7.09 o                         
  -5   1  11       2081.79       2141.24        17.51 o                         
  -4   1  11         22.32         39.44         6.27 o                         
  -3   1  11       1817.19       1833.32        19.34 o                         
  -2   1  11        171.27        173.26         9.09 o                         
  -1   1  11       2859.98       2836.59        20.41 o                         
   0   1  11       1514.82       1541.54        15.91 o                         
   1   1  11       1836.99       1900.62        15.71 o                         
   2   1  11        292.21        315.81         7.04 o                         
   3   1  11       1069.75       1122.34        11.67 o                         
   4   1  11        932.85        968.21         8.67 o                         
  -7   2  11        224.99        230.02        19.67 o                         
  -6   2  11        671.45        646.70        11.50 o                         
  -5   2  11         15.22         24.96         6.78 o                         
  -4   2  11         41.41         48.12         6.25 o                         
  -3   2  11         62.17         72.59         9.68 o                         
  -2   2  11         53.28         53.29         6.70 o                         
  -1   2  11         61.58         53.16         7.09 o                         
   0   2  11         53.40         58.81         7.39 o                         
   1   2  11        110.16        106.00         7.91 o                         
   2   2  11        194.35        200.19         6.73 o                         
   3   2  11          7.21          7.42         6.67 o                         
   4   2  11        137.02        147.84         5.97 o                         
  -6   3  11        146.52        150.40         9.46 o                         
  -5   3  11       3288.29       3357.09        17.31 o                         
  -4   3  11         11.30         14.63         6.50 o                         
  -3   3  11       2298.25       2309.00        19.04 o                         
  -2   3  11         54.11         40.47         8.02 o                         
  -1   3  11       1309.50       1283.19        14.92 o                         
   0   3  11       1413.39       1400.64        13.82 o                         
   1   3  11        914.43        934.21        16.98 o                         
   2   3  11       1045.76       1032.43        11.90 o                         
   3   3  11        853.39        847.79        10.16 o                         
   4   3  11        648.02        662.41         8.36 o                         
  -7   4  11         81.34         76.97        15.03 o                         
  -6   4  11       1780.97       1820.67        12.96 o                         
  -5   4  11          3.10          6.32         7.10 o                         
  -4   4  11        768.25        767.13        11.52 o                         
  -3   4  11        449.49        428.98        12.26 o                         
  -2   4  11        736.55        735.41        19.56 o                         
  -1   4  11        159.42        135.14        11.16 o                         
   0   4  11        537.99        553.28        11.47 o                         
   1   4  11        556.17        534.09        11.55 o                         
   2   4  11        721.03        726.16        10.19 o                         
   3   4  11        599.54        593.78         9.05 o                         
   4   4  11        409.78        443.34        10.02 o                         
  -6   5  11         57.26         59.31         6.22 o                         
  -5   5  11        986.27       1061.14        14.16 o                         
  -4   5  11         11.89         15.90         7.79 o                         
  -3   5  11        626.04        625.55        13.34 o                         
  -2   5  11         39.52         27.90         8.78 o                         
  -1   5  11        562.96        530.47        12.52 o                         
   0   5  11        684.69        667.61        12.87 o                         
   1   5  11         33.27         30.80         9.28 o                         
   2   5  11        525.54        499.81         9.84 o                         
   3   5  11        516.00        515.49         8.50 o                         
   4   5  11         51.95         58.04         6.96 o                         
  -6   6  11       1349.67       1384.03        10.19 o                         
  -5   6  11         34.21         31.86         6.96 o                         
  -4   6  11       1762.99       1779.73        19.83 o                         
  -3   6  11        427.87        436.73         9.99 o                         
  -2   6  11        876.25        828.96        13.77 o                         
  -1   6  11        441.89        445.90        17.12 o                         
   0   6  11       1590.02       1601.44        18.38 o                         
   1   6  11        741.49        762.76        19.70 o                         
   2   6  11       1258.23       1267.14        12.86 o                         
   3   6  11        572.29        549.96        10.77 o                         
   4   6  11        364.21        365.15         9.83 o                         
  -6   7  11         44.03         47.97         6.00 o                         
  -5   7  11         23.24         42.06         7.47 o                         
  -4   7  11         33.92         15.07        12.55 o                         
  -3   7  11         75.44         92.49         9.98 o                         
  -2   7  11          0.16         -1.44         7.74 o                         
  -1   7  11        281.42        253.70        15.50 o                         
   0   7  11        122.61        141.74        14.06 o                         
   1   7  11         39.89         39.56        12.67 o                         
   2   7  11         46.65         41.42         7.17 o                         
   3   7  11         75.39         71.58         6.44 o                         
   4   7  11         16.02         14.15         8.36 o                         
  -6   8  11       1208.89       1251.86        14.45 o                         
  -5   8  11        161.72        178.55         8.62 o                         
  -4   8  11       2357.15       2385.83        48.16 o                         
  -3   8  11          5.28         11.62         7.95 o                         
  -2   8  11       1157.65       1178.02        17.56 o                         
  -1   8  11        402.10        401.67        22.80 o                         
   0   8  11       1127.04       1191.87        17.66 o                         
   1   8  11        918.06        944.30        19.76 o                         
   2   8  11        912.69        912.73        13.13 o                         
   3   8  11        612.11        620.55         9.39 o                         
  -6   9  11         18.59         17.94        10.23 o                         
  -5   9  11          4.96         13.02         7.06 o                         
  -4   9  11          7.52         15.70         8.73 o                         
  -3   9  11         18.51         10.40         9.27 o                         
  -2   9  11         70.13         79.86        10.26 o                         
   0   9  11         30.39         32.94        10.38 o                         
   1   9  11         57.57         50.05        12.08 o                         
   2   9  11         30.96         36.37         9.31 o                         
   3   9  11         43.86         45.94         6.84 o                         
  -5  10  11        118.12        133.72         8.47 o                         
  -4  10  11       1609.54       1617.62        17.66 o                         
  -3  10  11         44.83         39.62         8.54 o                         
  -2  10  11        964.46        991.91        27.60 o                         
  -1  10  11        266.21        276.33        19.26 o                         
   0  10  11       1482.14       1530.06        17.57 o                         
   1  10  11        818.98        868.56        18.87 o                         
   2  10  11        723.04        710.21        11.39 o                         
   3  10  11        618.79        639.71         9.00 o                         
  -5  11  11        329.85        338.98        11.67 o                         
  -4  11  11          0.51         12.51         7.74 o                         
  -3  11  11        240.22        253.46         9.62 o                         
  -2  11  11         19.21         13.60        14.94 o                         
  -1  11  11        265.97        261.04        19.05 o                         
   0  11  11        221.17        207.84        11.17 o                         
   1  11  11        393.71        403.19        13.04 o                         
   2  11  11        224.76        220.64        10.84 o                         
  -4  12  11        972.62       1020.34        16.24 o                         
  -3  12  11        134.19        136.27         8.62 o                         
  -2  12  11        118.47        116.18        15.94 o                         
  -1  12  11        279.25        288.60        17.10 o                         
   0  12  11        554.83        516.77        13.10 o                         
   1  12  11        425.88        448.59        12.34 o                         
   2  12  11        523.52        530.62        30.23 o                         
  -3  13  11        909.28        965.65        16.81 o                         
  -1  13  11       1191.68       1220.82        23.75 o                         
  -2  14  11         31.69         30.75        14.56 o                         
  -1  14  11         18.88         20.30        14.34 o                         
  -6   0  12        130.50        131.97        15.55 o                         
  -5   0  12       1783.02       1899.80        22.69 o                         
  -4   0  12        274.18        275.23        11.69 o                         
  -3   0  12        973.04       1015.87        20.30 o                         
  -2   0  12        252.58        272.81         9.83 o                         
  -1   0  12       1115.30       1026.78        19.33 o                         
   0   0  12       2196.13       2260.28        23.96 o                         
   1   0  12       1013.09       1026.03        20.61 o                         
   2   0  12       1007.17       1081.20        16.87 o                         
   3   0  12        623.14        646.49        11.33 o                         
  -6   1  12         48.08         30.99        10.86 o                         
  -5   1  12          8.60         13.58         6.00 o                         
  -4   1  12         26.23         29.94         5.75 o                         
  -3   1  12          6.17          1.60        11.09 o                         
  -2   1  12          9.05         16.53         6.67 o                         
  -1   1  12         28.04         29.79         5.94 o                         
   0   1  12         20.01         14.23         8.16 o                         
   1   1  12        131.20        142.25         8.79 o                         
   2   1  12         84.10         95.47         5.60 o                         
   3   1  12          1.06          6.35         5.09 o                         
  -6   2  12        201.63        209.34        16.28 o                         
  -5   2  12       1455.48       1518.17        12.13 o                         
  -4   2  12        533.00        522.24         8.64 o                         
  -3   2  12       1320.00       1359.36        15.64 o                         
  -2   2  12        401.83        402.99         8.89 o                         
  -1   2  12        826.79        802.68        12.68 o                         
   0   2  12       1644.33       1687.92        21.15 o                         
   1   2  12        661.97        677.68        13.27 o                         
   2   2  12       1078.79       1118.05         9.40 o                         
   3   2  12        559.87        581.06         7.61 o                         
  -6   3  12        791.80        773.02        20.73 o                         
  -5   3  12         60.78         70.33         6.20 o                         
  -4   3  12        593.68        600.44        11.80 o                         
  -3   3  12         98.15        101.67         9.49 o                         
  -2   3  12        442.50        466.97        11.27 o                         
  -1   3  12        253.03        238.55        10.42 o                         
   0   3  12         58.74         63.45         8.62 o                         
   1   3  12        575.36        576.85        12.65 o                         
   2   3  12        214.18        221.78         7.32 o                         
   3   3  12        355.63        376.11         7.66 o                         
  -6   4  12         58.59         50.98        10.32 o                         
  -5   4  12        885.55        926.88        10.73 o                         
  -4   4  12        453.81        446.29        10.28 o                         
  -3   4  12        445.78        460.43        12.57 o                         
  -2   4  12        224.99        217.06         9.28 o                         
  -1   4  12        341.36        325.62        14.14 o                         
   0   4  12        414.38        420.30         9.27 o                         
   1   4  12        214.70        234.32        10.02 o                         
   2   4  12        858.34        850.28        12.63 o                         
   3   4  12        479.52        498.36         8.90 o                         
  -5   5  12         89.38         85.29         6.11 o                         
  -4   5  12       1322.35       1392.75        16.82 o                         
  -3   5  12        712.94        705.33        16.68 o                         
  -2   5  12        947.25        926.99        23.69 o                         
  -1   5  12        588.50        621.60        21.60 o                         
   0   5  12        492.57        514.14        11.70 o                         
   1   5  12        663.41        700.22        12.48 o                         
   2   5  12        739.00        780.67        14.32 o                         
   3   5  12       1118.16       1158.12        11.41 o                         
  -5   6  12        160.69        165.60         6.12 o                         
  -4   6  12         87.23         75.27         9.97 o                         
  -3   6  12          5.06         20.65         8.56 o                         
  -2   6  12         39.78         35.73        11.63 o                         
  -1   6  12        236.40        203.77        16.71 o                         
   0   6  12         53.05         56.95         8.01 o                         
   1   6  12         23.05         24.37         8.31 o                         
   2   6  12        393.86        376.05        13.74 o                         
  -5   7  12        263.41        261.22         8.14 o                         
  -4   7  12       1794.63       1934.66        15.58 o                         
  -3   7  12        572.68        597.61        12.43 o                         
  -2   7  12       1090.11       1110.95        15.75 o                         
  -1   7  12        394.20        377.05        20.95 o                         
   0   7  12        974.42        938.43        11.49 o                         
   1   7  12        707.07        753.66        12.16 o                         
   2   7  12       1236.38       1292.84        19.85 o                         
  -5   8  12          5.00         19.69         8.93 o                         
  -4   8  12          0.16          5.61         7.08 o                         
  -3   8  12          0.05         -3.02         9.89 o                         
  -2   8  12          0.32        -11.27        16.28 o                         
  -1   8  12         98.15        100.26        11.83 o                         
   0   8  12         42.32         47.78         7.05 o                         
   1   8  12          5.56         10.87         7.23 o                         
   2   8  12         43.72         46.62        10.63 o                         
  -4   9  12       1380.52       1359.50        17.38 o                         
  -3   9  12        428.31        477.75        13.20 o                         
  -2   9  12       1189.46       1310.48        27.94 o                         
  -1   9  12        644.32        691.00        21.64 o                         
   0   9  12       1145.50       1160.92        19.83 o                         
   1   9  12        773.58        802.60        16.30 o                         
  -4  10  12         58.98         68.49        10.06 o                         
  -3  10  12         77.63         63.19        15.12 o                         
  -2  10  12          3.89         24.19        12.05 o                         
  -1  10  12         12.49         15.51        12.96 o                         
   0  10  12          0.74          4.66         9.91 o                         
   1  10  12          8.77          7.43        13.17 o                         
  -3  11  12        273.37        291.79        16.59 o                         
  -2  11  12        329.54        328.72        16.59 o                         
  -1  11  12        600.47        607.47        18.66 o                         
  -5   1  13        540.07        543.72        10.60 o                         
  -4   1  13       1239.51       1238.22        14.72 o                         
  -3   1  13       1064.31       1081.35         9.50 o                         
  -2   1  13        579.82        570.13         8.06 o                         
  -1   1  13       1659.96       1626.51        30.15 o                         
   0   1  13       1551.10       1555.34        21.43 o                         
   1   1  13        963.65        986.70        10.76 o                         
  -5   2  13        194.29        165.38        15.33 o                         
  -4   2  13         32.07         41.75         5.43 o                         
  -3   2  13         16.70         12.90         6.03 o                         
  -2   2  13        149.52        158.02         7.22 o                         
  -1   2  13          5.39         -1.04        15.68 o                         
   0   2  13         19.41         16.48         9.45 o                         
   1   2  13        258.03        246.41         9.35 o                         
  -4   3  13        783.43        788.75        10.21 o                         
  -3   3  13        937.72        979.41        11.70 o                         
  -2   3  13        891.00        873.81        11.43 o                         
  -1   3  13        722.80        699.44        14.43 o                         
   0   3  13        933.03        925.45        16.76 o                         
   1   3  13        391.86        392.86         8.01 o                         
  -4   4  13        258.10        265.57         6.97 o                         
  -3   4  13        525.20        510.62         9.27 o                         
  -2   4  13        669.34        702.99        12.40 o                         
  -1   4  13        364.06        311.06        16.80 o                         
   0   4  13        142.66        145.11         9.82 o                         
   1   4  13        187.90        180.78        12.05 o                         
  -4   5  13        185.76        192.78         8.55 o                         
  -3   5  13        169.01        191.43         8.99 o                         
  -2   5  13        346.35        317.16         8.33 o                         
   0   5  13        254.64        257.03        19.18 o                         
  -4   6  13        589.07        639.14        13.22 o                         
  -3   6  13       1110.10       1133.22        13.34 o                         
  -2   6  13        709.10        728.18        13.84 o                         
  -1   6  13        964.33        941.77        21.90 o                         
   0   6  13        456.50        443.74        18.66 o                         
  -3   7  13          5.24         14.12        13.56 o                         
  -2   7  13         39.00         46.94         8.79 o                         
  -1   7  13        364.15        391.65        16.63 o                         
  -2   8  13        942.83        986.30        21.81 o                         
                                                                                
