# Supplementary material for: Synthesis and crystal structure of a one-dimensional chain-like strontium(II) coordination polymer built of N-methyldi­ethano­lamine and isobutyrate ligands
Source: Acta Crystallogr E Crystallogr Commun. 2021 Jun 11;77(Pt 7):703–7. doi: 10.1107/S2056989021005594 (PMC8382055; doi:10.1107/S2056989021005594)
Supplement: Supplementary file 3 [file e-77-00703-sup4.zip]

Archive with 9 entries (9 files):
- Acta Cryst E revised.cif
- Acta Cryst E revised.pdf
- Figure 1.tif
- Figure 2.tif
- Figure 3.tif
- Figure 4.tif
- Figure 5.tif
- Figure 6.tif
- Scheme 1.tif
